# Supplementary material for: Temporal and context-dependent requirements for the transcription factor Foxp3 expression in regulatory T cells
Source: Nat Immunol. 2025 Oct 8;26(11):2059–73. doi: 10.1038/s41590-025-02295-4 (PMC12571910; doi:10.1038/s41590-025-02295-4)
Supplement: Supplementary file 3 — List of DEGs upon Foxp3 degradation across all analyses. [file 41590_2025_2295_MOESM3_ESM.xlsx]

## Sheet: reintroduction_bulk
Figure 4f
	lfc_Reintroduction_nKIKO.0.0.NoFoxp3_vs_nKIKO.0.0.PlusFoxp3	lfc_Reintroduction_nKIKO.3.0.NoFoxp3_vs_nKIKO.3.0.PlusFoxp3	lfc_Reintroduction_nKIKO.7.0.NoFoxp3_vs_nKIKO.7.0.PlusFoxp3	lfc_Reintroduction_nKIKO.14.0.NoFoxp3_vs_nKIKO.14.0.PlusFoxp3	lfc_Reintroduction_nKIKO.28.0.NoFoxp3_vs_nKIKO.28.0.PlusFoxp3	lfc_Reintroduction_aKIKO.0.0.NoFoxp3_vs_aKIKO.0.0.PlusFoxp3	lfc_Reintroduction_aKIKO.3.0.NoFoxp3_vs_aKIKO.3.0.PlusFoxp3	lfc_Reintroduction_aKIKO.7.0.NoFoxp3_vs_aKIKO.7.0.PlusFoxp3	lfc_Reintroduction_aKIKO.14.0.NoFoxp3_vs_aKIKO.14.0.PlusFoxp3	lfc_Reintroduction_aKIKO.28.0.NoFoxp3_vs_aKIKO.28.0.PlusFoxp3	padj_Reintroduction_nKIKO.0.0.NoFoxp3_vs_nKIKO.0.0.PlusFoxp3	padj_Reintroduction_nKIKO.3.0.NoFoxp3_vs_nKIKO.3.0.PlusFoxp3	padj_Reintroduction_nKIKO.7.0.NoFoxp3_vs_nKIKO.7.0.PlusFoxp3	padj_Reintroduction_nKIKO.14.0.NoFoxp3_vs_nKIKO.14.0.PlusFoxp3	padj_Reintroduction_nKIKO.28.0.NoFoxp3_vs_nKIKO.28.0.PlusFoxp3	padj_Reintroduction_aKIKO.0.0.NoFoxp3_vs_aKIKO.0.0.PlusFoxp3	padj_Reintroduction_aKIKO.3.0.NoFoxp3_vs_aKIKO.3.0.PlusFoxp3	padj_Reintroduction_aKIKO.7.0.NoFoxp3_vs_aKIKO.7.0.PlusFoxp3	padj_Reintroduction_aKIKO.14.0.NoFoxp3_vs_aKIKO.14.0.PlusFoxp3	padj_Reintroduction_aKIKO.28.0.NoFoxp3_vs_aKIKO.28.0.PlusFoxp3
0610009L18Rik	0.651529	0.934865	0.414992	0.191369	0.349269	0.251351	0.0563798	0.34424	-0.33784	-0.152463	0.999729	0.0484899	0.999862	0.994989	0.85822	0.999724	0.999977	0.913787	0.703612	0.965715
1110032F04Rik	-0.0670683	-0.336693	-0.180237	-0.176002	-0.267626	0.717117	0.12352	0.110784	0.795932	0.339287	0.999729	0.192361	0.999862	0.963515	0.769728	0.714732	0.999977	0.973054	0.0210805	0.889967
1500009L16Rik	0.504746	-2.84646	-3.28839	-2.75307	-2.63402	0.610555	-1.2575	0.27149	-0.0587719	-0.119929	0.999729	1.30096e-09	6.63865e-07	0.00363921	0.00202314	0.999724	0.0047292	0.916409	0.951788	0.986395
1700012B07Rik						0.472434	0.219661	1.01041	0.727094	1.24531						0.999724	0.999977	0.0505685	0.0141754	0.000382886
1700019D03Rik	0.100742	1.6165	1.22076	1.31747	2.49485	0.00344174	0.52925	1.40001	1.42359	2.58306	0.999729	6.15784e-12	0.0622589	0.0295286	7.24073e-12	0.999724	0.8821	0.0039333	1.10946e-05	1.75769e-20
1700025G04Rik	0.284942	-0.556407	-0.362288	-0.398924	-0.566937	0.439258	-0.292901	-0.82298	-0.507764	-0.986873	0.999729	0.0390321	0.999862	0.805932	0.447128	0.999724	0.999977	0.787739	0.691328	0.21715
1700097N02Rik	-0.196595	1.08691	0.366852	0.0604721	0.112387	-0.133231	-0.1024	0.558444	0.224702	0.40079	0.999729	0.00300176	0.999862	0.998733	0.982278	0.999724	0.999977	0.816394	0.792016	0.597425
1810006J02Rik	0.575711	0.109601	0.238719	-0.0159673	-0.427063	-1.48992	-1.42917	-1.79815	-0.991482	-2.8447	0.999729	0.840924	0.999862	0.999001	0.460988	0.999724	0.317128	0.247592	0.326706	1.14259e-05
1810013L24Rik	0.135784	-0.624181	-0.156726	-0.0880839	0.183807	0.0276412	-0.111207	-0.252897	0.0193409	-0.100715	0.999729	0.0046119	0.999862	0.996544	0.90433	0.999724	0.999977	0.890781	0.977746	0.942549
2610008E11Rik	0.436051	-0.791566	0.244441	-0.051908	0.616805	0.185316	-0.466412	-0.800827	-0.19332	-0.00452349	0.999729	0.0013716	0.999862	0.998733	0.235945	0.999724	0.999977	0.554407	0.752203	0.999834
2610204G07Rik	0.63091	0.461469	0.50437	0.337897	0.209384	0.455295	-0.251071	-0.326492	0.0349657	-1.70361	0.999729	0.188556	0.857198	0.881665	0.854203	0.999724	0.999977	0.928937	0.981288	0.00981917
2610307P16Rik	0.400799	1.05064	0.400404	1.28601	2.6794						0.999729	0.0563892	0.999862	0.212211	0.0114846
4921525O09Rik						0.373852	0.278236	-0.813929	1.36008	3.15523						0.999724	0.999977	0.796186	0.00270753	6.10177e-08
4930417O13Rik	0.432066	0.210424	0.112796	0.00911903	-0.580833	0.634321	-0.453723	-0.679539	-1.25419	-2.214	0.999729	0.709422	0.999862	0.999262	0.385382	0.999724	0.999977	0.721651	0.00232778	3.89677e-07
4930579G24Rik	0.356301	-0.893243	-0.497024	0.0322083	-0.476612	0.497113	-1.05604	0.257016	0.533557	-0.18206	0.999729	0.01311	0.925221	0.998943	0.653232	0.999724	0.00491361	0.910657	0.349885	0.909541
5330406M23Rik	0.16199	1.73554	0.125072	0.197497	-0.257411	0.162312	0.513434	0.747982	-0.700131	-0.228713	0.999729	0.00144698	0.999862	0.99542	0.950909	0.999724	0.999977	0.562161	0.401329	0.956908
5330432J10Rik	0.424595	1.08427	0.263453	1.26286	1.63747						0.999729	0.144257	0.999862	0.0587099	0.000521543
5430405H02Rik	0.196741	0.784645	0.203802	0.18387	-0.0530281	-0.035892	-0.0141341	0.20052	-0.69087	-0.410675	0.999729	0.0129464	0.999862	0.986305	0.993781	0.999724	0.999977	0.940646	0.0946238	0.604474
5830444B04Rik	-0.151328	0.686006	0.966798	-1.19247	0.384715	-0.254358	1.19653	0.784077	0.0747699	0.577632	0.999729	0.348616	0.326524	0.218216	0.880509	0.999724	0.0149522	0.60074	0.952511	0.50579
5830444F18Rik	0.962085	0.392081	-0.039896	0.46163	-0.299851	-0.138385	-0.218407	-0.25647	-1.64096	-1.06348	0.999729	0.502936	0.999862	0.894729	0.880587	0.999724	0.999977	0.949366	0.0331747	0.198679
5830468F06Rik	0.160693	0.18068	0.25181	0.0981116	0.180111	-0.68454	0.396684	0.857285	0.527055	1.00443	0.999729	0.707472	0.999862	0.996544	0.936193	0.608955	0.999977	0.302597	0.248035	0.0246073
6330403K07Rik						0.0884107	-0.15915	-0.000288353	0.277357	-1.63274						0.999724	0.999977	0.999818	0.721058	2.633e-06
6430511E19Rik	0.388831	0.909297	0.1357	-0.244949	-0.0837508	0.218679	0.0147131	-0.0433858	0.143442	-0.0392434	0.999729	0.0461907	0.999862	0.978864	0.993781	0.999724	0.999977	0.993024	0.908372	0.994887
8030451A03Rik						0.481002	0.322865	0.620605	1.90147	2.15948						0.999724	0.999977	0.80053	0.000236957	0.000759961
9430038I01Rik	0.146411	0.00434636	-0.472565	-0.690388	-0.844618	-0.253834	0.306965	0.181323	-0.933942	-0.531589	0.999729	0.995764	0.999862	0.393613	0.135307	0.999724	0.999977	0.96213	0.0380234	0.57941
A130023I24Rik						0.15539	0.456501	0.524001	1.2792	1.30624						0.999724	0.999977	0.770461	1.42937e-05	1.08014e-05
A130071D04Rik	0.843964	0.825354	0.237029	0.538393	0.394956	0.539754	0.0606141	0.0176055	-0.739568	-0.528778	0.999729	0.00156069	0.999862	0.680285	0.35014	0.999724	0.999977	0.99532	0.147612	0.497412
A430072P03Rik	0.0999016	0.203177	1.1402	0.592979	1.73903	0.417676	0.351016	0.578928	-0.0871395	0.40518	0.999729	0.802671	0.0982009	0.793403	0.000380209	0.999724	0.999977	0.807264	0.95767	0.743452
A430088P11Rik	-0.326272	1.0613	1.88606	1.18559	1.03347	0.282573	1.18144	1.15568	0.789023	0.809217	0.999729	0.02203	0.00107725	0.416141	0.0788517	0.999724	0.172321	0.553926	0.416735	0.358307
A530021J07Rik	0.502303	2.11625	3.12575	3.6957	4.31794						0.999729	7.17708e-13	2.36434e-34	1.53371e-36	8.66712e-66
A630023P12Rik	0.0171414	0.757216	0.366771	0.356496	0.166044	-0.0504486	-0.118796	-0.223728	-0.147302	-0.250351	0.999729	0.0022643	0.99032	0.83761	0.886491	0.999724	0.999977	0.912942	0.726035	0.780287
AB124611	-0.0506872	0.818192	1.05983	1.00412	0.936214	-0.664092	1.09252	0.477854	0.238274	-0.0563963	0.999729	0.00195963	0.00272551	0.0208645	0.000203064	0.596708	0.00656981	0.796186	0.787678	0.993981
AI413582	0.057469	0.390652	0.107402	-0.228061	-0.23695	-0.035028	0.200969	0.318499	-0.751824	-0.4258	0.999729	0.127592	0.999862	0.924622	0.794347	0.999724	0.999977	0.890781	0.00163773	0.278132
AI504432	0.70006	0.454451	-0.146644	-0.0356822	-0.445983	0.641162	-0.286887	0.144574	-1.16771	-0.489362	0.999729	0.307098	0.999862	0.998943	0.691845	0.999724	0.999977	0.96213	2.04313e-07	0.173393
AI506816	-0.186767	-0.320487	-0.4597	-0.262483	0.116689	-0.0446669	-0.0139051	0.195667	0.941524	0.75081	0.999729	0.212817	0.71145	0.920952	0.939718	0.999724	0.999977	0.93627	3.43797e-05	0.00810419
AI597479	0.365116	-1.02957	-0.539523	-0.471022	0.53828	0.0425407	-0.05057	-0.195189	0.71913	0.315289	0.999729	0.000201494	0.976284	0.746749	0.39539	0.999724	0.999977	0.947193	0.024319	0.698631
AU020206	0.307865	0.318946	-0.38811	-0.111107	-0.33223	0.139375	0.168649	0.487915	-0.480462	-0.124483	0.999729	0.218551	0.999862	0.992036	0.507355	0.999724	0.999977	0.734507	0.0483162	0.881815
AW112010	0.808337	0.177716	-0.270398	-0.469578	-0.702997	0.476353	-0.123031	0.602599	-0.691885	-0.683129	0.999729	0.464904	0.999862	0.283281	0.0352162	0.877973	0.999977	0.757434	0.000670582	0.00125531
AY036118	-0.289632	0.673538	-0.031705	0.756017	0.131003	-0.134425	0.125161	0.57171	-0.381791	0.169746	0.999729	7.26845e-05	0.999862	0.116562	0.957192	0.999724	0.999977	0.650259	0.191748	0.922246
Aacs	-0.669984	-0.612024	-0.256581	-0.360015	-0.0565887	-0.181266	-0.174431	-0.398629	0.2329	0.41643	0.999729	0.00588072	0.999862	0.748624	0.993781	0.999724	0.999977	0.8793	0.614453	0.382104
Aars	-0.535456	-0.497339	-0.13606	-0.215459	0.00955254	-0.00692321	-0.0832305	-0.396147	0.503777	0.234215	0.999729	0.0257567	0.999862	0.950701	0.998354	0.999724	0.999977	0.862711	0.0571266	0.621245
Abat						1.1623	0.987515	1.02445	2.11773	0.849334						0.712298	0.999977	0.405065	0.00545732	0.551162
Abca1	0.395239	-0.83256	0.0992007	-0.0886205	-0.47831	0.393417	-0.828799	-1.57901	-1.13444	-1.83941	0.999729	0.0120603	0.999862	0.998056	0.596846	0.999724	0.87475	0.0390836	0.14549	0.00226139
Abcb1a	-0.629727	0.409002	-0.326925	-0.601453	-0.606149	-0.320197	-0.0827814	-1.08222	-0.693769	-0.636352	0.999729	0.589596	0.999862	0.714247	0.455904	0.999724	0.999977	0.0251125	0.0359083	0.0563749
Abcb8	-0.251685	-0.767251	-0.548568	-0.554677	-0.325035	-0.0326676	-0.190353	-0.247054	0.430891	0.152465	0.999729	0.00179864	0.584487	0.315607	0.634859	0.999724	0.999977	0.903427	0.14549	0.849292
Abcb9	-0.0495211	0.551165	0.57944	0.507248	0.201885	0.197893	-0.456337	-0.870885	0.063947	-1.16101	0.999729	0.0487804	0.345152	0.299199	0.873402	0.999724	0.999977	0.46678	0.952277	0.0515055
Abcc4	0.00248802	-0.531878	-0.158919	0.0241834	0.550522	-0.249977	-0.44751	-0.642205	0.5721	1.00381	0.999729	0.107202	0.999862	0.998964	0.133723	0.999724	0.999977	0.79676	0.165092	0.00624314
Abce1	0.547469	-0.760878	-0.0828128	-0.194401	0.00665979	0.132976	-0.244348	-0.110854	0.625766	0.426697	0.999729	2.4588e-05	0.999862	0.942158	0.998354	0.999724	0.999977	0.970942	0.00243027	0.171897
Abcf2	-0.456724	-0.682171	-0.0911037	-0.169505	-0.0415344	-0.104401	-0.0815268	-0.293548	0.556327	0.240548	0.999729	0.00366358	0.999862	0.972382	0.993781	0.999724	0.999977	0.891888	0.0152857	0.605412
Abcf3	-0.176719	-0.155823	0.25832	0.187002	0.0961966	-0.139254	0.140422	-0.356226	0.568703	0.470651	0.999729	0.64972	0.999862	0.946978	0.964658	0.999724	0.999977	0.849387	0.0142349	0.108557
Abcg1	-0.0938556	-0.117566	-0.0537207	-0.197863	-0.274744	0.0787701	-0.225039	-0.178977	-0.731486	-0.662952	0.999729	0.687743	0.999862	0.947736	0.644044	0.999724	0.999977	0.933901	0.00201039	0.0233942
Abcg2	0.357512	0.137339	-0.169544	-0.0910552	-0.363512	0.098739	0.397561	-0.433577	-0.212826	-1.05295	0.999729	0.774595	0.999862	0.997151	0.557711	0.999724	0.999977	0.857471	0.905998	0.0445247
Abhd15	-0.769061	1.5193	1.8209	1.71546	3.94577	-0.0377454	0.838267	1.18688	1.74201	2.14061	0.999729	0.0244616	0.0198136	0.13284	4.65156e-14	0.999724	0.0983721	0.0142571	8.44617e-07	2.46943e-07
Ablim1	-0.13889	-0.422455	0.012519	-0.151447	0.148874	-0.186679	-0.298367	-0.764408	0.00246942	0.209119	0.999729	0.0158142	0.999862	0.968802	0.917584	0.999724	0.999977	0.389787	0.997177	0.734098
Ablim3						-0.342961	0.573329	0.461802	1.53381	3.3758						0.999724	0.999977	0.770461	5.47599e-06	5.96114e-32
Abracl	0.917925	-0.0462991	-0.0583439	-0.0930226	-0.344731	0.340546	-0.36776	0.259751	-0.515752	-0.602822	0.999729	0.886601	0.999862	0.995851	0.463384	0.999724	0.915368	0.916761	0.025812	0.00241217
Abtb2	-0.756428	-0.388277	0.3267	-0.0357523	0.739661	-0.418666	0.0556125	-0.763725	0.612758	0.610506	0.999729	0.0665471	0.999862	0.998943	0.0315798	0.999724	0.999977	0.558315	0.0963664	0.0331583
Acad9	-0.223542	-0.341858	-0.159455	-0.0383791	-0.0161147	-0.136589	0.133314	-0.169368	0.660793	0.2916	0.999729	0.220042	0.999862	0.998733	0.99764	0.999724	0.999977	0.947889	0.00827916	0.500193
Acadsb	0.357796	-0.972072	0.0165526	-0.430766	0.187316	0.144892	-0.346809	-0.661153	0.412679	-0.0638424	0.999729	8.03087e-06	0.999862	0.684574	0.925405	0.999724	0.999977	0.79676	0.402523	0.984046
Acap3	-0.473624	-0.705864	0.255096	-0.0388256	0.285833	-0.283184	0.170036	-0.489048	0.196536	0.649261	0.999729	0.00694042	0.999862	0.998733	0.891647	0.999724	0.999977	0.847621	0.716375	0.177797
Acly	-0.377594	-0.832603	0.0312596	-0.411598	0.168189	-0.113952	-0.101586	-0.522759	0.384807	0.364129	0.999729	1.95395e-07	0.999862	0.674482	0.830964	0.999724	0.999977	0.711109	0.099117	0.408034
Aco2	-0.493879	-0.385539	0.0580295	-0.236265	-0.00388888	0.0576984	-0.150775	-0.0901203	0.473449	0.347735	0.999729	0.0443028	0.999862	0.903639	0.999612	0.999724	0.999977	0.974146	0.0519765	0.16446
Acot11	-0.429698	-0.967909	-0.114472	-1.36625	-0.00394961	0.296874	-0.169121	-0.351736	-0.0964889	-0.0545124	0.999729	0.0989665	0.999862	0.0188845	0.999849	0.999724	0.999977	0.865587	0.894373	0.992957
Acot2	-0.413407	-0.122388	-0.142552	-0.339292	0.560027	-0.143384	0.0969998	-0.309086	-0.727231	-0.0326393	0.999729	0.777254	0.999862	0.939898	0.169237	0.999724	0.999977	0.884531	0.0380234	0.995568
Acot7	-0.421917	-0.74204	-0.933086	-1.22571	-1.60049	-0.208581	-0.388583	-0.023768	-0.261507	-0.477814	0.999729	0.000208537	0.077014	1.23141e-05	4.47804e-07	0.999724	0.89257	0.994319	0.461881	0.212741
Acot9	0.508057	-0.399656	-0.785877	-0.512976	-0.669705	0.315154	-0.245749	0.0234278	-0.146942	-0.0122312	0.999729	0.0671745	0.0502214	0.185296	0.0284535	0.999724	0.999977	0.994319	0.711955	0.995711
Acp2	-0.313228	-0.69427	-0.375872	-0.639239	-0.183891	0.0842464	0.0895473	-0.368979	0.230309	-0.00862025	0.999729	0.0193496	0.999862	0.555397	0.921514	0.999724	0.999977	0.840522	0.654332	0.999834
Acpp	0.0891872	0.491016	0.459571	-0.162865	0.830722	0.0637312	0.261247	0.334315	0.854333	1.59803	0.999729	0.410682	0.999862	0.99542	0.54955	0.999724	0.999977	0.884531	0.00172358	0.000307974
Acsf2						-0.00334115	-0.609624	-0.513122	-0.644881	-1.06827						0.999724	0.999977	0.829298	0.194662	0.0124789
Acsl3	0.875028	-0.946492	0.192695	-0.0363021	-0.172597	0.140147	-0.272621	-1.40995	0.624888	0.0391029	0.999729	0.00265045	0.999862	0.998733	0.906876	0.999724	0.999977	0.237463	0.519408	0.995711
Acsl4	0.522123	-0.481905	0.077535	-0.220197	-0.157346	0.402307	-0.470455	-0.072505	0.39397	0.315689	0.999729	0.048422	0.999862	0.939898	0.887399	0.999724	0.922496	0.981489	0.195043	0.639148
Acss1	-0.385232	-0.495663	-0.168149	-0.320461	-0.0396597	-0.471951	-0.305736	-0.844534	0.142313	0.0885263	0.999729	0.0228516	0.999862	0.811937	0.994274	0.8719	0.999977	0.229753	0.793183	0.968381
Acss2	-0.108046	-0.775883	0.279506	0.214233	0.145576	-0.310196	-0.211104	-0.509899	-0.150905	-0.0846744	0.999729	3.98953e-05	0.999862	0.937654	0.961614	0.999724	0.999977	0.757391	0.810272	0.984046
Actg2	-0.721419	-0.285701	-1.27627	-1.2591	-2.17685	-3.7607	-2.09122	-1.91812	-2.49757	-3.63637	0.999729	0.774258	0.119226	0.121111	0.000120675	0.175542	0.253392	0.103163	0.0058763	1.49955e-05
Actn1	-0.363826	-0.0499554	0.318305	0.376542	0.709443	-0.618639	-0.426867	-0.961426	-0.748302	-0.177703	0.999729	0.907892	0.999862	0.761915	0.0110429	0.853547	0.945333	0.147082	0.0309463	0.966646
Actn2	-1.19225	-0.371768	-1.79108	-0.972881	-2.28418	-0.68897	-0.105975	0.776708	-0.714557	-0.892236	0.999729	0.788075	0.044955	0.473632	4.14874e-05	0.999724	0.999977	0.719344	0.161251	0.844448
Actn4	-0.609071	-0.663845	-0.188799	-0.393876	-0.0841941	-0.185788	-0.212155	-0.603837	0.498151	0.297887	0.999729	2.27406e-05	0.999862	0.746749	0.980535	0.999724	0.999977	0.756021	0.0380285	0.296033
Actr1a	-0.641379	-0.421166	-0.295444	-0.0896272	0.03601	-0.234249	-0.167782	-0.297694	-0.272198	-0.151645	0.999729	0.0270249	0.999862	0.99542	0.993781	0.999724	0.999977	0.880619	0.482619	0.83514
Actr2	0.273239	-0.483293	-0.230094	0.0168924	-0.00859942	-0.0360913	-0.305999	-0.12229	0.0563832	-0.255767	0.999729	0.0147287	0.999862	0.998964	0.998354	0.999724	0.999977	0.954131	0.920729	0.554997
Actr3	0.308187	-0.425838	-0.126927	-0.119015	-0.0289347	0.0602516	-0.432552	-0.3593	0.0138237	-0.097171	0.999729	0.0305638	0.999862	0.9793	0.993781	0.999724	0.744592	0.824314	0.982878	0.921501
Acvrl1	-0.636286	-0.51769	-0.709929	-0.477303	-1.18433	-0.130316	-0.446973	-0.770888	-1.16847	-0.912786	0.999729	0.442369	0.595328	0.87231	0.0102851	0.999724	0.999977	0.802121	0.0162642	0.114126
Ada	0.044716	-0.123929	-0.106437	-0.172457	-0.645962	0.597518	-0.324649	-0.603886	-0.756704	-1.37235	0.999729	0.830556	0.999862	0.987567	0.137239	0.999724	0.999977	0.817922	0.320101	0.000766999
Adam10	-0.0780457	-0.505289	0.241302	-0.203568	0.175331	0.125066	-0.186733	-0.331084	0.286338	0.351363	0.999729	0.0215827	0.999862	0.945746	0.853775	0.999724	0.999977	0.887142	0.314052	0.375337
Adam12	-0.206925	1.05101	-0.0398082	0.236798	0.91735	0.201396	0.472698	0.416855	1.06329	1.04509	0.999729	0.0133359	0.999862	0.992276	0.559521	0.999724	0.939655	0.799965	4.03402e-06	1.02355e-05
Adam19	-0.0395866	0.882346	-0.107099	0.410785	0.835844	0.357077	0.0660652	0.129952	0.233288	0.389235	0.999729	0.00409056	0.999862	0.810481	0.0319105	0.999724	0.999977	0.95086	0.607181	0.368974
Adam8	-0.523126	-3.02211	-3.9555	-4.255	-3.12094	-0.360379	-0.59411	-0.984379	-0.669701	-0.790572	0.999729	2.43279e-08	2.34393e-07	3.2857e-13	1.84097e-05	0.999724	0.917678	0.0708328	0.00885137	0.820776
Adam9	0.459323	-1.31727	-0.468724	-1.27128	0.201529	0.256904	-0.354077	-0.314923	0.0933524	0.232278	0.999729	0.00121758	0.999862	0.568119	0.984839	0.999724	0.999977	0.913787	0.912928	0.842731
Adamts10	-0.731195	-0.489757	0.0486031	-0.1049	0.121251	-0.369975	-0.206551	-0.799118	-0.0424879	-0.0121506	0.999729	0.0289482	0.999862	0.997151	0.958534	0.999724	0.999977	0.613917	0.961083	0.995711
Adamtsl4	-0.422559	0.0368686	0.975662	-0.212388	-0.209354	-0.26175	0.149648	-0.283576	-0.338112	0.0471227	0.999729	0.948058	0.0233378	0.982708	0.809841	0.999724	0.999977	0.884531	0.463456	0.993189
Adap1	-0.985326	-1.90384	-1.99142	-1.93807	-1.9412	0.106166	-0.879743	-0.67327	-0.693066	-1.27748	0.999729	4.70082e-12	4.58242e-06	4.44901e-05	3.01744e-11	0.999724	0.0128244	0.48538	0.00762707	1.9262e-11
Adar	-0.768288	-0.694695	0.103779	-0.334225	-0.00275592	-0.385285	-0.189101	-0.497509	0.349601	0.214156	0.999729	3.76258e-05	0.999862	0.893987	0.999849	0.999724	0.999977	0.840522	0.411343	0.702442
Adcy3	-1.02889	-0.7344	-0.264598	-0.161437	0.221961	-0.377891	-0.245701	-0.9644	0.514644	0.824184	0.999729	0.00235834	0.999862	0.994139	0.854203	0.999724	0.999977	0.370246	0.168158	0.00204348
Add1	-0.402539	-0.408745	0.0874653	-0.143964	0.176359	-0.242266	-0.222902	-0.54234	0.232002	0.494993	0.999729	0.0245624	0.999862	0.969519	0.883699	0.999724	0.999977	0.711109	0.443138	0.0732668
Add3	-0.0683408	-0.0260977	0.493306	0.274532	0.569924	-0.0923409	-0.202133	-0.457737	0.180805	0.608171	0.999729	0.936159	0.486663	0.790566	0.0283613	0.999724	0.999977	0.734507	0.596163	0.0466729
Adk	0.288906	0.223408	-0.0417484	-0.00417431	-0.0529465	0.262237	0.156661	0.346915	1.06193	0.741558	0.999729	0.395126	0.999862	0.999262	0.991613	0.999724	0.999977	0.846981	5.67354e-06	0.00597064
Adnp2	-0.318788	-0.882378	0.195379	0.102598	0.193601	-0.0948553	0.114661	-0.720183	0.320089	0.339019	0.999729	0.000101087	0.999862	0.996222	0.899803	0.999724	0.999977	0.493416	0.489687	0.727425
Adora2a	-0.521866	-0.636259	0.127771	-0.21936	-0.210716	-0.299279	-0.451124	-1.25638	-0.76745	-1.50792	0.999729	0.0337158	0.999862	0.980565	0.906007	0.999724	0.92408	0.0156027	0.0354827	4.4283e-10
Adpgk	-0.359183	0.065946	-0.251394	0.0977673	0.193802	-0.174284	0.0912228	-0.104123	0.40091	0.670212	0.999729	0.840703	0.999862	0.997151	0.894494	0.999724	0.999977	0.974146	0.241963	0.00754949
Afap1	0.111299	-0.526732	-0.0380449	-0.175624	-0.171823	0.129907	0.294528	-0.810718	-0.624303	-1.70235	0.999729	0.0844405	0.999862	0.975827	0.929131	0.999724	0.999977	0.65813	0.436984	0.000183285
Aff3	-0.272558	0.0147876	0.0867312	-0.191178	0.322033	-0.0879713	0.0395417	-0.421756	0.666502	0.5137	0.999729	0.974755	0.999862	0.964043	0.733898	0.999724	0.999977	0.862713	0.0433451	0.588785
Agbl5	-0.855963	-0.327057	0.0670369	-0.185916	-0.218495	-0.118801	-0.177467	0.177898	0.849334	0.21873	0.999729	0.524164	0.999862	0.985745	0.925456	0.999724	0.999977	0.948931	0.0273224	0.903964
Ago1	0.202864	0.797336	0.0633105	0.29657	0.209645	0.127045	0.532335	-0.021718	-0.285549	-0.302551	0.999729	0.00290362	0.999862	0.950701	0.89877	0.999724	0.767618	0.995248	0.63712	0.694692
Agps	0.384216	-0.496128	-0.115817	-0.243478	0.10859	-0.10618	-0.450145	-0.210034	0.358912	0.164029	0.999729	0.023407	0.999862	0.920952	0.969402	0.999724	0.988559	0.934342	0.347065	0.900561
Agtpbp1	0.0502741	-0.402309	0.067615	-0.00686767	0.482984	0.0291446	0.3522	-0.23185	0.625533	0.575982	0.999729	0.198956	0.999862	0.999262	0.378676	0.999724	0.999977	0.924072	0.0268118	0.0392604
Ahcyl1	0.114046	-0.57553	-0.0663217	-0.241405	0.172667	0.0131526	-0.067813	-0.293184	0.359856	0.247982	0.999729	0.00241297	0.999862	0.941072	0.824608	0.999724	0.999977	0.898595	0.165029	0.530264
Ahcyl2	0.0907843	-0.691611	-0.279207	-0.441971	-0.33996	-0.429332	0.186181	0.133005	0.440973	0.300053	0.999729	1.77679e-05	0.999862	0.533512	0.650219	0.999724	0.999977	0.95587	0.0947241	0.483289
Ahnak	-0.22085	1.47985	0.0176469	-0.166567	0.433523	-0.251799	0.0599077	-0.367726	-0.466873	-0.0599672	0.999729	7.11948e-10	0.999862	0.9793	0.689298	0.999724	0.999977	0.809722	0.0500414	0.993189
Ahr	-0.252716	0.00413062	-0.548449	-0.459637	0.727144	0.369894	-0.349474	-0.161492	0.329946	0.545949	0.999729	0.994815	0.870744	0.835329	0.185624	0.999724	0.999977	0.940646	0.19526	0.00342265
Ak3	0.322702	-0.598735	-0.304645	-0.348332	0.0310088	0.116629	-0.558921	-0.167373	-0.0554419	0.0205369	0.999729	0.00704722	0.999862	0.767878	0.994274	0.999724	0.339784	0.935492	0.946169	0.995568
Akap1	-0.971654	-0.711942	0.25021	0.0804327	0.173252	0.186469	0.0565542	0.383968	1.09585	0.944076	0.999729	0.130809	0.999862	0.998733	0.988184	0.999724	0.999977	0.890781	0.00509446	0.00915289
Akap12	-0.406007	-0.941916	-0.126069	-0.256709	0.199413	0.245711	-0.218105	-0.58448	0.460405	0.150137	0.999729	0.0236329	0.999862	0.949395	0.890994	0.999724	0.999977	0.700285	0.144605	0.907834
Akna	-0.762708	-0.375777	0.0730537	-0.184198	-0.0228967	-0.370142	-0.094165	-0.556963	0.0310543	-0.056584	0.999729	0.0386024	0.999862	0.975827	0.994494	0.999724	0.999977	0.71692	0.962206	0.976815
Akt3	0.231185	0.638237	0.202598	0.468602	0.909551	0.0623658	0.147359	0.182559	-0.0528911	0.342439	0.999729	0.140711	0.999862	0.739296	0.0243869	0.999724	0.999977	0.941365	0.954217	0.704515
Aldh16a1	-0.302017	-0.505092	0.0240476	-0.344636	-0.232132	0.0330671	-0.18236	-0.046356	0.0816786	0.348763	0.999729	0.0393972	0.999862	0.747004	0.785536	0.999724	0.999977	0.989334	0.892487	0.440115
Aldh18a1	-0.608869	-0.460177	-0.0764983	-0.465351	0.0397679	0.000231506	0.0136011	-0.261249	0.722597	0.615686	0.999729	0.0173971	0.999862	0.367326	0.993781	0.999724	0.999977	0.908898	0.000656808	0.00711899
Aldoc	-0.300468	-0.622421	-0.998216	-0.468754	-0.908549	-0.0628805	-0.301437	-0.437438	-0.655752	-0.535795	0.999729	0.203199	0.208912	0.895472	0.0234245	0.999724	0.999977	0.806295	0.122983	0.253101
Alkbh5	-0.271226	-0.469843	0.0466883	-0.303949	-0.0480334	-0.384567	-0.0504723	-0.423146	0.344389	0.0954203	0.999729	0.0165326	0.999862	0.815483	0.993781	0.999724	0.999977	0.786912	0.193233	0.938472
Alox8	-1.36955	-0.0536723	-0.0983268	-2.92411	-2.1342	-0.435173	-0.167957	-0.916639	-1.19407	-1.01786	0.999729	0.974101	0.999862	0.0508965	0.000970161	0.999724	0.999977	0.405065	0.00326056	0.0038015
Alpk2						0.496454	-0.201142	0.901738	0.824614	2.5305						0.889773	0.999977	0.115253	0.0957674	9.78737e-08
Als2	-0.753654	-0.0592844	-0.107968	-0.493846	0.341625	0.112315	0.30802	-0.240602	0.860762	0.374982	0.999729	0.933378	0.999862	0.754933	0.742851	0.999724	0.999977	0.934342	0.0112558	0.750911
Als2cl	-0.397506	-0.12985	0.582905	0.625256	1.0573	-0.73177	-0.317503	-0.885948	-0.583766	0.24458	0.999729	0.748752	0.908191	0.279316	0.000194232	0.127543	0.999977	0.141479	0.2182	0.838214
Ambra1	-0.463198	-0.612303	-0.0384757	-0.309619	0.256637	-0.290919	-0.0258998	-0.436649	0.204243	0.159698	0.999729	0.00229163	0.999862	0.931608	0.805567	0.999724	0.999977	0.808801	0.707249	0.882106
Amer1	0.240082	0.197588	-0.413644	-0.109655	0.119771	-0.120773	0.294572	-0.225784	-0.89792	-0.0880914	0.999729	0.647294	0.999862	0.994139	0.963945	0.999724	0.999977	0.929953	0.00731575	0.981034
Amfr	-0.283489	-0.380314	-0.0597254	-0.242256	0.0205097	-0.0467253	-0.0325194	-0.330669	0.327408	0.138725	0.999729	0.0436865	0.999862	0.874741	0.994274	0.999724	0.999977	0.846981	0.217936	0.869085
Amigo2	-0.479476	-0.554555	-0.316646	-0.60065	0.443805	-0.363303	0.101565	0.0924744	-0.0482161	0.780781	0.999729	0.036664	0.999862	0.369029	0.292032	0.999724	0.999977	0.985505	0.980473	0.314937
Ampd1	0.324833	-1.43663	-1.23408	-1.19546	-1.0855						0.999729	2.41024e-05	0.00217543	0.00266013	0.0948983
Ampd3	-0.491978	-0.563994	-0.120646	-0.48824	-0.161792	0.58098	-0.682034	-1.74951	-0.360026	-1.95465	0.999729	0.0836207	0.999862	0.535019	0.938152	0.999724	0.999977	0.272503	0.770749	0.000307974
Amph						0.109745	0.750154	0.63724	0.529571	2.5116						0.999724	0.88321	0.651709	0.167429	1.31474e-32
Anapc1	0.02033	-0.650184	-0.159072	-0.197152	0.221883	-0.0053654	-0.251948	-0.721937	0.467568	0.351697	0.999729	0.00212763	0.999862	0.961084	0.826414	0.999724	0.999977	0.622985	0.0587652	0.354594
Anapc5	-0.184326	-0.385512	-0.0541264	-0.036946	-0.0195217	0.0409103	-0.0463899	-0.232898	0.345179	0.673553	0.999729	0.0464798	0.999862	0.998733	0.994274	0.999724	0.999977	0.911685	0.219286	0.000403026
Angptl2	-0.731975	0.200644	-0.902085	-0.436884	0.401862	0.255447	0.186155	-0.200695	0.502749	0.536436	0.999729	0.485124	0.0472792	0.992036	0.770657	0.999724	0.999977	0.932321	0.174682	0.0603744
Angptl4	-0.259444	-0.381328	0.103881	0.19989	-0.0127006	0.247544	0.609093	0.812272	0.547212	0.919339	0.999729	0.631529	0.999862	0.99542	0.998921	0.999724	0.945333	0.558315	0.477519	0.0158473
Ankle1	-1.47714	-1.92989	-1.09843	-1.05011	-0.90199	0.992102	-1.50093	-0.0304703	1.23257	1.16033	0.999729	4.14513e-09	0.269087	0.476585	0.645209	0.81178	0.000464127	0.994319	0.0029808	0.0733694
Ankrd12	0.510195	0.583505	0.260351	0.296874	0.155281	0.147301	0.267252	0.334078	-0.103475	-0.0938739	0.999729	0.00248223	0.999862	0.802689	0.847186	0.999724	0.999977	0.847621	0.83469	0.935791
Ankrd13a	-0.576853	-0.478806	0.062988	-0.350823	-0.0582177	-0.0855384	-0.444638	-0.529907	0.128313	0.0963526	0.999729	0.0112094	0.999862	0.702093	0.988957	0.999724	0.781122	0.763743	0.756624	0.938472
Ankrd13d	-0.626962	0.593815	0.518204	0.907784	1.38719	-0.0672536	0.571916	-0.217729	0.512473	0.183711	0.999729	0.280004	0.999862	0.0598629	0.0263204	0.999724	0.87475	0.966442	0.421296	0.933974
Ankrd27	-0.539553	-0.534213	0.0730348	-0.129533	0.219572	-0.441362	0.00272751	-0.51108	0.488655	0.0824641	0.999729	0.0112999	0.999862	0.989196	0.830964	0.999724	0.999977	0.79676	0.0669039	0.985938
Ankrd40	-0.40192	-0.544469	-0.165485	-0.381962	0.297673	-0.157288	-0.0665049	-0.231412	0.0873189	0.0867171	0.999729	0.00888333	0.999862	0.742307	0.551745	0.999724	0.999977	0.912022	0.873353	0.946621
Ankrd50	-0.388759	-0.683256	0.336106	0.416725	0.223996	-0.162555	0.271312	0.154729	-0.18549	0.407538	0.999729	0.0254549	0.999862	0.767878	0.872568	0.999724	0.999977	0.957216	0.832089	0.631578
Ankrd55	0.45692	-0.602289	-0.669232	-0.991996	-1.17578	-0.193426	-1.06665	-1.58209	-1.51285	-1.91279	0.999729	0.0946501	0.384449	0.0218801	0.00907088	0.999724	0.596572	0.000994622	3.72767e-05	0.00175277
Ankrd6	-0.388903	0.878973	-0.0955474	-0.189411	1.06963	-0.50238	0.201946	0.0354198	0.72114	1.2835	0.999729	0.0315906	0.999862	0.986118	0.0472323	0.75924	0.999977	0.993024	0.0144958	0.00489034
Anln	-0.564579	-1.6912	-0.442641	-1.14775	-0.878936	1.20182	-1.5814	-0.685636	0.626928	0.926615	0.999729	9.41203e-05	0.999862	0.111439	0.609742	0.18698	0.000326862	0.739951	0.417186	0.0743308
Anp32a	0.463276	0.588662	0.065471	0.0815793	0.0238599	0.160837	0.142035	0.527861	-0.162473	0.309796	0.999729	0.00997072	0.999862	0.998056	0.994274	0.999724	0.999977	0.724568	0.718609	0.507949
Anp32e	0.192235	-0.543857	-0.220584	-0.407569	-0.126561	0.196545	-0.106754	0.386388	0.765601	0.595163	0.999729	0.00579325	0.999862	0.553743	0.950378	0.999724	0.999977	0.803235	0.00244414	0.0636336
Anxa2	-0.313982	0.238241	-0.825491	-0.858837	-0.432611	-0.090751	-0.147048	0.238999	0.663474	0.403676	0.999729	0.325647	0.0680662	0.0839475	0.614779	0.999724	0.999977	0.896349	0.00116082	0.965715
Ap1b1	-0.572547	-0.720299	-0.0472488	-0.303148	0.0490575	-0.168368	-0.121067	-0.574557	0.264539	0.362431	0.999729	0.000231175	0.999862	0.864285	0.993781	0.999724	0.999977	0.806664	0.377708	0.223674
Ap1g2	-0.283079	-0.425627	-0.0815408	-0.137748	-0.00146552	-0.33166	-0.0603503	-0.628811	0.214361	0.189501	0.999729	0.0392935	0.999862	0.978864	0.999849	0.999724	0.999977	0.617216	0.540228	0.669978
Ap2a1	-0.99434	-0.54296	-0.189431	-0.461067	0.1652	-0.610587	-0.180788	-0.478392	0.293081	0.133962	0.999729	0.0117504	0.999862	0.61475	0.914915	0.798479	0.999977	0.806544	0.423465	0.909541
Ap2a2	-0.620121	-0.618412	0.0153788	-0.307963	0.00880996	-0.0482515	-0.26039	-0.537058	0.172868	0.296318	0.999729	0.00143759	0.999862	0.843737	0.998354	0.999724	0.999977	0.796186	0.688956	0.421792
Ap3b1	0.0623936	-0.487536	-0.00878105	-0.216658	-0.137434	0.00597843	-0.211381	-0.385039	0.232565	0.0328146	0.999729	0.00796232	0.999862	0.925016	0.936885	0.999724	0.999977	0.832982	0.543461	0.993189
Ap5b1	-1.03273	-0.838939	0.306286	-0.506049	0.341589	-0.109469	0.378414	-0.373504	0.769021	0.102182	0.999729	0.00339611	0.999862	0.874741	0.681994	0.999724	0.999977	0.851227	0.0138369	0.97504
Api5	0.589161	-0.648098	-0.289213	-0.158699	0.0820597	0.0401007	-0.385243	-0.270377	0.420758	0.0597316	0.999729	0.00050859	0.999862	0.961576	0.964943	0.999724	0.999977	0.88812	0.104675	0.976815
Aplf	0.300321	-0.24698	-0.296555	0.344531	-0.45542	-0.20675	-0.119063	0.433301	0.181108	-0.936444	0.999729	0.733024	0.999862	0.941072	0.583224	0.999724	0.999977	0.843763	0.856681	0.0342996
Aplp1	-1.02728	0.789526	-0.473006	-0.553954	-0.384181	0.0808933	0.0566368	-0.234586	-0.22262	-0.346565	0.999729	0.0275805	0.999862	0.597246	0.830158	0.999724	0.999977	0.90375	0.553391	0.383087
Apobec3	-0.343106	-0.383434	-0.373922	-0.527898	-0.441419	-0.112604	-0.491265	-0.347055	-0.508219	-0.552494	0.999729	0.0414363	0.907676	0.531524	0.175759	0.999724	0.48092	0.826656	0.0501043	0.0161284
Apol10b	-0.235197	0.00815559	-0.00262864	-1.08923	0.474187	-0.151536	-0.211532	-0.23251	0.00611896	0.789326	0.999729	0.994619	0.999862	0.066839	0.77719	0.999724	0.999977	0.919744	0.995401	0.0118232
Apol7b						0.244728	2.87821	3.08134	3.92571	4.75197						0.999724	5.84627e-09	1.53898e-12	3.58942e-35	1.53576e-35
Apol7e	-0.0778778	0.867281	1.21905	1.35194	1.72486	0.108455	1.70869	2.0251	2.28966	2.48491	0.999729	2.48598e-05	6.02663e-06	4.75191e-07	2.75091e-10	0.999724	5.14058e-10	6.42692e-09	2.81325e-42	3.33901e-40
Apol9a	-0.516865	-0.731341	-0.936379	-1.48288	-1.13073	0.662964	-0.298677	-0.0462601	-0.837707	-0.913646	0.999729	0.133064	0.472187	0.000981589	0.0203127	0.916377	0.999977	0.992613	0.0431141	0.243328
Apol9b	-0.367683	-0.558145	-0.634136	-0.870709	-1.38967	0.832851	-0.669094	-0.00405849	-0.0147215	-0.887714	0.999729	0.0256537	0.374104	0.00987062	5.40325e-05	0.157659	0.351794	0.998133	0.985286	0.0566714
Aqp3	-0.3703	1.40814	1.06481	0.782386	2.22019	0.300242	1.07034	1.66415	2.02382	2.45763	0.999729	1.20655e-08	0.0175538	0.214999	8.96178e-09	0.999724	0.00135029	1.41289e-06	4.89678e-32	1.09797e-27
Aqr	-0.058403	0.0298607	0.589797	0.273203	0.724517	-0.319914	0.206275	-0.158167	0.572408	0.715319	0.999729	0.934996	0.640897	0.837436	0.0282855	0.999724	0.999977	0.946909	0.0162352	0.00203813
Ar	0.415745	1.77557	0.908954	1.05075	1.98354	0.0388999	0.772515	1.09588	0.359085	1.4605	0.999729	3.03286e-15	0.165591	0.0142074	3.14649e-14	0.999724	0.0214502	0.0478533	0.328648	3.75173e-05
Arap1	-0.96511	-0.769422	0.0424259	-0.133723	0.103059	-0.298181	-0.159221	-0.702727	0.264626	0.0482411	0.999729	4.89248e-05	0.999862	0.992036	0.969402	0.999724	0.999977	0.638508	0.47602	0.983871
Arap2	0.50214	-0.12134	0.17842	0.196888	0.418485	0.306125	0.156285	0.0930578	0.574494	0.407668	0.999729	0.642758	0.999862	0.948314	0.529505	0.999724	0.999977	0.970942	0.00607291	0.35283
Arcn1	0.144829	-0.543776	-0.0424157	-0.327462	0.0672668	0.0156923	-0.422213	-0.514043	0.397252	0.22774	0.999729	0.00118946	0.999862	0.714618	0.982125	0.999724	0.871566	0.730386	0.101424	0.630137
Arf3	-0.427492	-0.401774	-0.190702	-0.232616	0.0604283	-0.167857	0.00485583	-0.248703	0.0131337	-0.17461	0.999729	0.0270249	0.999862	0.916839	0.982667	0.999724	0.999977	0.907349	0.984148	0.722974
Arhgap11a	-0.747994	-1.10238	-0.669754	-1.34227	-0.695613	0.613106	-1.67749	-0.57226	0.995683	0.0730141	0.999729	0.00578525	0.999862	0.0117721	0.681396	0.999724	2.84698e-05	0.681852	0.0333777	0.993163
Arhgap19	0.638855	-2.97814	-0.904428	-1.47297	-0.489669	0.771504	-2.12943	-0.675114	0.737912	0.605016	0.999729	8.73439e-12	0.586578	0.214999	0.900315	0.999724	0.000128162	0.654369	0.353474	0.832035
Arhgap20	0.040498	-0.745078	0.224496	0.0554413	1.38608						0.999729	0.00385447	0.999862	0.998733	0.000601583
Arhgap26	-0.438223	0.61731	0.562451	0.00310939	0.28672	-0.387997	0.265393	0.377451	0.555291	0.586936	0.999729	0.0279639	0.64285	0.999262	0.674306	0.999724	0.999977	0.861573	0.058878	0.440781
Arhgap27	-0.631472	-0.4021	0.0578517	-0.363476	-0.0253632	-0.127772	0.0613947	-0.648534	0.133759	0.0304796	0.999729	0.0435467	0.999862	0.846538	0.994494	0.999724	0.999977	0.692449	0.779119	0.993189
Arhgap39	-0.796002	0.620178	0.218623	0.431851	0.841002	-0.104207	0.392439	0.468069	0.629535	0.497251	0.999729	0.0464961	0.999862	0.865413	0.0402926	0.999724	0.999977	0.734507	0.114076	0.485184
Arhgef1	-0.64103	-0.408311	0.171656	0.0207731	0.280203	-0.244942	-0.126048	-0.628058	0.157084	0.112452	0.999729	0.014355	0.999862	0.998964	0.797129	0.999724	0.999977	0.709141	0.747572	0.945712
Arhgef18	-0.355837	0.123421	0.363778	0.721638	0.550954	-0.445217	0.167924	-0.289953	0.0710399	0.656468	0.999729	0.74267	0.999862	0.0171758	0.136886	0.871599	0.999977	0.895465	0.897262	0.00111676
Arhgef3	-0.138451	-0.302943	-0.0439465	-0.482122	0.132877	0.0749809	0.0513749	-0.347091	0.648346	0.423186	0.999729	0.123334	0.999862	0.294662	0.913656	0.999724	0.999977	0.878845	0.00380089	0.109723
Arhgef6	0.0354933	-0.321643	-0.0167477	-0.157647	0.188001	0.0681655	-0.193346	-0.190803	0.572587	0.307284	0.999729	0.229763	0.999862	0.980688	0.842883	0.999724	0.999977	0.932321	0.009611	0.282184
Arid4a	0.342073	-0.158424	-0.0671767	-0.194542	-0.393087	0.0787979	-0.343552	-0.196205	-0.625193	-0.599282	0.999729	0.509002	0.999862	0.941535	0.205622	0.999724	0.999977	0.92551	0.00155255	0.00407172
Arid4b	0.729091	0.127645	-0.11519	-0.047934	-0.292711	0.171266	-0.298973	-0.153664	-0.523135	-0.453281	0.999729	0.697772	0.999862	0.998733	0.535227	0.999724	0.999977	0.940646	0.0209511	0.0580999
Arid5a	-0.462055	0.0227493	0.486757	0.175742	0.471257	-0.381723	0.18362	0.0447129	0.853325	0.490077	0.999729	0.952823	0.841294	0.950701	0.07024	0.999724	0.999977	0.989334	2.48758e-05	0.156076
Arih1	0.086536	-0.484358	-0.229704	-0.15037	-0.0388952	-0.224856	-0.293415	-0.483518	0.332174	0.0724382	0.999729	0.0121563	0.999862	0.976615	0.993781	0.999724	0.999977	0.799965	0.269933	0.980083
Arl11						0.20955	0.534473	0.523266	0.853041	1.38727						0.999724	0.999977	0.847443	0.272613	0.0329715
Arl4c	0.422581	0.689782	0.0871578	0.409036	0.552923	-0.0340172	-0.0172322	0.270329	-1.10493	-0.538671	0.999729	0.000276288	0.999862	0.712776	0.0643998	0.999724	0.999977	0.910141	1.24015e-08	0.0583725
Arl5a	0.256507	-0.752853	-0.7	-0.872157	-0.651982	0.483796	-0.658423	-0.959727	-0.68883	-0.963383	0.999729	0.000993338	0.110352	0.026334	0.0294608	0.777345	0.575029	0.0478533	0.000423211	3.23696e-06
Arl5c	-0.0152479	-0.716491	-0.899712	-1.16936	-0.807173	-0.0622251	-1.30225	-1.72317	-1.83857	-1.32619	0.999729	3.16164e-05	0.00809344	5.20444e-07	9.44401e-05	0.999724	2.12877e-05	2.35002e-07	5.89522e-24	2.40331e-10
Arl6ip1	0.380137	-0.3472	-0.465144	-0.350003	-0.542737	0.101168	-0.377249	0.08357	-0.344271	-0.541497	0.999729	0.0623026	0.705658	0.655164	0.0533544	0.999724	0.84933	0.976413	0.185786	0.0120611
Arl6ip5	0.154672	-0.476622	-0.183008	-0.187671	-0.230395	-0.122721	-0.197732	0.0452014	-0.334657	-0.640756	0.999729	0.0429511	0.999862	0.948314	0.732704	0.999724	0.999977	0.988762	0.381352	0.0236678
Arnt2						-0.446597	-0.243171	-0.0678992	-1.04231	0.131203						0.999724	0.999977	0.986783	0.000425774	0.975918
Arntl	-0.146811	0.328907	0.353583	0.177746	0.76162	0.00480929	0.460115	0.157595	0.602942	0.670208	0.999729	0.207716	0.999862	0.978537	0.00722034	0.999724	0.6833	0.94783	0.0101972	0.00118792
Arrb1	-0.295905	0.259046	0.187785	0.0399115	0.522874	-0.172759	0.175624	0.331416	-0.190256	0.758137	0.999729	0.416455	0.999862	0.998733	0.211791	0.999724	0.999977	0.856036	0.644505	0.0111593
Arrdc3	0.0162204	-0.11346	0.546423	-0.129472	0.942017	-0.278082	0.320948	-0.207959	0.296419	0.487875	0.999729	0.818154	0.548294	0.995851	0.000158329	0.999724	0.999977	0.94115	0.609539	0.218367
Arsb	-0.43696	-0.896457	-0.45659	-0.675525	-0.503594	0.036839	-0.358386	-0.58474	0.0145875	-0.669334	0.999729	0.0039178	0.93969	0.455572	0.251118	0.999724	0.999977	0.651317	0.986503	0.252672
Art2a	1.13732	0.0511771	-0.31282	0.303681	-0.177409	1.11682	-0.489832	-0.00672469	-0.530489	-0.878817	0.999729	0.939088	0.999862	0.939898	0.929131	0.121129	0.915368	0.997268	0.214273	0.016517
Art2b	0.653457	-0.31444	0.0505797	-0.0734513	0.235588	0.513837	-0.308461	-0.500722	-0.36165	-0.685725	0.999729	0.113336	0.999862	0.995851	0.770519	0.648334	0.999977	0.691869	0.372892	0.0272919
Arvcf	-0.712323	0.475653	1.50371	0.768742	1.5536	0.102028	0.528832	0.617862	0.488954	0.65644	0.999729	0.528318	0.459359	0.783775	0.0055893	0.999724	0.999977	0.779333	0.537226	0.434244
Arxes2	1.1967	-1.53844	-1.04949	-0.640678	-0.221624	0.769385	-0.846211	0.14278	-0.0211282	-0.320766	0.999729	0.0112584	0.342497	0.7907	0.951747	0.999724	0.554322	0.967108	0.990305	0.836578
Asb2	-0.188411	-2.23551	-1.71553	-2.51552	-0.974001	0.443207	-0.290199	-0.203008	-0.0105982	0.172767	0.999729	1.24742e-11	0.0247885	0.420351	0.401672	0.766444	0.999977	0.917733	0.986345	0.74376
Asf1b	0.067266	-1.52013	-1.22818	-1.01711	-1.47706	0.574324	-1.14852	0.598006	0.795177	0.40715	0.999729	9.94979e-12	0.0146973	0.202404	0.00152099	0.999724	0.00266516	0.590712	0.0229714	0.348771
Asl	-0.443738	-0.511258	-0.0308578	-0.116111	-0.463222	-0.133867	-0.166508	-0.137059	-0.0592437	-0.378585	0.999729	0.0410491	0.999862	0.994139	0.17025	0.999724	0.999977	0.952145	0.92595	0.217436
Asns	0.444798	-2.08759	-0.697822	-0.897757	-0.997809	-0.60425	0.167253	0.192744	0.621827	0.391843	0.999729	0.00349865	0.999862	0.934267	0.574908	0.999724	0.999977	0.94689	0.452476	0.82538
Aspm	0.975193	-2.44918	-1.63108	-1.85498	-1.70777	0.57156	-2.10063	-0.385368	-0.265187	-0.142372	0.999729	3.26906e-10	0.00186071	0.0283893	0.0117974	0.999724	3.65495e-07	0.855797	0.771536	0.986395
Asxl1	-0.191814	-0.480793	-0.521491	-0.403372	-0.474558	-0.128495	-0.344656	-0.745971	-0.470241	-0.509691	0.999729	0.0116147	0.420636	0.724121	0.128219	0.999724	0.999977	0.385214	0.14549	0.266043
Atad2	0.298762	-0.349085	-0.116246	-0.0141257	0.131583	0.145462	-0.271634	-0.0283093	0.87304	0.49283	0.999729	0.256931	0.999862	0.998964	0.953073	0.999724	0.999977	0.994028	0.000346204	0.123394
Atad3a	-0.513211	-0.284388	0.053439	-0.0701001	0.0150336	0.0366378	-0.0246231	0.0625664	0.71396	0.295894	0.999729	0.244802	0.999862	0.998056	0.996142	0.999724	0.999977	0.985174	0.00186107	0.389932
Atad5	0.63555	-0.828699	-0.300505	-0.116539	-0.213544	0.86867	-0.449538	0.762753	0.97936	0.928912	0.999729	0.00588072	0.999862	0.997151	0.886103	0.268325	0.999977	0.353092	0.00345221	0.0152249
Atf6	-0.0322207	-0.475993	0.0958293	-0.623837	-0.507715	0.111725	-0.155915	-0.0840565	0.58805	0.467802	0.999729	0.231274	0.999862	0.638348	0.437655	0.999724	0.999977	0.976999	0.0256374	0.319258
Atg14	-0.15602	0.0444057	0.280609	0.289837	0.740457	-0.216833	0.219147	-0.0878371	0.381918	0.311456	0.999729	0.95176	0.999862	0.944051	0.02307	0.999724	0.999977	0.975895	0.277312	0.513471
Atg9a	-0.335858	-0.721479	-0.458094	-0.378937	0.021827	-0.111061	-0.244406	-0.674303	0.0103851	-0.0250442	0.999729	0.0219112	0.999862	0.796228	0.994973	0.999724	0.999977	0.648566	0.992232	0.995568
Atox1	0.00521485	0.325962	-0.0960184	-0.330914	-0.694051	0.0910015	0.0966581	0.549263	-0.502416	-0.377768	0.999729	0.282281	0.999862	0.851362	0.00206548	0.999724	0.999977	0.793237	0.0542586	0.467791
Atp10a	-0.582135	-0.422149	-0.030044	0.0693556	0.482016	-0.340195	0.00491751	-0.0912673	1.01063	0.92634	0.999729	0.130264	0.999862	0.998733	0.248779	0.999724	0.999977	0.981489	6.7236e-06	0.00191146
Atp11b	0.359974	-0.909177	-0.200895	-0.462852	0.00572966	0.222671	-0.675063	-0.934485	0.106647	-0.243907	0.999729	4.14513e-09	0.999862	0.495095	0.999345	0.999724	0.431012	0.254015	0.83472	0.780528
Atp13a2	-0.899023	-0.65277	0.108648	-0.395267	-0.0921027	-0.342406	-0.280038	-0.544661	0.132268	-0.188909	0.999729	0.0145412	0.999862	0.638819	0.973792	0.999724	0.999977	0.855797	0.835002	0.804976
Atp13a3	0.509408	-0.562908	-0.257289	0.117635	-0.044255	0.302165	-0.205824	-0.221254	0.281482	0.0361885	0.999729	0.0117504	0.999862	0.990875	0.993781	0.999724	0.999977	0.912942	0.479732	0.992474
Atp1a3	-0.561601	1.11031	0.913882	0.485861	1.11197	-0.563926	0.823203	0.331663	1.63685	1.91325	0.999729	0.0203853	0.538733	0.899437	0.0181375	0.8719	0.0861919	0.890033	2.72819e-12	1.36516e-16
Atp1b1	0.420596	-1.16992	-0.507962	-0.120435	-0.297916	4.56098	0.744045	1.67376	1.27672	-0.211305	0.999729	8.27695e-09	0.629768	0.990023	0.770519	7.32004e-05	0.999977	0.306656	0.266386	0.985238
Atp2a2	-0.471644	-0.933006	-0.266748	-0.291604	-0.0419933	0.123117	-0.313068	-0.458956	0.458083	0.394233	0.999729	1.61309e-06	0.999862	0.884289	0.993781	0.999724	0.999977	0.816394	0.0729207	0.314401
Atp2a3	-0.749722	-0.413268	0.193391	-0.142739	0.319719	-0.285274	-0.247836	-0.687462	0.494433	0.562799	0.999729	0.0183086	0.999862	0.989196	0.416547	0.999724	0.999977	0.637136	0.0331644	0.03996
Atp2b1	0.400154	0.767574	0.161712	0.139189	0.316856	-0.0143265	0.0517069	-0.0731052	-0.156834	0.263343	0.999729	7.77423e-06	0.999862	0.972382	0.428126	0.999724	0.999977	0.978264	0.703302	0.757687
Atp2b4	0.0575781	0.924433	-0.447961	-0.181013	-0.365874	0.190525	-0.0573835	0.441637	-0.153444	-0.126131	0.999729	0.0245215	0.999862	0.986305	0.916226	0.999724	0.999977	0.810317	0.744185	0.945247
Atp2c1	0.14628	-0.254036	0.213542	0.10998	0.273803	0.295805	-0.164507	-0.395023	0.574116	0.130731	0.999729	0.306637	0.999862	0.990875	0.706069	0.999724	0.999977	0.836543	0.0413912	0.891614
Atp5e	0.0908185	0.220596	-0.138497	-0.337732	-0.625309	0.010029	0.158599	0.660341	-0.302345	-0.350292	0.999729	0.42072	0.999862	0.746749	0.0354006	0.999724	0.999977	0.674652	0.434707	0.427351
Atp5j2	0.182887	0.197695	0.0299659	-0.434713	-0.598404	0.0214079	0.0788548	0.555216	-0.390184	-0.231863	0.999729	0.488291	0.999862	0.571435	0.0370719	0.999724	0.999977	0.780646	0.226353	0.795163
Atp6v0a1	-0.66458	-1.06098	-0.868996	-1.11923	-0.946814	0.307482	-0.565843	-1.31386	-1.13354	-1.27097	0.999729	0.00774461	0.144084	0.00285685	0.11882	0.999724	0.88321	0.0101739	0.0183967	0.00140301
Atp6v0a2	-0.228482	-0.445344	-0.0151018	-0.147302	-0.0658812	-0.0945304	-0.245351	-0.408788	0.257891	-0.0907309	0.999729	0.03293	0.999862	0.976615	0.984839	0.999724	0.999977	0.847621	0.401131	0.944145
Atp6v0d2						0.407899	-1.7178	-1.2184	-1.47662	-2.3741						0.999724	1.71365e-05	0.00952207	0.000138514	2.17365e-07
Atp6v1d	0.209122	-0.0152363	-0.212375	-0.35319	-0.400177	0.0870047	-0.391974	-0.132675	-0.591352	-0.577686	0.999729	0.966103	0.999862	0.659297	0.157388	0.999724	0.846813	0.95587	0.00329111	0.00651344
Atp6v1g2	0.0112257	-1.49335	-0.00300134	0.555034	-0.327412	0.384586	-0.623615	0.0179454	0.172117	-0.112991	0.999729	0.0278576	0.999862	0.837722	0.854203	0.999724	0.872813	0.99532	0.862572	0.975841
Atp7a	0.044079	-0.400314	0.231769	-0.098291	0.386368	-0.167749	-0.580401	-0.311719	0.388491	0.65662	0.999729	0.306637	0.999862	0.99542	0.760591	0.999724	0.984671	0.912942	0.379065	0.0302234
Atp8b2	-0.577072	-0.678755	-0.218092	-0.598506	-0.05217	-0.209249	-0.39067	-0.518572	0.0960881	0.0394596	0.999729	0.00457567	0.999862	0.393447	0.993781	0.999724	0.999977	0.799965	0.854747	0.990803
Atp8b4	1.13061	-0.549084	3.21942	2.39877	1.31857	-1.76007	0.930535	1.22324	1.01175	-3.42144	0.999729	0.665831	6.0465e-05	0.000923371	0.308143	0.915783	0.999977	0.873815	0.547291	0.407833
Atp9a	-0.679701	-0.468004	0.144527	-0.0610246	-0.574721	-0.19413	-0.0745749	-1.29569	0.14784	-1.39437	0.999729	0.298128	0.999862	0.998733	0.299635	0.999724	0.999977	0.00345445	0.858381	0.000155187
Atp9b	-0.346527	-0.45787	-0.0661501	0.00475793	0.238354	0.128757	0.00281171	-0.473198	0.454855	0.22675	0.999729	0.023037	0.999862	0.999262	0.783027	0.999724	0.999977	0.819682	0.154645	0.797524
Atpif1	-0.00749049	-0.015675	-0.221853	-0.7147	-0.959211	0.109563	-0.29339	0.482009	-0.448467	-0.434361	0.999729	0.975255	0.999862	0.219161	0.0272552	0.999724	0.999977	0.824732	0.165577	0.295701
Atxn1	0.541946	0.812881	0.327254	-0.286254	0.0218907	0.478403	0.118303	0.570696	0.110001	-0.00654409	0.999729	0.0146316	0.999862	0.948021	0.995182	0.999724	0.999977	0.651709	0.847636	0.999608
Aurka	-0.393338	-1.20609	-1.75121	-1.17266	-1.20619	0.386505	-1.65782	-0.135364	1.11114	0.0981063	0.999729	0.00046561	0.00948821	0.32494	0.06472	0.999724	1.47978e-07	0.953875	0.000820539	0.977366
Aurkb	0.112733	-1.56812	-1.81545	-2.4016	-1.30846	1.07959	-1.59173	-0.189839	0.75525	0.33116	0.999729	7.50549e-11	0.00148966	0.656107	0.0606772	0.220147	3.65495e-07	0.93279	0.0562104	0.690434
Aven	0.142617	-0.100221	-0.300581	-0.407035	-0.660164	-0.280291	0.032505	-0.124853	-0.147708	0.314198	0.999729	0.733024	0.999862	0.579248	0.0138737	0.999724	0.999977	0.955779	0.760784	0.527388
Axin1	-0.652175	-0.455706	0.0146201	-0.222538	0.283614	-0.227137	-0.198196	-0.742402	0.0782068	0.10372	0.999729	0.0149785	0.999862	0.950701	0.590336	0.999724	0.999977	0.470818	0.875989	0.916148
Axin2	-0.831027	0.392148	-0.511016	1.20833	1.12066	-0.401027	-0.0768249	0.222254	-0.0920944	0.104616	0.999729	0.306844	0.999862	8.42138e-06	0.00497992	0.999724	0.999977	0.92629	0.904754	0.987227
Axl	-0.679355	-1.95151	-0.959141	-0.756945	-2.00034	0.0622169	-0.709644	-0.650975	-0.274485	0.0473727	0.999729	0.000578122	0.99032	0.839845	3.69123e-08	0.999724	0.221584	0.685938	0.641184	0.993981
Azi2	0.0973755	-0.434426	0.0134699	-0.022624	0.0149724	0.0449436	-0.208554	-0.109076	0.0195634	0.00958019	0.999729	0.0448571	0.999862	0.998943	0.996958	0.999724	0.999977	0.964495	0.977204	0.995711
B2m	0.664209	0.137423	-0.0878933	-0.0725758	-0.190755	0.219039	-0.0420196	0.316103	-0.532383	-0.472876	0.999729	0.580649	0.999862	0.995851	0.77475	0.999724	0.999977	0.885728	0.0115463	0.0356927
B3galnt2	0.132967	-0.370428	0.0750039	0.0169266	0.189796	-0.0869228	0.0411394	-0.392355	0.475052	0.668474	0.999729	0.181609	0.999862	0.998964	0.870486	0.999724	0.999977	0.865587	0.189008	0.0369015
B3galt1						0.338408	0.17284	0.228282	1.34965	1.98785						0.999724	0.999977	0.940646	0.000606029	7.46975e-06
B3gnt8						0.627034	0.183388	0.919476	0.986461	0.696175						0.999724	0.999977	0.382685	0.0368418	0.601943
B4galnt4	-0.169878	0.278931	-1.00048	-1.97719	-1.39113	0.132613	-0.0578401	0.148572	-0.344298	-0.121225	0.999729	0.722669	0.235877	0.000868119	0.107147	0.999724	0.999977	0.943445	0.217936	0.895769
B4galt4	-0.0607351	0.24085	-0.000558023	-0.927851	-0.0112674	-0.0524617	0.186557	0.0435766	0.757516	0.753084	0.999729	0.791991	0.999862	0.221166	0.998354	0.999724	0.999977	0.989334	0.00380089	0.0131597
BC005537	0.94201	0.584329	-0.191789	0.650863	0.0144673	0.41649	0.0302459	0.479007	-0.662874	-0.320541	0.999729	0.00566833	0.999862	0.401483	0.997646	0.999724	0.999977	0.759386	0.0083734	0.428205
BC043934	-0.223027	-0.357237	0.394215	0.157744	0.882371	-0.368261	0.181215	-0.642882	0.0596066	0.594782	0.999729	0.309114	0.999862	0.978537	0.0121355	0.999724	0.999977	0.601766	0.957371	0.106429
BC055324	0.465781	-0.79534	-0.80614	-0.602473	-0.62149	0.287923	-0.905741	0.720238	1.09752	-0.210051	0.999729	0.189662	0.896971	0.905499	0.739021	0.999724	0.522461	0.806664	0.0483083	0.941887
BC064078	0.184626	0.0729956	-0.620131	-1.17876	-1.20148	-0.391508	-0.355271	-0.542973	-1.32354	-0.786849	0.999729	0.932682	0.999862	0.144062	0.0971428	0.999724	0.999977	0.735497	0.000434794	0.106479
BE692007	0.526312	0.526689	0.0750735	0.123492	-0.0132453	0.282907	0.0869508	0.443678	-0.0788667	-0.0516175	0.999729	0.0312008	0.999862	0.985745	0.997646	0.999724	0.999977	0.763743	0.883519	0.982593
Bach1	0.265831	0.885371	0.112688	0.543168	0.402914	-0.304104	0.0497324	-0.679959	-0.30916	-0.134066	0.999729	0.049675	0.999862	0.809493	0.769414	0.999724	0.999977	0.66879	0.694747	0.981853
Bach2	-0.19232	-0.0884786	0.00724589	0.152911	0.325955	0.106352	0.654156	0.261037	0.751351	0.67218	0.999729	0.771072	0.999862	0.966302	0.619648	0.999724	0.272187	0.910657	0.0223943	0.345275
Bag3	-0.418714	1.03915	0.594492	0.0996784	0.503807	-0.418023	0.327308	-0.211924	0.346764	-0.004502	0.999729	0.0114474	0.896971	0.998733	0.759303	0.999724	0.999977	0.941365	0.583572	0.999834
Baiap3	-0.43203	-0.527902	-1.0734	-0.556987	-1.42366	-0.40097	-1.04992	-1.50404	-1.93707	-1.99391	0.999729	0.598015	0.324855	0.939898	0.145792	0.999724	0.0399081	0.0337954	5.85293e-08	6.22278e-06
Bambi-ps1	0.00587384	-0.577354	-0.62033	-0.919809	-0.969057	0.359352	-1.97354	-2.13529	-1.73579	-1.90889	0.999729	0.126272	0.587702	0.0361478	0.00112837	0.999724	3.15594e-05	0.000437653	9.68683e-09	2.08868e-09
Batf	-0.16429	0.0631277	-0.410083	-0.484728	-0.939086	0.185919	-0.129605	0.0848611	-0.534381	-0.655275	0.999729	0.862527	0.95954	0.432731	0.00391501	0.999724	0.999977	0.976338	0.0162352	0.0058572
Bbc3	-0.656352	-0.627836	-0.540506	-0.333768	-0.704734	-0.699275	-0.423079	-0.619533	-0.79371	-0.973289	0.999729	0.0131265	0.49726	0.88673	0.00984412	0.496585	0.922496	0.570277	0.00601966	0.000292956
Bbs9	0.164125	-0.808757	0.267348	-0.186606	0.253091	-0.707267	-0.319193	-0.450037	-0.161706	0.265751	0.999729	0.00892928	0.999862	0.974536	0.794498	0.455946	0.999977	0.79676	0.851882	0.850121
Bcam	-0.906242	-1.16731	-0.797083	-0.534325	-1.38833	-0.501264	-1.1087	-2.35687	-1.07088	-2.75488	0.999729	0.0397894	0.823713	0.846538	0.000768258	0.999724	0.882976	0.0212606	0.205677	6.40365e-09
Bcl2	0.380941	0.089376	0.231253	0.404103	0.342271	0.103476	0.55996	0.258739	0.929935	0.720512	0.999729	0.76851	0.999862	0.555577	0.641598	0.999724	0.519701	0.896349	4.21318e-06	0.00252709
Bcl2a1a	0.352863	0.736544	0.744286	0.761786	0.511414	0.346059	0.977055	2.05416	0.863368	0.59851	0.999729	0.420747	0.999862	0.884289	0.900315	0.999724	0.172653	0.000999645	0.0921491	0.697373
Bcl2a1b	0.759767	0.600287	0.0972517	0.144689	-0.171869	0.248171	0.508954	1.46418	0.19662	0.0844881	0.999729	0.0417937	0.999862	0.990775	0.955847	0.999724	0.628469	0.00775457	0.664102	0.971993
Bcl2a1d	0.757125	1.13077	0.604812	0.515939	1.03905	0.488432	0.790735	1.953	0.846101	0.972406	0.999729	6.7871e-06	0.999862	0.767878	0.146581	0.85652	0.0401576	4.65553e-05	0.000178365	1.46492e-06
Bcl2l1	-0.523389	-1.02966	-0.673119	-1.18756	-1.12245	-0.414403	-0.497684	-0.612781	-0.550415	-0.830656	0.999729	4.63312e-08	0.216597	2.58502e-05	4.89515e-06	0.999724	0.666439	0.540906	0.0380415	6.08804e-05
Bcl2l11	-0.0140019	-0.307007	0.209077	0.199563	0.183825	0.239223	0.896691	0.818528	0.861329	0.440626	0.999729	0.24817	0.999862	0.951066	0.950346	0.999724	0.0173949	0.380501	0.0059374	0.581135
Bcl2l13	-0.43603	-0.55215	0.144215	-0.335946	-0.0349118	-0.222597	-0.301766	-0.356438	0.325991	0.383774	0.999729	0.0352593	0.999862	0.812138	0.994274	0.999724	0.999977	0.843763	0.329908	0.601943
Bcl3	-0.116278	-0.401834	-0.44412	-0.700033	-0.809407	0.314298	-0.164857	-0.411473	-0.433005	-0.686471	0.999729	0.0843161	0.640921	0.0203216	0.00219441	0.999724	0.999977	0.784248	0.0792894	0.00030155
Bcl6	-0.702334	-0.952963	-0.296266	0.393947	0.618821	-0.486694	-0.0915991	-0.48427	-0.303586	-0.776147	0.999729	0.00339714	0.999862	0.947088	0.220469	0.999724	0.999977	0.857471	0.688695	0.0488798
Bcl9l	-0.274477	0.0345575	-0.0445815	0.104098	-0.0921587	-0.508021	0.143564	-0.240724	-0.823851	-0.570428	0.999729	0.94339	0.999862	0.99542	0.965563	0.925529	0.999977	0.911974	0.00294777	0.0574662
Bcr	0.202689	0.333924	-0.333779	1.17265	0.0177502	0.29974	-0.208708	-0.270679	-0.731615	-0.304862	0.999729	0.579804	0.999862	0.00661144	0.998354	0.999724	0.999977	0.932321	0.246119	0.819395
Bhlhe40	-0.297854	0.974621	0.081845	0.457499	0.947829	-0.0473403	0.947152	0.791964	1.1097	0.458028	0.999729	0.255184	0.999862	0.987567	0.00345934	0.999724	0.12476	0.303787	0.000103385	0.94571
Bicd1						-0.0604308	0.50822	-0.367908	-0.371487	-0.996894						0.999724	0.999977	0.884531	0.623862	0.0329816
Bicd2	-0.248175	-0.651628	-0.0421336	-0.364511	-0.0682036	-0.274687	-0.197699	-0.322393	0.37041	0.35936	0.999729	0.00982831	0.999862	0.740615	0.993781	0.999724	0.999977	0.890033	0.209099	0.527331
Bicdl1	-0.552281	-0.449418	0.349927	0.00703432	0.334452	-0.442729	-0.0594539	-0.34402	0.127871	-0.235769	0.999729	0.0286901	0.999862	0.999262	0.735301	0.999724	0.999977	0.911272	0.84585	0.928595
Bicral	-0.199872	-0.654883	-0.454136	-0.19555	0.124901	-0.37681	-0.083427	-0.511531	-0.0741598	0.0777156	0.999729	0.0342438	0.999862	0.974125	0.955112	0.999724	0.999977	0.719344	0.936251	0.968181
Bid	0.015733	-0.249851	-0.0500068	-0.25961	-0.751793	0.0778362	-0.36257	-0.420575	-0.501264	-0.854377	0.999729	0.3882	0.999862	0.913307	0.00480233	0.999724	0.999977	0.810317	0.139772	0.004446
Bik	-0.228727	1.45225	0.483288	-0.393445	1.60756	-0.119395	1.2619	1.36303	1.00029	1.54355	0.999729	0.000678739	0.999862	0.960938	0.0467258	0.999724	8.1964e-05	0.00690152	0.00213682	7.27684e-05
Birc5	0.0151865	-2.09371	-2.00392	-2.15652	-2.01763	1.14468	-2.06671	0.315361	0.382436	-0.322134	0.999729	4.80295e-15	0.494324	0.241386	0.238185	0.28692	2.37405e-09	0.872803	0.424743	0.558751
Blk						0.63881	0.453831	1.52425	0.886088	2.04636						0.224651	0.999977	0.000306327	2.57544e-05	2.58037e-19
Bmp7	-1.16101	-0.425401	-0.369325	-0.465327	-1.66847	-0.921447	-1.08256	-1.63404	-1.2697	-3.1121	0.999729	0.478474	0.999862	0.714618	5.27272e-09	0.999724	0.191958	0.370246	0.00510355	1.02235e-16
Bms1	-0.203813	-0.48553	0.2862	-0.306797	0.316185	-0.054967	-0.211132	-0.348011	0.822749	0.503504	0.999729	0.0140287	0.999862	0.874741	0.785536	0.999724	0.999977	0.882366	0.000222719	0.434526
Bmt2	0.788612	-0.661746	-0.257175	-0.0733077	0.24754	0.549676	-0.59546	-0.135357	-0.114286	-0.0640037	0.999729	0.00822895	0.999862	0.997151	0.76571	0.999724	0.608841	0.951667	0.85168	0.990484
Bnip3	0.177497	-0.044413	-0.405244	0.174654	-0.399408	0.731713	-0.805273	-1.30864	-1.22616	-1.10757	0.999729	0.95237	0.999862	0.987567	0.734935	0.999724	0.720147	0.0448652	0.012798	0.00519925
Bora	0.521714	0.0413286	-0.0776725	0.276452	-0.0963888	0.225186	-0.415244	-0.310907	0.70401	0.0385349	0.999729	0.932875	0.999862	0.939898	0.982278	0.999724	0.87475	0.870095	0.0233707	0.993189
Bpnt1	-0.1864	-0.59155	-0.447973	-0.632316	-0.867829	-0.0421193	-0.20839	-0.402079	-0.234454	0.349471	0.999729	0.0724681	0.999862	0.259569	0.00916161	0.999724	0.999977	0.824314	0.774467	0.701746
Bptf	0.39869	0.499774	-0.0307772	0.406891	0.124278	0.0272405	0.00982483	0.20144	-0.438932	-0.349183	0.999729	0.0101726	0.999862	0.650624	0.915901	0.999724	0.999977	0.924499	0.125889	0.435992
Brca1	0.076135	-0.850259	-0.404481	-0.0155985	-0.315942	0.125696	-0.611128	0.00615502	0.304195	0.212886	0.999729	0.00548323	0.999862	0.998964	0.84095	0.999724	0.686707	0.997268	0.638027	0.901114
Brca2	0.16762	-0.149123	-0.0387437	0.00431687	-0.0648144	0.506316	-0.226174	0.458801	0.9717	0.424647	0.999729	0.795142	0.999862	0.999262	0.993781	0.999724	0.999977	0.79676	0.022534	0.488414
Brip1	0.710686	-1.29241	-0.676079	-0.565822	-0.68988	1.29441	-1.40731	0.0755383	0.987357	0.276885	0.999729	0.000687335	0.839699	0.837436	0.357866	0.139216	0.0679305	0.985514	0.108174	0.936414
Brip1os	0.167835	-0.503209	-0.404158	-0.144519	-0.120435	-0.0448609	-0.420876	-0.248156	0.297721	0.147702	0.999729	0.046193	0.999862	0.986118	0.969658	0.999724	0.915601	0.901161	0.431762	0.885077
Brix1	0.985644	-0.518544	-0.0288901	-0.236083	-0.149745	0.172498	-0.424694	-0.121268	0.614573	0.362921	0.999729	0.0122338	0.999862	0.933634	0.936885	0.999724	0.905889	0.956359	0.0321624	0.350127
Brpf1	-0.501158	-0.685575	-0.0534108	0.0861802	0.392756	-0.224555	-0.120826	-0.289125	0.302197	0.440706	0.999729	0.000232308	0.999862	0.998056	0.372955	0.999724	0.999977	0.890781	0.453949	0.0757879
Btbd10	0.24946	-0.871527	-0.0399713	-0.0253535	0.0545972	-0.0662266	-0.457923	-0.513367	0.202283	-0.126745	0.999729	0.00153248	0.999862	0.998964	0.993781	0.999724	0.906481	0.754208	0.72499	0.943797
Btbd11	-0.658468	-0.498874	0.701759	-0.102024	0.949323	-0.2832	-0.102734	-0.0864415	0.754549	0.79458	0.999729	0.0805381	0.450887	0.998056	0.00132415	0.999724	0.999977	0.981544	0.00444896	0.00541536
Btbd16						0.6464	0.552984	-1.93616	-1.79984	-2.5876						0.999724	0.999977	0.0640574	0.00721684	2.64444e-08
Btg1	0.108368	0.214986	0.371279	0.404179	0.652193	0.0363674	0.3872	0.353657	0.0442991	0.279258	0.999729	0.316428	0.907676	0.503735	0.000601583	0.999724	0.844536	0.816394	0.935654	0.355967
Btla	0.413027	-0.340656	-0.0973634	-0.170416	-0.11071	-0.205904	-0.602416	-1.16347	0.121064	-0.282769	0.999729	0.190552	0.999862	0.960949	0.95287	0.999724	0.376478	0.0150883	0.838461	0.593359
Bub1	-0.278553	-3.0871	-1.03373	-1.441	-1.32958	1.62825	-2.15583	-0.0620031	2.01425	0.338279	0.999729	2.84907e-11	0.27434	0.282284	0.16746	0.0867797	3.28107e-08	0.987592	3.03748e-06	0.883547
Bub1b	-0.38222	-2.12801	-1.74761	-1.80708	-1.30611	0.800481	-1.8273	-0.386772	1.60894	0.709333	0.999729	1.42078e-14	8.91847e-07	0.0294998	0.0695702	0.452187	0.000640751	0.890033	1.29298e-06	0.210183
Bzw1	0.362003	-0.39966	-0.20502	-0.138257	0.0347355	0.207933	-0.283455	-0.0855333	0.276706	0.0587829	0.999729	0.0483003	0.999862	0.972382	0.993781	0.999724	0.999977	0.97189	0.425401	0.975841
C030034L19Rik	0.229262	1.63791	0.501048	0.161422	0.0740755	-0.0861615	-0.116303	-0.231471	-0.136434	0.560821	0.999729	0.00192526	0.999862	0.995851	0.994274	0.999724	0.999977	0.914735	0.79545	0.0397127
C130036L24Rik	-0.266576	-0.0683041	0.102677	-0.344804	1.02625	-0.145196	-0.0293415	0.168664	0.242491	0.179171	0.999729	0.931415	0.999862	0.926076	0.0146713	0.999724	0.999977	0.959142	0.799327	0.944145
C1galt1	0.279745	-0.516411	-0.52107	-0.161196	0.0466204	0.228675	-0.494436	-0.326315	0.0585716	-0.392255	0.999729	0.0341535	0.597886	0.971975	0.993781	0.999724	0.65752	0.865587	0.935281	0.377472
C1qtnf12	0.206073	0.22993	-0.195071	-0.594245	-0.313931	0.183732	0.0400774	0.0312055	-0.35125	-0.859719	0.999729	0.692086	0.999862	0.823764	0.836084	0.999724	0.999977	0.994028	0.622863	0.037388
C1qtnf6						-0.122163	-0.518718	-0.922768	-1.2047	-1.83						0.999724	0.999977	0.70378	0.183692	0.00097417
C230085N15Rik	0.509365	-0.0667399	-0.163677	0.396333	-0.169736	0.566638	-0.228496	-0.741683	-0.934153	-1.11788	0.999729	0.865362	0.999862	0.896432	0.964177	0.999724	0.999977	0.507306	0.0373414	0.000485878
C2cd2l	-0.14819	-0.680342	0.0127395	-0.253558	-0.149655	-0.0828132	-0.250626	-0.183201	0.260094	-0.171522	0.999729	0.013642	0.999862	0.931885	0.972752	0.999724	0.999977	0.943389	0.603561	0.86149
Cab39l	0.262177	-0.326324	0.176611	-0.0428379	0.560017	-0.0120527	-0.0258258	-0.341403	0.705143	0.836722	0.999729	0.185498	0.999862	0.998733	0.0642386	0.999724	0.999977	0.8793	0.0102721	0.000447727
Cabin1	-0.397165	0.0982499	0.295878	0.160643	0.646066	-0.138524	0.491587	0.343992	0.575629	0.57172	0.999729	0.737726	0.999862	0.971778	0.010985	0.999724	0.699438	0.845643	0.00985314	0.0233883
Cacna2d4	0.103702	-0.525936	-0.170218	-0.28661	-0.377229	-0.201585	-0.484375	-1.08597	-1.43748	-1.62453	0.999729	0.0785786	0.999862	0.890194	0.736202	0.999724	0.999977	0.234878	0.000715235	0.000673466
Cacnb1	-0.848416	-0.516811	-0.389881	-0.235317	-0.419089	-0.811214	0.177394	-0.950887	-0.776436	-0.59421	0.999729	0.0959576	0.999862	0.978537	0.554532	0.18698	0.999977	0.112449	0.0269874	0.247905
Cad	-0.162242	-0.61749	-0.386658	-0.533049	-0.244536	-0.217191	-0.251273	-0.165463	0.716152	0.664262	0.999729	0.0219112	0.999862	0.599093	0.761834	0.999724	0.999977	0.941365	0.0381262	0.0158473
Calcoco1	-0.305329	-0.687709	-0.317015	-0.559954	-0.0205272	-0.109846	-0.299754	-0.588781	-0.0159755	-0.413269	0.999729	0.0106108	0.999862	0.322762	0.994494	0.999724	0.999977	0.718558	0.982906	0.243328
Calcrl	0.123915	-0.856297	-0.08721	-0.343925	0.0773155	0.421607	-2.00431	-0.643151	-0.342264	-1.42503	0.999729	0.0111114	0.999862	0.864839	0.993781	0.999724	0.000386576	0.80053	0.759293	0.0260735
Calhm6	0.0752235	0.130282	-0.00502645	-0.296634	-0.450688	-0.66894	-0.0106452	-0.270985	-1.28959	-0.684262	0.999729	0.724871	0.999862	0.893987	0.248177	0.751671	0.999977	0.912022	0.000403283	0.207987
Calu	0.0621701	-0.429677	-0.0321867	-0.168304	0.0179568	0.091924	-0.132593	-0.263695	0.295525	0.292789	0.999729	0.0222178	0.999862	0.963277	0.994973	0.999724	0.999977	0.905444	0.338187	0.51349
Camk1d	-0.0419285	0.235182	0.184288	0.174209	0.7031	-0.298966	0.0479489	-0.210839	0.28489	0.555989	0.999729	0.44211	0.999862	0.963765	0.0232119	0.999724	0.999977	0.922574	0.403366	0.353897
Camk2d	0.344156	-0.19716	-0.0959029	-0.170029	-0.0565058	0.375112	-0.563472	-0.844551	-0.415967	-0.710125	0.999729	0.414203	0.999862	0.957204	0.992069	0.999724	0.272187	0.13484	0.170689	0.0166431
Camk4	0.00783602	-0.248987	-0.101946	-0.0359993	-0.0749486	-0.197139	-0.358434	-0.718548	-0.505315	-0.296348	0.999729	0.281731	0.999862	0.998733	0.980501	0.999724	0.990746	0.291656	0.0439028	0.490224
Camkk2	-0.578994	-0.653352	0.114578	-0.143787	-0.0971523	-0.411258	-0.119083	0.0444097	0.742393	0.205741	0.999729	0.0268092	0.999862	0.986305	0.972044	0.999724	0.999977	0.989334	0.0149766	0.850262
Camsap2	0.0684674	-0.468612	0.0568186	-0.22111	0.339611	0.065835	-0.521179	-0.0302482	-0.113351	0.80161	0.999729	0.198673	0.999862	0.969551	0.769687	0.999724	0.844536	0.993024	0.895495	0.0229544
Cand1	-0.294385	-0.544146	-0.161176	-0.320176	0.16735	0.0654455	-0.124732	-0.377659	0.526571	0.429663	0.999729	0.00366358	0.999862	0.893987	0.854203	0.999724	0.999977	0.865146	0.0164521	0.0906082
Cand2	0.267789	-0.0444306	0.386655	-0.332035	-0.640845	-0.176361	0.405557	0.240235	0.186497	0.575397	0.999729	0.917992	0.999862	0.778353	0.0178966	0.999724	0.999977	0.912942	0.751317	0.401831
Canx	0.265056	-0.558776	-0.161148	-0.0635031	0.0836064	0.153374	-0.306509	-0.029786	0.381653	0.190357	0.999729	0.00407533	0.999862	0.997151	0.967258	0.999724	0.999977	0.992948	0.113771	0.675045
Cap1	-0.590255	-0.543513	-0.247704	-0.484203	-0.0673596	-0.358551	-0.427115	-0.578642	-0.265499	-0.392068	0.999729	0.00717318	0.999862	0.523821	0.982166	0.999724	0.999977	0.647584	0.429727	0.132806
Capg	-0.24801	0.222056	-0.519036	-0.616291	-0.738529	0.255425	0.0653003	0.256568	-0.0148618	-0.106381	0.999729	0.33737	0.734606	0.0861469	0.00687775	0.999724	0.999977	0.894656	0.979989	0.909541
Capn1	-0.99732	-0.580218	-0.214831	-0.309699	-0.0145303	-0.57571	-0.229259	-0.494038	-0.135859	-0.144941	0.999729	0.00298594	0.999862	0.894729	0.997646	0.580373	0.999977	0.799965	0.838865	0.840065
Capn2	-0.260309	-0.447908	-0.212183	-0.505286	-0.222396	-0.271115	-0.314361	-0.679537	-0.0620049	0.234241	0.999729	0.0190822	0.999862	0.49614	0.659403	0.999724	0.999977	0.558315	0.904033	0.82109
Capn7	0.355236	-0.671431	0.166967	-0.17415	0.390299	0.366045	-0.235668	-0.530845	0.429302	0.33078	0.999729	0.000208537	0.999862	0.972382	0.50903	0.999724	0.999977	0.810327	0.120182	0.581651
Caprin1	-0.163546	-0.585301	-0.247531	-0.327845	0.0507886	0.024261	-0.406735	-0.462075	0.550252	0.355662	0.999729	0.00473508	0.999862	0.768989	0.993781	0.999724	0.999977	0.816874	0.00839958	0.215582
Capza1	0.41098	-0.593293	-0.169822	-0.172556	-0.056915	0.19681	-0.566448	-0.381817	0.39778	-0.0278959	0.999729	0.00199232	0.999862	0.948314	0.988493	0.999724	0.33936	0.838565	0.212833	0.993189
Capza1-ps1	-0.11728	-0.567984	-0.0675627	-0.311924	-0.11006	0.0095879	-0.389444	-0.435435	0.308487	-0.0821315	0.999729	0.0215827	0.999862	0.805817	0.956693	0.999724	0.945333	0.787371	0.416922	0.975841
Car11	-1.32514	-0.5924	-0.260989	-0.659992	-1.54384	0.32615	1.02695	1.00086	-0.227525	-1.73717	0.999729	0.451967	0.999862	0.812646	0.000505593	0.999724	0.999977	0.770461	0.922296	0.140727
Car2	0.295437	-1.55503	-0.688961	-0.364925	-1.58148						0.999729	0.0225082	0.999862	0.986118	0.0805294
Card10						0.19694	0.0734201	0.886753	0.649894	1.16387						0.999724	0.999977	0.605586	0.308158	0.0310482
Card19	-0.140853	0.485065	0.602876	0.234064	0.200003	-0.21916	0.385312	0.480359	-0.10478	0.176753	0.999729	0.0278253	0.37262	0.918527	0.863807	0.999724	0.925016	0.787679	0.862564	0.925298
Carhsp1	-0.605373	-0.606726	-0.757408	-1.13186	-0.546485	-0.010466	-0.521071	-0.2959	0.331765	0.438959	0.999729	0.0487804	0.36527	0.11037	0.549596	0.999724	0.537169	0.8793	0.345512	0.466973
Carm1	-0.678718	-0.551776	-0.382547	-0.381318	0.00221958	0.0209826	-0.202555	-0.415243	0.261344	0.238338	0.999729	0.0125341	0.999862	0.687909	0.999849	0.999724	0.999977	0.8668	0.551942	0.72419
Carmil2	-0.926182	-0.562843	-0.0222889	-0.189673	0.305201	-0.351882	-0.415268	-0.903958	-0.104865	-0.0762521	0.999729	0.0182896	0.999862	0.986118	0.718953	0.999724	0.999977	0.574212	0.877127	0.984085
Casc3	-0.57723	-0.456819	-0.139292	-0.244588	0.0728122	-0.359601	-0.0861315	-0.519151	0.0510975	0.0891001	0.999729	0.019026	0.999862	0.941072	0.973792	0.999724	0.999977	0.765173	0.950502	0.952885
Casd1	0.292462	-0.524145	0.011441	-0.168371	0.128138	0.231948	-0.0594654	-0.256117	0.440931	0.156835	0.999729	0.0429073	0.999862	0.986305	0.961614	0.999724	0.999977	0.912942	0.205426	0.868276
Casp1	0.518461	0.824351	0.38937	0.0375407	0.0317854	0.195965	0.0385163	0.369479	-0.0790602	-0.0212314	0.999729	0.00839887	0.999862	0.998733	0.994274	0.999724	0.999977	0.824314	0.914972	0.995568
Casp3	0.262913	-0.59472	-0.648374	-0.646734	-0.954517	0.113763	-0.57563	0.0925021	0.110285	-0.506217	0.999729	0.0137339	0.295541	0.278862	0.0155186	0.999724	0.382725	0.970883	0.870298	0.061866
Casp6	0.124905	-0.373269	-0.271624	-0.219374	-0.37394	0.00288962	-0.335386	0.0102571	-0.215746	-0.710501	0.999729	0.148818	0.999862	0.924302	0.286654	0.999724	0.999977	0.995862	0.700977	0.0107327
Casp7	-0.00284115	-0.089457	-0.155578	-0.426338	-0.357886	0.27767	-0.250543	-0.103362	0.0987992	-0.573394	0.999729	0.839385	0.999862	0.656107	0.62123	0.999724	0.999977	0.969967	0.874769	0.0377089
Casp8	0.302026	-0.386119	-0.0890103	-0.223024	-0.1598	0.271126	-0.43179	-0.339597	0.134887	-0.298454	0.999729	0.0279681	0.999862	0.896432	0.937232	0.999724	0.67842	0.839506	0.740702	0.493321
Cast	0.0750544	-0.613241	-0.125472	-0.125688	0.11559	-0.050504	-0.270635	-0.449668	0.107213	0.0320275	0.999729	0.000193903	0.999862	0.976615	0.972752	0.999724	0.999977	0.778515	0.833103	0.992963
Catsper2	0.151644	0.211283	0.524967	0.0734268	1.15685	0.545712	0.416972	0.441751	0.300599	-0.402114	0.999729	0.76851	0.999862	0.998733	0.0230335	0.999724	0.999977	0.877842	0.782798	0.851948
Cbl	0.216274	-0.220471	-0.198608	-0.069155	-0.0940021	0.0458746	-0.262087	-0.550067	-0.329847	-0.460644	0.999729	0.364365	0.999862	0.996544	0.964943	0.999724	0.999977	0.605928	0.25913	0.0419036
Cbr1	-0.171628	0.067865	0.0728255	0.0237665	0.0299885	-0.231499	0.110419	-0.284981	-0.563717	-0.606036	0.999729	0.851427	0.999862	0.998964	0.994274	0.999724	0.999977	0.885728	0.0394602	0.00854148
Cbx2	-0.719905	-0.805086	-0.427023	-0.302227	0.129112	-0.139074	-0.450869	0.252992	0.680089	0.489018	0.999729	0.0126429	0.999862	0.928113	0.967528	0.999724	0.999977	0.933901	0.188752	0.615534
Cbx4	-0.493518	-0.027585	0.283656	0.168185	0.562602	-0.0707005	0.219431	-0.0742854	0.123082	0.127659	0.999729	0.93644	0.999862	0.957357	0.00963522	0.999724	0.999977	0.979104	0.790829	0.907625
Cbx7	-0.191232	-0.29364	-0.00298698	-0.450408	-0.236874	-0.4218	-0.25747	-0.938151	-0.790245	-0.171558	0.999729	0.25334	0.999862	0.591795	0.674586	0.877973	0.999977	0.135808	0.000213733	0.763465
Cc2d1b	-0.437722	-0.577797	0.239223	-0.164634	0.113814	-0.253978	-0.129834	-0.453188	0.231519	0.242169	0.999729	0.0043436	0.999862	0.978537	0.962552	0.999724	0.999977	0.836543	0.58083	0.629459
Cc2d2a						-0.549535	-0.341219	-0.227602	0.28551	-1.69148						0.999724	0.999977	0.964129	0.867456	0.00138317
Ccar2	-0.455467	-0.61466	0.0999611	-0.191798	0.260504	-0.255736	-0.294864	-0.608827	0.192087	0.216903	0.999729	0.00212402	0.999862	0.974125	0.770519	0.999724	0.999977	0.639563	0.649594	0.638564
Ccdc117	-0.123157	-0.68871	-0.102278	-0.0547487	-0.0932813	-0.196446	-0.737937	-0.680307	-0.0914611	-0.21858	0.999729	0.00134654	0.999862	0.998733	0.988957	0.999724	0.0465083	0.674588	0.909918	0.710611
Ccdc14	0.330976	-0.930023	0.353326	0.155061	0.390572	0.0156603	0.0838347	0.161636	-0.266581	0.00713915	0.999729	0.0495023	0.999862	0.998056	0.789014	0.999724	0.999977	0.967087	0.86267	0.999834
Ccdc15	0.851643	-0.181051	0.355277	0.145191	0.765057	-0.231141	0.0825123	0.188735	0.539768	0.270848	0.999729	0.745054	0.999862	0.992036	0.0497239	0.999724	0.999977	0.9509	0.331336	0.819101
Ccdc28a	-0.234589	0.173106	0.00865747	-0.308144	-0.143257	-0.0601447	-0.23198	-0.073934	-0.63618	-0.0762676	0.999729	0.637977	0.999862	0.838779	0.921916	0.999724	0.999977	0.981489	0.0235423	0.986561
Ccdc50	0.143302	0.126241	-0.00726377	0.0189512	0.261401	0.39166	0.0252156	0.438674	0.76423	0.778754	0.999729	0.711708	0.999862	0.998964	0.674306	0.999724	0.999977	0.756021	0.00118307	0.000852802
Ccdc82	0.507953	-0.163809	0.198279	0.281911	0.699512	0.0641247	0.0129019	-0.192714	0.460819	0.550734	0.999729	0.596612	0.999862	0.855767	0.076421	0.999724	0.999977	0.932239	0.0834585	0.0104559
Ccdc85b	-0.193608	0.273249	0.0523379	-0.126182	0.0422765	-0.413491	0.261924	-0.261632	-0.635353	-0.38467	0.999729	0.370327	0.999862	0.989196	0.993781	0.999724	0.999977	0.905444	0.0164521	0.500472
Ccdc88a	-0.0387242	0.0100551	-0.467014	-0.461734	0.536128	0.543821	-0.413981	0.278494	0.658723	1.63856	0.999729	0.990854	0.999862	0.837337	0.760618	0.999724	0.999977	0.939042	0.512686	0.0144516
Cchcr1	-0.487148	0.202999	-0.265731	-0.189878	0.185615	-0.302091	0.0407361	0.0918322	0.682836	0.428409	0.999729	0.680408	0.999862	0.990875	0.944691	0.999724	0.999977	0.982092	0.0296233	0.600964
Ccl20	0.581905	1.29308	0.292638	0.270217	2.19976	0.88299	0.664811	1.60543	0.84058	1.61105	0.999729	5.91432e-10	0.999862	0.975827	0.244313	0.0390306	0.2888	0.00118782	5.9567e-05	2.58071e-17
Ccl5						2.21067	0.488718	-0.82092	-2.75752	-4.44273						0.311379	0.999977	0.836543	9.69771e-06	5.76551e-20
Ccn4						-0.216788	0.761372	-1.52843	-2.65341	-3.2871							0.999977	0.840522		0.00010784
Ccna2	0.141727	-2.53305	-1.76814	-2.30084	-1.72315	1.00305	-2.03808	-0.0953338	1.35549	0.265517	0.999729	1.74499e-27	0.000805008	0.299958	0.00139361	0.440179	2.96736e-07	0.974078	4.39121e-05	0.819882
Ccnb1	0.400081	-2.43147	-2.16171	-2.35618	-1.1549	1.06836	-2.28947	0.0308778	0.907362	0.0645919	0.999729	6.924e-28	1.23053e-05	0.000105118	0.159435	0.156001	5.7509e-13	0.992985	0.0397326	0.988752
Ccnb2	-0.173769	-1.86144	-2.11156	-2.2271	-2.4926	1.27954	-2.31284	-0.0992917	0.349463	-0.434086	0.999729	2.9932e-17	4.04569e-07	0.375493	8.97269e-08	0.060137	6.71339e-09	0.967605	0.584497	0.331357
Ccne1	-0.127023	-0.646176	-1.07948	-0.698622	-0.749155	0.27624	-0.592001	-0.120017	0.805126	0.196153	0.999729	0.0375851	0.0378724	0.591795	0.283651	0.999724	0.753608	0.96363	0.0432079	0.890776
Ccne2	1.12868	-1.65642	-1.36292	-1.06604	-1.09599	0.964566	-1.50876	0.374227	0.83848	0.478742	0.999729	0.000232287	0.0761913	0.288621	0.25193	0.35928	0.000317004	0.855797	0.138317	0.76343
Ccnf	-0.339173	-1.73805	-0.999479	-1.89056	-0.628721	0.174114	-1.6065	-0.252079	1.55469	0.453877	0.999729	7.23111e-07	0.24286	0.0105348	0.490718	0.999724	0.000482926	0.932239	4.78865e-05	0.755422
Ccng1	0.350289	-0.609219	-0.139219	-0.397066	0.176429	0.0987151	-0.360453	-0.653243	0.251234	0.060694	0.999729	0.015415	0.999862	0.712048	0.807222	0.999724	0.999977	0.58417	0.495637	0.981034
Ccr1						0.917839	-0.190496	0.754793	0.466814	0.747616						0.00734437	0.999977	0.276306	0.307612	0.0150015
Ccr2	0.548409	-2.31016	-3.73056	-4.50977	-4.11135	0.475301	-0.506762	-0.351974	-0.599737	-0.54501	0.999729	3.99929e-18	1.99242e-14	5.75702e-58	0.0184597	0.999724	0.955256	0.832982	0.00419553	0.382104
Ccr4	-0.145791	0.0457876	-0.964868	-1.14212	0.156169	-0.0911739	-0.224728	-0.20219	-0.168694	0.592382	0.999729	0.939338	0.126628	0.0213976	0.968823	0.999724	0.999977	0.918312	0.656288	0.0221136
Ccr5	-0.154569	-1.52707	-3.1858	-4.29025	-3.58563	0.841113	-0.295286	-0.277647	-0.268284	-0.299818	0.999729	0.00959977	6.19663e-09	9.72577e-16	2.74684e-09	0.0719804	0.999977	0.884531	0.487743	0.419908
Ccr6	-0.173836	0.779284	0.0698647	-0.601394	0.53997	-0.090721	0.345193	0.526629	0.466767	1.21487	0.999729	0.00640677	0.999862	0.783775	0.762331	0.999724	0.999977	0.677271	0.133674	5.21635e-05
Ccr7	-0.214106	0.231237	0.489192	0.340885	0.673296	0.039739	0.336109	0.113094	0.804762	0.727401	0.999729	0.302929	0.529241	0.636958	0.00158542	0.999724	0.999977	0.963347	0.000793156	0.189792
Ccr8	-0.194443	0.646842	-0.419732	0.0496271	-0.524395	0.698969	0.52283	1.55209	1.35474	0.16688	0.999729	0.0304275	0.999862	0.998733	0.45155	0.209919	0.8977	0.000373806	1.87184e-08	0.933224
Ccr9	0.495029	-0.747883	-0.0895619	-0.84159	-0.501717	0.150652	-0.576605	-0.35888	-0.313286	-0.188018	0.999729	0.0110857	0.999862	0.145247	0.265575	0.999724	0.319968	0.920496	0.363584	0.905975
Ccs	0.158589	-0.240183	-0.505106	-0.891995	-1.21178	0.183469	-0.486497	-0.721352	-1.32078	-1.29808	0.999729	0.383085	0.58307	0.00671064	1.40212e-10	0.999724	0.872324	0.51955	2.26401e-12	1.44875e-06
Cct6a	0.0988634	-0.223029	-0.0109712	0.0264263	-0.0542293	-0.126572	-0.055802	0.115694	0.491425	0.281114	0.999729	0.353339	0.999862	0.998733	0.988957	0.999724	0.999977	0.961517	0.0226137	0.454183
Cd160	0.660242	-0.340094	-0.498583	0.0330566	-0.447846	0.874295	-1.11881	-1.01654	-0.131191	-3.22376	0.999729	0.514921	0.999862	0.998964	0.744445	0.999724	0.533094	0.671565	0.952277	6.24324e-12
Cd1d1	0.181609	0.0825457	0.228086	0.250146	0.242651	-0.145402	-0.0219409	-0.668031	-0.625248	-0.619184	0.999729	0.810555	0.999862	0.874741	0.761834	0.999724	0.999977	0.589467	0.0444516	0.0129549
Cd1d2	0.415004	-0.85435	1.16981	-0.754237	0.199927						0.999729	0.707296	0.0192021	0.746749	0.994274
Cd2	0.0721973	-0.273527	-0.231455	-0.172938	-0.51454	-0.0975414	-0.179028	-0.281419	-0.631855	-1.01954	0.999729	0.252073	0.999862	0.960938	0.0142271	0.999724	0.999977	0.880619	0.000812811	5.89771e-11
Cd200	0.232562	-0.542232	-0.0717545	-0.0499168	-0.0485044	0.32874	-0.556574	-0.354446	0.233719	-0.610588	0.999729	0.00263514	0.999862	0.998733	0.992069	0.999724	0.503123	0.846121	0.597784	0.152977
Cd200r1	0.363583	-0.300519	-0.225233	-0.185465	-0.357477	-0.0352771	-0.102166	-0.570639	-0.204763	-0.867745	0.999729	0.398201	0.999862	0.966302	0.582245	0.999724	0.999977	0.702028	0.724399	0.00655873
Cd22						-0.312421	2.8085	-3.77594	-2.68355	-3.13939						0.999724	0.606648	0.000843591	0.0313529	0.00615935
Cd27	0.0523056	0.109077	0.0413009	-0.13322	-0.27279	0.0834458	-0.366052	-1.53341	-1.54481	-1.81261	0.999729	0.697637	0.999862	0.977304	0.453849	0.999724	0.999977	8.35139e-06	6.78391e-18	8.82858e-11
Cd320	-0.0858553	0.380753	-0.479829	-0.350856	-0.962209	-0.177581	-0.0685091	-0.180308	-0.599392	-0.293227	0.999729	0.344658	0.938775	0.872004	0.00176578	0.999724	0.999977	0.94115	0.0532474	0.718112
Cd36						-0.169158	-0.393018	1.18969	0.882203	3.38178						0.999724	0.999977	0.143225	0.257084	0.000298067
Cd3g	0.469297	0.412	0.359043	0.344577	0.0485184	0.129414	0.222894	0.477374	-0.198505	-0.279326	0.999729	0.0166934	0.991943	0.725998	0.992004	0.999724	0.999977	0.783867	0.551942	0.358085
Cd4	0.309831	0.666489	0.83908	0.672051	1.07576	0.684354	0.76056	0.533339	0.952714	1.01491	0.999729	1.77679e-05	0.00552311	0.041318	8.72564e-10	0.156001	0.0401585	0.67771	1.75369e-08	6.16237e-08
Cd40lg	0.110406	0.690624	0.702778	0.592953	1.12651	-0.463265	0.782813	0.937371	0.606505	0.568965	0.999729	0.0109864	0.086427	0.379061	2.13745e-06	0.85652	0.0665729	0.0664901	0.0541572	0.252164
Cd52	-0.00185885	0.189322	0.147479	-0.322893	-0.390189	-0.0824691	0.0136588	0.0985696	-0.663229	-0.638563	0.999729	0.450574	0.999862	0.755221	0.191127	0.999724	0.999977	0.974304	0.00369816	0.0072525
Cd6	-0.466035	-0.458789	0.283428	-0.0515316	0.153781	-0.258586	-0.160632	-0.618404	0.123213	0.12169	0.999729	0.0100547	0.999862	0.998064	0.911523	0.999724	0.999977	0.60892	0.757267	0.895769
Cd7	-0.154499	-1.00153	-1.41394	-1.53437	-1.52835	0.700697	-0.584573	0.0810577	-1.29347	-1.43867	0.999729	0.00131677	1.00114e-06	4.11413e-07	3.09164e-08	0.999724	0.979552	0.985737	0.0190861	0.00840248
Cd72	-0.0828007	-0.186913	0.296727	-0.0750388	-0.578714	0.0626196	-0.0937784	-0.511182	-0.902394	-0.755248	0.999729	0.577552	0.999862	0.998056	0.132858	0.999724	0.999977	0.797162	0.00606466	0.247036
Cd74	0.0626133	0.160334	-0.426898	-0.919388	-0.958214	2.33221	0.555904	1.70806	0.439313	0.0948612	0.999729	0.771832	0.965942	0.00159551	0.0236906	0.891563	0.945333	0.803235	0.913507	0.995568
Cd81	0.0947988	-0.531882	-0.124844	0.0223148	-0.59394	0.539635	-0.378342	-0.363658	0.0919109	-1.85774	0.999729	0.104613	0.999862	0.998964	0.0399781	0.999724	0.999977	0.847443	0.935832	5.51539e-07
Cd82	-0.424455	-0.373127	-0.493723	-0.477503	-0.724596	-0.34317	0.00365968	0.103479	-0.316958	-0.817474	0.999729	0.0698515	0.486663	0.229057	0.0191994	0.999724	0.999977	0.965282	0.280607	0.0152099
Cd83	-0.286213	-0.404107	-0.840249	-1.11833	-1.31525	0.37309	-0.116371	-0.339068	-0.248525	-1.36583	0.999729	0.0843161	0.0164781	0.000217815	2.75091e-10	0.999724	0.999977	0.840522	0.573132	6.17407e-06
Cd9	0.269086	0.564046	0.360964	0.418816	0.73945	-0.233726	1.01644	0.959827	1.03338	1.75779	0.999729	0.000824001	0.972681	0.536815	0.00134281	0.999724	0.0222835	0.0349398	5.95274e-06	3.63607e-13
Cdc14a	-0.102008	-0.670566	-0.39385	-0.0574707	0.0887011	-0.0498924	-0.485711	-0.144289	0.107533	-0.215478	0.999729	0.0135094	0.999862	0.998733	0.985207	0.999724	0.844536	0.956804	0.895096	0.882712
Cdc20	-0.193517	-1.34901	-1.53664	-1.58687	-1.33967	1.09194	-1.63291	-0.0031441	0.696094	-0.184158	0.999729	1.84657e-09	0.00250475	0.00268289	0.0130861	0.0557624	1.53113e-06	0.9983	0.103275	0.837604
Cdc23	0.139288	-0.568234	-0.0916705	-0.132713	0.198795	0.152281	0.0731799	-0.393233	0.376437	0.0182936	0.999729	0.00371735	0.999862	0.983122	0.766739	0.999724	0.999977	0.839172	0.233256	0.995711
Cdc25b	-0.674914	-0.321935	-0.749705	-1.27242	-0.71131	-0.536323	-0.671488	-0.792088	-0.167193	0.117138	0.999729	0.182358	0.0625187	3.28566e-05	0.0110329	0.492948	0.40572	0.48538	0.714414	0.980083
Cdc25c	-0.677499	-1.07282	-1.39477	-1.17217	-1.5137	0.443527	-1.51472	-0.270302	0.901845	0.549013	0.999729	0.0756274	0.268128	0.404412	0.0294608	0.999724	0.0034551	0.933051	0.16395	0.73256
Cdc27	0.688873	-0.62937	-0.384752	-0.139209	0.0610726	0.348116	-0.407755	-0.416738	-0.0341276	-0.00114062	0.999729	0.0213466	0.999862	0.978864	0.988184	0.999724	0.998877	0.79676	0.962675	0.999834
Cdc42ep3	-0.268178	0.641488	0.40688	0.380133	0.431755	-0.489758	0.322648	0.207805	-0.267323	0.173353	0.999729	0.00206275	0.999862	0.629604	0.34606	0.749308	0.999977	0.923421	0.522627	0.947984
Cdc42se2	-0.167625	-0.46042	-0.368268	-0.538875	-0.287996	-0.155076	-0.240628	-0.604757	-0.267591	-0.21466	0.999729	0.00695736	0.919911	0.186729	0.423088	0.999724	0.999977	0.532648	0.325537	0.737907
Cdc45	-0.213188	-1.56586	-0.568185	-1.59365	-0.927605	0.489788	-1.2722	0.450292	1.56983	0.164073	0.999729	1.94412e-05	0.896971	0.0203216	0.32265	0.999724	0.00187621	0.81257	0.00251634	0.921672
Cdc6	-0.246136	-2.76449	-1.63049	-1.4498	-1.70143	0.517327	-1.29056	-0.0735067	0.999788	0.550997	0.999729	3.83447e-15	0.000604054	0.0990152	0.000256806	0.999724	0.00179312	0.98313	0.0238389	0.431288
Cdc7	0.313897	-0.270346	0.1598	-0.129536	0.0939258	-0.0750911	-0.367041	-0.331061	0.831279	0.378273	0.999729	0.547664	0.999862	0.994139	0.972044	0.999724	0.999977	0.902405	0.000606029	0.491504
Cdca2	-0.00594035	-1.30458	-1.18081	-2.27194	-0.785069	0.695111	-1.42242	0.0669978	1.20873	0.397125	0.999729	0.000891133	0.295857	0.529185	0.40504	0.999724	0.000135786	0.984645	0.00080224	0.804945
Cdca3	0.234928	-1.23694	-1.38307	-1.92531	-1.25972	0.718626	-1.449	0.264331	0.510284	0.373136	0.999729	2.96452e-07	0.00663758	0.0010397	0.0709198	0.897876	0.000125406	0.903215	0.29297	0.623048
Cdca5	-0.11163	-2.18589	-1.03676	-1.84841	-0.986242	0.990052	-1.25442	0.542996	0.894126	0.793091	0.999729	7.57749e-11	0.486663	0.0142074	0.903226	0.341586	0.0108654	0.695538	0.123973	0.467791
Cdca7	-0.226297	-0.735266	-0.71627	-0.779379	-0.584672	0.233443	-0.437931	0.640257	1.19534	0.742211	0.999729	0.00662597	0.122576	0.189145	0.294372	0.999724	0.960461	0.482697	3.89494e-06	0.035311
Cdca7l	-0.289479	-0.646732	-0.19508	-0.257312	-0.0155762	0.0874214	-0.0692371	0.0410501	0.713757	0.337639	0.999729	0.0140052	0.999862	0.934267	0.998293	0.999724	0.999977	0.991053	0.0380234	0.651772
Cdca8	-0.38462	-1.89263	-1.68475	-1.42202	-1.63319	0.636853	-1.54422	0.142024	0.768792	0.317038	0.999729	5.22039e-11	0.000336006	0.0257529	0.00213408	0.999724	2.13328e-05	0.9489	0.0188844	0.601943
Cdin1	0.131198	-1.19774	-0.213141	0.00716147	0.648642	-0.234754	-0.119731	0.0807975	0.0667359	-0.287627	0.999729	0.0169076	0.999862	0.999262	0.323833	0.999724	0.999977	0.981544	0.961541	0.835735
Cdk1	0.572425	-1.86605	-1.87904	-1.88107	-1.87641	0.832301	-1.40834	0.482832	0.996691	-0.00318288	0.999729	4.71613e-10	0.000299245	0.760811	0.00425657	0.552263	0.000326862	0.757767	0.00392626	0.999834
Cdk12	0.117918	0.479565	0.0148428	0.449106	0.00868004	0.032229	0.11614	0.163065	-0.249562	-0.223709	0.999729	0.0260715	0.999862	0.708843	0.998354	0.999724	0.999977	0.938207	0.590422	0.739873
Cdk17	0.0728438	-0.437574	0.209694	-0.0619871	0.461197	0.0802821	-0.0678811	-0.142736	0.386048	0.23598	0.999729	0.0219112	0.999862	0.998733	0.15981	0.999724	0.999977	0.951645	0.128741	0.534315
Cdk19	0.124816	-0.505406	-0.233765	-0.498627	0.0751562	-0.125143	-0.415071	-0.298981	0.132229	0.175323	0.999729	0.0249393	0.999862	0.367326	0.983936	0.999724	0.999977	0.873815	0.812779	0.767143
Cdk2	-0.27676	-0.662961	-0.313097	-0.379748	-0.130048	0.0828388	-0.473875	-0.156136	0.198472	-0.152535	0.999729	0.00100321	0.999862	0.748465	0.936927	0.999724	0.915368	0.94115	0.750687	0.945618
Cdk5rap2	-0.0110134	-0.534598	0.344172	0.204587	0.244963	-0.224807	0.185056	-0.153748	0.314414	0.13765	0.999729	0.0466216	0.999862	0.948314	0.814098	0.999724	0.999977	0.955542	0.372999	0.910644
Cdk5rap3	-0.0615631	-0.480566	0.0662753	-0.155949	-0.114569	0.0460631	-0.061884	-0.0327984	0.0990197	-0.18997	0.999729	0.0203435	0.999862	0.963515	0.934308	0.999724	0.999977	0.991765	0.8661	0.77266
Cdk6	0.205634	0.485065	-0.0399871	0.517426	0.072795	0.11583	0.19893	0.415321	0.188763	0.284121	0.999729	0.0228075	0.999862	0.521142	0.993781	0.999724	0.999977	0.770461	0.674012	0.517301
Cdkn2aip	0.113486	-0.477126	-0.0459596	-0.149645	0.28321	0.196509	-0.285097	-0.293267	-0.0624629	-0.0881283	0.999729	0.0304467	0.999862	0.968802	0.691845	0.999724	0.999977	0.886749	0.919423	0.971993
Cdkn3	0.650966	-1.20582	-1.23105	-1.79998	-1.66334	1.10341	-1.7254	0.0136454	-0.11923	-0.735619	0.999729	0.0116021	0.3276	0.012755	0.0491975	0.60916	2.73101e-05	0.996106	0.928136	0.345275
Cebpa						-0.0688643	0.617766	-2.31646	-3.25832	-3.08968							0.999977	0.377946		0.0120962
Celsr3	0.0950367	-0.153979	0.387248	-0.682452	-1.09006	-0.0471741	0.517093	-0.266447	0.361971	0.165834	0.999729	0.8439	0.999862	0.591795	0.0207676	0.999724	0.999977	0.932321	0.714414	0.982115
Cemip2	-0.866986	0.476661	-1.3858	-1.31024	-0.393363	-0.356401	-0.162352	-0.416428	0.0604589	-0.00254486	0.999729	0.38286	0.00854934	0.184213	0.898669	0.999724	0.999977	0.854824	0.938742	0.999834
Cenpa	0.00996861	-0.386557	-0.723527	-0.68797	-0.822982	0.48436	-1.18012	-0.274003	-0.497571	-0.604729	0.999729	0.0726619	0.152477	0.0648891	0.0538849	0.926297	0.00101293	0.884407	0.0483083	0.0057619
Cenpe	1.04344	-1.28937	-1.41104	-1.51218	-1.42726	0.876443	-1.86278	-0.102222	0.900555	0.71331	0.999729	1.70916e-05	0.0351853	0.0499771	0.0164159	0.690093	1.44887e-08	0.970551	0.0579862	0.439261
Cenpf	0.722356	-1.25905	-1.09765	-1.64865	-1.51979	1.2886	-1.6216	-0.404452	0.696908	0.0808443	0.999729	0.000278896	0.171957	0.0957695	0.00779408	0.270596	1.94597e-05	0.824314	0.126201	0.986395
Cenph	0.0602943	-1.07002	-0.917612	-1.03574	-1.38865	0.879401	-1.23894	0.655053	1.16734	0.252746	0.999729	0.045043	0.444532	0.642971	0.208713	0.925529	0.0715057	0.645515	0.0426935	0.926541
Cenpi	0.260275	-1.81248	-1.73537	-0.478715	-1.00325	1.19754	-1.11081	0.73913	1.50511	-0.0561646	0.999729	0.000180864	0.0646881	0.941072	0.502266	0.495327	0.2888	0.653676	0.0138313	0.994287
Cenpm	-0.510779	-0.99883	-1.44829	-1.18188	-2.14145	0.983334	-0.994432	0.57511	0.924279	0.133434	0.999729	0.032056	0.138223	0.322762	2.50242e-06	0.698817	0.178644	0.770461	0.0742495	0.976516
Cenpn	0.30545	-1.37698	-1.48008	-1.26547	-1.0212	0.139317	-1.09939	-0.298494	0.695207	-0.14274	0.999729	0.00393389	0.00697929	0.114635	0.226624	0.999724	0.0869368	0.905444	0.255815	0.977609
Cep104	-0.84555	-0.439841	-0.305988	-0.212726	-0.0298777	-0.47479	-0.0786041	-0.731861	0.591804	0.600748	0.999729	0.186672	0.999862	0.972003	0.995182	0.999724	0.999977	0.654369	0.126472	0.0459896
Cep120	-0.133015	-0.42933	0.167107	-0.0800596	0.168488	-0.0538271	-0.304462	-0.615821	0.282611	-0.00953177	0.999729	0.0294235	0.999862	0.996061	0.872568	0.999724	0.999977	0.651317	0.349885	0.996888
Cep128	0.474078	-0.818099	0.251468	-0.125782	-0.166367	0.040462	-0.142337	-0.223032	0.334293	0.215562	0.999729	0.00844785	0.999862	0.994989	0.954055	0.999724	0.999977	0.933901	0.583414	0.909055
Cep152	-0.54953	-0.707361	0.0439932	0.0752086	0.148777	-0.0893227	-0.835842	-0.557804	-0.0215537	0.819067	0.999729	0.0106824	0.999862	0.998733	0.978976	0.999724	0.493065	0.79676	0.982564	0.0175613
Cep290	0.144774	0.733663	0.182338	-0.0984237	1.2978	0.277636	0.124972	0.531815	0.0955506	1.0781	0.999729	0.0359037	0.999862	0.998056	0.000187447	0.999724	0.999977	0.745689	0.87953	0.00016014
Cep55	0.473733	-2.32581	-1.39271	-1.17662	-1.90022	1.26238	-1.53811	-0.0522593	0.600294	0.344421	0.999729	4.92692e-11	0.153467	0.439886	0.00206363	0.121039	1.85408e-05	0.988862	0.348539	0.839434
Cep76	0.0838613	-0.810315	-0.356916	-0.00719301	0.130142	0.0276126	-0.638444	-0.194948	0.520914	0.21191	0.999729	0.0202778	0.999862	0.999262	0.978655	0.999724	0.483179	0.935392	0.254759	0.889967
Cep89	-0.698761	-1.04749	-0.423208	-0.801692	0.179868	0.160226	-0.457759	-0.552652	0.00691341	0.0431298	0.999729	0.00477074	0.999862	0.326874	0.950346	0.999724	0.999977	0.763743	0.995401	0.993981
Cep97	-0.0349038	-0.0129331	0.354851	0.268758	0.570301	0.0824063	0.0673062	-0.109707	0.626565	0.493886	0.999729	0.975052	0.999862	0.887318	0.148828	0.999724	0.999977	0.965466	0.00548807	0.189768
Cept1	0.670503	0.102907	0.0688095	-0.0876535	0.34287	0.328551	-0.0944172	0.327542	0.553446	0.387158	0.999729	0.754471	0.999862	0.994989	0.514872	0.999724	0.999977	0.840522	0.0381265	0.227463
Cerk	-0.506916	-0.874089	-0.385705	-0.771741	-0.0937844	0.0301658	0.073008	0.0322827	0.563304	0.598189	0.999729	0.00043587	0.999862	0.165627	0.973792	0.999724	0.999977	0.993024	0.0214162	0.0271916
Cers4	-0.0349184	0.58529	-0.0755081	-0.0653699	-0.115414	-0.0843236	0.0592656	0.0144217	-0.144534	-0.0473682	0.999729	0.0122256	0.999862	0.998056	0.956424	0.999724	0.999977	0.99532	0.739852	0.990132
Ces2c						-2.35166	-1.93144	-0.676205	-2.71454	-3.00967						0.999724	0.199057	0.865587	0.00139187	2.78636e-14
Cfap74	-0.468732	0.0233185	1.2424	-0.526169	0.786666	-0.301878	0.868584	0.382514	0.248323	1.2684	0.999729	0.982101	0.197606	0.947088	0.335001	0.999724	0.605026	0.887142	0.773769	0.00230242
Cgas	-0.27908	-0.691802	-0.607541	0.357755	-1.38869	-0.340314	0.261254	0.0456833	-0.0475921	-0.525023	0.999729	0.231407	0.999862	0.950701	0.00331236	0.999724	0.999977	0.991225	0.970595	0.646809
Chaf1a	-0.853833	-2.05013	-1.42539	-1.05851	-1.11826	0.915113	-1.49533	-0.148295	1.62337	0.40431	0.999729	7.50549e-11	0.00339477	0.517884	0.0182168	0.586871	0.00408389	0.965282	2.89071e-06	0.713982
Chaf1b	0.113105	-0.718675	-0.164059	-0.37852	-0.347689	0.406129	-0.502985	0.0344624	0.145953	0.291687	0.999729	0.0120197	0.999862	0.845577	0.489034	0.999724	0.810727	0.991225	0.802846	0.580631
Champ1	-0.398577	-0.687518	0.0316498	-0.519195	0.379531	0.0712696	-0.252903	-0.43224	0.240882	0.197592	0.999729	0.00277766	0.999862	0.451251	0.465772	0.999724	0.999977	0.855797	0.629674	0.767256
Chd1	0.258381	0.108039	0.26574	0.296871	0.261053	0.0757134	0.31429	0.260304	0.490587	0.340517	0.999729	0.684645	0.999862	0.758699	0.631816	0.999724	0.999977	0.886702	0.034402	0.275856
Chd7	-0.471996	0.625165	0.501897	0.517386	0.759668	-0.383574	-0.0333754	-0.205183	0.206519	0.25271	0.999729	0.000865305	0.752809	0.570428	0.000351947	0.999724	0.999977	0.92629	0.596666	0.800823
Chek1	0.417195	-1.35592	-1.00252	-0.670027	-1.53154	1.1209	-1.11854	0.804669	1.2682	0.688108	0.999729	0.0207076	0.122576	0.890161	0.0810074	0.312434	0.211359	0.650295	0.00247504	0.692197
Chek2	0.338584	-0.081815	-0.295255	-0.371821	-0.404123	-0.138941	-0.60486	0.434979	0.884021	0.281144	0.999729	0.909323	0.999862	0.950701	0.843682	0.999724	0.953812	0.840522	0.0483083	0.830123
Cherp	-0.985102	-0.629205	-0.175373	-0.205523	0.27669	-0.280097	-0.263092	-0.585399	0.277927	-0.115141	0.999729	0.0014456	0.999862	0.980688	0.607262	0.999724	0.999977	0.783144	0.531625	0.93101
Chil5	0.726251	-1.01019	-0.516797	-0.772975	-2.15369						0.999729	0.0998579	0.999862	0.698731	6.46278e-05
Chpt1	-0.136198	0.470219	-0.00868336	0.245701	-0.0225102	0.122704	0.353517	0.408295	-0.116062	-0.121466	0.999729	0.0418164	0.999862	0.918527	0.994274	0.999724	0.999977	0.832316	0.83469	0.914521
Chst15	-0.13387	-1.51255	-0.137955	-1.07442	0.00956275	0.81098	-0.280602	-0.0737673	-0.659912	-1.24399	0.999729	0.000727968	0.999862	0.116109	0.998956	0.999724	0.999977	0.991053	0.348952	0.0582115
Chst2	-1.65099	-1.12256	-1.88053	-2.21346	-2.05953	0.0390754	-0.522464	-0.671576	-0.559179	-0.1743	0.151461	0.000470895	8.85393e-06	5.32782e-09	3.09164e-08	0.999724	0.882976	0.433293	0.0184533	0.869491
Chsy1	-0.197818	-0.319352	-0.0525243	-0.203144	-0.322436	0.695387	-0.262576	-0.403441	0.750504	-1.59217	0.999729	0.513652	0.999862	0.985745	0.850142	0.999724	0.999977	0.857471	0.125373	0.0233883
Chtf18	-0.617819	-1.73396	-0.115195	-0.920983	-0.110252	1.17907	-0.921319	-0.131266	1.29215	0.921486	0.999729	8.04345e-07	0.999862	0.524266	0.983066	0.323737	0.0879636	0.968146	0.000606029	0.0721785
Chtop	0.169485	-0.424585	0.141343	-0.0798544	0.0585313	0.129169	-0.122594	-0.134617	0.325584	0.265176	0.999729	0.0189182	0.999862	0.99542	0.989236	0.999724	0.999977	0.956804	0.244339	0.486388
Cip2a	0.232256	-1.56034	-0.756925	-1.67261	-0.565162	0.965378	-1.93412	-0.743381	0.821229	-0.288846	0.999729	3.97348e-05	0.999862	0.0047879	0.659707	0.279629	7.68559e-05	0.554599	0.181726	0.81151
Cish	-0.12724	-0.434523	-0.586486	-0.421486	-0.527268	0.0496367	0.269717	0.0326475	-0.0751432	-0.24103	0.999729	0.0362986	0.219217	0.457576	0.10949	0.999724	0.999977	0.991225	0.883953	0.757491
Cit	-0.79939	-0.842015	-0.590732	-1.26274	-0.974921	0.583223	-1.61215	-0.20743	0.336141	-0.030538	0.999729	0.0989665	0.908191	0.275456	0.355485	0.999724	0.0100708	0.932321	0.646414	0.995711
Cited4	-1.53949	1.19183	-0.146901	-0.555359	1.71506	-0.344108	0.0984705	0.0288208	-0.430356	0.546729	0.337363	0.003466	0.999862	0.850027	0.0020037	0.999724	0.999977	0.993024	0.32446	0.0449486
Ckap2	-0.636232	-2.00698	-1.57309	-2.29456	-1.63956	1.02256	-1.88283	-0.0454054	0.30097	0.530707	0.999729	3.09372e-07	0.014826	0.000865705	0.00391501	0.749308	8.81112e-06	0.991053	0.720725	0.683365
Ckap2l	0.0394891	-1.84842	-1.99155	-1.5936	-1.80907	1.20414	-2.34902	-0.206802	0.908901	0.246299	0.999729	1.23097e-10	0.00333237	0.0447308	0.00559942	0.186671	3.94953e-10	0.932321	0.0268118	0.861221
Ckap5	0.526596	-0.695528	-0.207538	-0.0129265	-0.247706	0.197511	-0.548423	0.045689	0.129247	0.290903	0.999729	0.000603797	0.999862	0.998964	0.74134	0.999724	0.723751	0.989334	0.797427	0.502705
Cks1b	0.404601	-0.957508	-1.23383	-1.31492	-1.36996	0.748913	-1.30133	0.712127	0.59098	-0.0473042	0.999729	0.000732401	0.045345	0.0425945	0.57322	0.755309	0.00334164	0.620749	0.099117	0.993163
Cks2	0.520597	-0.529367	-1.23584	-1.09785	-1.08512	0.609987	-0.855018	0.426496	0.244697	-0.206851	0.999729	0.187859	0.0409917	0.149322	0.0341974	0.983432	0.0793569	0.824314	0.666204	0.89559
Cldn10	0.551262	0.498325	0.841785	1.27484	1.07061	0.391415	-0.457012	0.318443	-0.0817329	-0.324083	0.999729	0.438349	0.214292	0.0153271	0.0537226	0.999724	0.999977	0.965282	0.979496	0.963668
Cldnd1	0.186016	-0.181366	-0.794125	-0.995602	-0.184943	0.120742	-0.53119	0.0585036	-0.337937	0.33617	0.999729	0.58247	0.37262	0.0016476	0.95287	0.999724	0.299716	0.985737	0.188623	0.39406
Clec2l						1.87946	-1.29442	-0.208652	-0.609418	0.860405						0.00730376	0.272187	0.943235	0.471628	0.14504
Clint1	-0.208517	0.0670539	0.348757	0.0307519	0.429988	-0.108257	0.269504	0.205879	0.566382	0.859613	0.999729	0.805516	0.983613	0.998733	0.191127	0.999724	0.999977	0.918312	0.00509446	0.00164113
Clip1	-0.238435	0.140572	0.44891	0.0997785	0.652215	-0.0490479	0.00574988	-0.448343	0.218426	0.584638	0.999729	0.657682	0.685928	0.994139	0.00155094	0.999724	0.999977	0.771824	0.483356	0.00936087
Cln3	-0.0100697	-0.334945	-0.215056	-0.0416479	-0.523885	0.116664	-0.0016099	-0.393037	-0.526058	-1.12682	0.999729	0.194558	0.999862	0.998733	0.138418	0.999724	0.999977	0.811916	0.05508	6.74135e-06
Clock	0.563807	0.659276	-0.0900598	0.359887	0.0608498	0.303592	0.0307795	0.0867374	-0.0926956	0.128567	0.999729	0.0400327	0.999862	0.874741	0.993781	0.999724	0.999977	0.974078	0.904754	0.935089
Clptm1l	-0.181851	-0.382264	0.0294614	-0.139685	-0.0134742	-0.000400793	-0.0747525	-0.101507	0.167464	0.188159	0.999729	0.042735	0.999862	0.975827	0.998293	0.999724	0.999977	0.969672	0.694265	0.779487
Clspn	0.5102	-2.1821	-1.84518	-1.45443	-1.75994	0.473365	-1.44249	0.615947	1.30422	0.0644268	0.999729	4.33583e-10	0.00663758	0.285057	0.0148273	0.999724	0.000113096	0.674329	0.00463299	0.993981
Clstn3	0.202894	1.91885	0.255364	0.192632	2.50576	0.844882	0.556197	0.134316	1.55851	2.1703	0.999729		0.999862	0.998733	0.06472	0.999724	0.999977	0.974146	0.013933	9.66539e-06
Cltc	0.296219	-0.815113	-0.100512	-0.167022	0.159895	0.111599	-0.182786	-0.431165	0.304431	0.462047	0.999729	6.61179e-06	0.999862	0.951066	0.90433	0.999724	0.999977	0.802121	0.337273	0.0774997
Cluh	-0.405398	-0.710675	-0.200754	0.00828443	0.233583	-0.138595	0.339095	-0.0576942	0.35967	0.398455	0.999729	0.00511246	0.999862	0.999262	0.819577	0.999724	0.999977	0.986637	0.383236	0.436894
Cmah	0.306372	0.226924	0.535784	0.703672	0.850783	-0.12049	0.235339	0.448482	1.32769	1.46225	0.999729	0.338638	0.424353	0.0217334	0.00110026	0.999724	0.999977	0.796186	1.4705e-08	2.80182e-07
Cmip	-0.526208	-0.504501	-0.338879	-0.33898	-0.109866	-0.228997	-0.24349	-0.244525	-0.0866566	-0.167761	0.999729	0.00889719	0.999862	0.810481	0.947479	0.999724	0.999977	0.900544	0.863555	0.777974
Cmtm6	-0.288755	-0.257215	0.00275447	-0.145636	0.335641	-0.0593513	0.217981	-0.0520962	0.487595	0.530029	0.999729	0.193167	0.999862	0.967886	0.369467	0.999724	0.999977	0.986783	0.027124	0.190457
Cmtm7	-0.0730425	0.205679	-0.240098	-0.341342	-0.275042	0.0459768	-0.142127	0.0690087	-0.512737	-0.145791	0.999729	0.378292	0.999862	0.663734	0.795058	0.999724	0.999977	0.983528	0.0254003	0.832875
Cnksr3	-0.163193	-1.24046	-0.540984	-0.145486	-0.078832	-0.310973	-0.891921	-0.432829	-0.472383	-1.18821	0.999729	7.50418e-05	0.999862	0.990096	0.993781	0.999724	0.799162	0.905444	0.696219	0.394964
Cnn3	0.151865	-0.658777	0.00656128	0.067017	0.414943	-0.279044	-0.492531	0.419633	1.22156	0.932856	0.999729	0.0208908	0.999862	0.998733	0.507633	0.999724	0.999977	0.896349	0.0755364	0.201713
Cnot1	-0.0943236	-0.445723	0.123691	-0.0361296	0.13915	0.0955521	-0.224645	-0.298119	0.357429	0.206495	0.999729	0.0446555	0.999862	0.998733	0.957935	0.999724	0.999977	0.886702	0.322407	0.777867
Cnot10	-0.210327	-0.138258	0.158703	-0.0272774	0.107043	-0.142129	0.102811	-0.190724	0.561794	0.176604	0.999729	0.680606	0.999862	0.998808	0.961614	0.999724	0.999977	0.934342	0.0230535	0.761307
Cnot2	0.380028	-0.433406	-0.0802915	-0.00883806	0.142352	-0.129711	-0.161461	-0.114169	0.322593	0.161763	0.999729	0.0188696	0.999862	0.999262	0.89234	0.999724	0.999977	0.96213	0.271793	0.771874
Cnot6	0.551697	-0.526185	-0.384282	-0.206572	0.023151	0.439016	-0.51385	-0.0957261	0.233906	-0.0142376	0.999729	0.0188649	0.99032	0.939898	0.994274	0.883753	0.392752	0.967093	0.563751	0.995568
Cnr2	0.166244	-0.606708	-0.697308	-1.26292	-0.568301	0.0252704	-0.961426	-0.759892	-0.728621	-1.96003	0.999729	0.0911762	0.955811	0.000217815	0.337874	0.999724	0.999977	0.846981	0.578103	1.37082e-07
Cnrip1	0.775464	1.03678	-0.12392	0.439667	0.178989	0.344778	-0.087243	0.400386	0.193068	-0.206238	0.999729	0.0464697	0.999862	0.939898	0.982278	0.999724	0.999977	0.890566	0.85636	0.918418
Cnst	-0.431108	-0.852942	0.120585	-0.0884174	0.0552109	-0.206224	-0.156797	-0.77208	0.348946	0.408075	0.999729	6.28006e-05	0.999862	0.995751	0.993781	0.999724	0.999977	0.561908	0.372354	0.178046
Cog1	-0.88092	-0.522286	0.104482	0.00550218	0.221993	-0.157748	0.322708	-0.547719	0.281887	0.34513	0.999729	0.00982831	0.999862	0.999262	0.837449	0.999724	0.999977	0.786309	0.465588	0.459526
Cog3	-0.200114	-0.667911	0.105224	-0.00135521	0.165842	-0.145194	-0.231148	-0.468212	0.317149	0.208651	0.999729	0.00176859	0.999862	0.999529	0.938014	0.999724	0.999977	0.79676	0.353067	0.67981
Cog7	-0.131004	-0.337844	0.0942349	-0.652517	-0.101671	0.156951	-0.533634	-1.07358	0.193327	0.14493	0.999729	0.306982	0.999862	0.370287	0.971114	0.999724	0.877693	0.0324734	0.733394	0.941887
Coil	-0.350702	-0.0644963	0.0615136	-0.000269506	-0.157285	0.0802536	0.145162	-0.0638928	0.402285	0.843053	0.999729	0.89079	0.999862	0.999743	0.935681	0.999724	0.999977	0.986783	0.284134	0.00380953
Colq	0.101573	-0.566905	-0.393623	-0.623409	-0.491925	0.866356	-0.244812	-0.438158	-0.233896	-1.91993	0.999729	0.199782	0.999862	0.517884	0.644783	0.999724	0.999977	0.908898	0.864138	0.00559611
Comt	-0.308732	0.47614	-0.137226	-0.250062	-0.349515	0.00322668	0.329334	0.389371	-0.113993	0.115413	0.999729	0.0244623	0.999862	0.874066	0.522616	0.999724	0.999977	0.824314	0.790267	0.925045
Copa	-0.261639	-0.580997	0.029219	-0.257888	0.195812	-0.105896	-0.188374	-0.435749	0.338634	0.318699	0.999729	0.000907259	0.999862	0.921839	0.815111	0.999724	0.999977	0.836543	0.171357	0.302655
Copb1	0.534627	-0.455347	0.0362341	-0.147949	0.098811	0.153354	-0.283615	-0.218771	0.322022	0.169309	0.999729	0.0178408	0.999862	0.967446	0.949942	0.999724	0.999977	0.910141	0.245564	0.793706
Copg1	-0.45863	-0.396745	0.116063	-0.190283	0.237415	-0.145135	-0.0167573	-0.45305	0.35459	0.226761	0.999729	0.0324249	0.999862	0.950701	0.750378	0.999724	0.999977	0.831072	0.16179	0.583168
Coq7	-0.37738	-0.207517	-0.571049	-0.342853	-0.969443	-0.106293	-0.110601	0.625311	-0.00958095	-0.237823	0.999729	0.708021	0.767865	0.926076	0.0224889	0.999724	0.999977	0.770461	0.995299	0.865276
Coq8a	-0.205039	-0.841935	-0.13092	0.0663651	-0.104629	0.0295751	-0.126519	-0.605845	0.0505733	-0.551466	0.999729	0.00511246	0.999862	0.998056	0.967528	0.999724	0.999977	0.605928	0.952511	0.0877056
Coro1c	-0.660018	-0.457548	0.0752353	-0.282672	0.0383159	-0.337899	-0.148661	-0.493318	0.603586	0.523386	0.999729	0.0317737	0.999862	0.90062	0.993781	0.999724	0.999977	0.800457	0.0101689	0.17178
Coro2a	-0.522164	-0.995989	-0.2716	-0.541616	-0.628486	-0.1955	-0.329021	-0.669517	-0.226184	-0.716517	0.999729	6.94049e-10	0.999862	0.533512	0.0272511	0.999724	0.999977	0.605928	0.600244	0.0013252
Coro7	-0.53233	-0.448212	-0.0548551	-0.282319	-0.190731	-0.284571	-0.480362	-0.761709	0.226445	-0.122052	0.999729	0.0129829	0.999862	0.874741	0.788253	0.999724	0.791371	0.501516	0.500844	0.887131
Cotl1	-0.426198	0.747556	0.128382	-0.197229	0.427479	0.0695732	-0.000831581	0.121006	-0.763658	0.065596	0.999729	0.00361624	0.999862	0.963277	0.294984	0.999724	0.999977	0.96055	0.0383998	0.981034
Cox15	0.0465478	-0.502613	0.0543736	-0.209566	0.0966431	0.288175	-0.25438	-0.17762	0.158585	0.0821041	0.999729	0.0219112	0.999862	0.972382	0.978182	0.999724	0.999977	0.93981	0.779337	0.981034
Cox8a	0.0707923	0.166709	-0.257082	-0.346854	-0.663704	0.0766491	0.0139238	0.568369	-0.476825	-0.362977	0.999729	0.522295	0.999862	0.704026	0.0368449	0.999724	0.999977	0.770461	0.0788299	0.25869
Cpd	-0.284872	-0.164847	-0.400687	-0.674774	0.168564	0.198334	-0.223415	0.288482	0.261926	0.712108	0.999729	0.750028	0.999862	0.498483	0.981445	0.999724	0.999977	0.873815	0.412102	0.000884879
Cpe	-0.287098	0.46372	0.380211	-1.20467	1.25445	0.433788	0.950977	1.40729	1.94168	2.98067	0.999729	0.794391	0.999862	0.393011	0.0841001	0.887507	0.162654	0.000138804	2.03166e-17	2.68252e-86
Cpne7						-1.38007	0.981928	1.339	1.12166	3.24138						7.6864e-05	0.262197	0.0195941	0.0536942	5.42037e-15
Cpsf6	0.0358082	-0.4965	-0.0874502	-0.148097	-0.0228814	0.0614315	-0.341557	-0.127527	0.204938	0.134649	0.999729	0.0134565	0.999862	0.964043	0.994494	0.999724	0.999977	0.955813	0.612121	0.874134
Cradd	-0.211023	0.513915	-0.187394	-0.202378	0.263944	0.105493	0.101391	0.363326	0.0889904	0.410222	0.999729	0.0443731	0.999862	0.950701	0.839226	0.999724	0.999977	0.847621	0.886662	0.19731
Crem	0.221818	-0.179462	-0.58844	-0.220929	-0.0959082	0.739795	-0.413476	0.185688	-0.184041	-0.609113	0.999729	0.708355	0.595328	0.948021	0.982909	0.174036	0.903235	0.939042	0.695435	0.0462467
Crip1	0.0865211	0.374131	0.11502	-0.0805057	-0.677514	-0.187649	-0.107635	0.231111	-0.56902	-0.487907	0.999729	0.075559	0.999862	0.997151	0.0195434	0.999724	0.999977	0.930547	0.0444091	0.906464
Crmp1	-0.602676	-0.0835017	-0.574001	-1.11288	0.310075	0.194698	-0.37003	-0.251887	0.273997	0.58814	0.999729	0.865532	0.99032	0.876789	0.846548	0.999724	0.945333	0.898595	0.314052	0.00259462
Crybg1	-0.0719423	-0.874754	-0.481301	-0.339331	-0.242271	-0.227698	-0.000137209	-0.34812	0.689848	0.20438	0.999729	1.43075e-05	0.924521	0.874741	0.8555	0.999724	0.999977	0.886702	0.0034234	0.946621
Crybg3	-0.0470747	1.0554	-0.0864604	-0.260574	0.233749	0.0558124	-0.316037	-0.123941	-0.216961	0.2067	0.999729	0.00672228	0.999862	0.951066	0.962943	0.999724	0.999977	0.96213	0.733394	0.902468
Cse1l	0.459428	-0.358317	-0.203113	-0.152788	-0.0596011	0.0739289	-0.464867	-0.303023	0.618718	0.345846	0.999729	0.0800525	0.999862	0.975827	0.98969	0.999724	0.829515	0.890521	0.00564772	0.331357
Csf1	-0.857768	-0.983825	-0.762692	-2.06595	-1.82349	-0.120257	0.0243097	-1.64213	-1.77267	-3.22882	0.999729	0.290604	0.999862	0.028265	0.000319357	0.999724	0.999977	0.0014474	1.27989e-10	0.0140187
Csgalnact2	0.145627	-0.791628	0.205581	-0.299535	0.399995	0.235152	-0.301621	-0.157693	0.0742922	0.0371986	0.999729	0.0036003	0.999862	0.861681	0.682909	0.999724	0.999977	0.943155	0.92545	0.995568
Csnk1d	-0.42775	-0.387242	-0.00156457	-0.161325	0.0728202	-0.168737	-0.0829617	-0.37469	0.329541	0.132777	0.999729	0.0314861	0.999862	0.957762	0.972752	0.999724	0.999977	0.840522	0.196497	0.83514
Csrnp1	-0.302936	-0.591682	-0.0267533	0.0660138	0.187713	-0.125148	-0.0373765	-0.384157	-0.115115	-0.180085	0.999729	0.0287511	0.999862	0.998964	0.960675	0.999724	0.999977	0.865146	0.961512	0.935089
Csrp1	-0.445839	-0.825127	-0.527539	-0.455911	-0.404581	-0.0691797	-0.551189	-0.231745	-0.167642	-0.394067	0.999729	0.000129002	0.57534	0.38929	0.409965	0.999724	0.448115	0.905444	0.765323	0.198679
Cst3	0.00851937	0.283625	-0.280903	-0.281395	-0.438616	0.323227	0.147642	0.404107	-0.489812	-0.359681	0.999729	0.233224	0.999862	0.872004	0.294984	0.999724	0.999977	0.836543	0.0296934	0.28475
Cst7	0.317924	0.144796	-0.190942	-0.681848	-1.26661	0.349537	-0.314454	0.103957	-0.673645	-1.23177	0.999729	0.781146	0.999862	0.311698	0.000883796	0.999724	0.999977	0.974078	0.0129728	4.32616e-11
Cstf2	-0.12037	-0.924001	-0.343075	-0.39033	-0.266415	-0.0347597	-0.569393	-0.49728	0.415577	0.153867	0.999729	3.64645e-07	0.999862	0.747004	0.729301	0.999724	0.418442	0.743905	0.14549	0.837604
Cstf2t	-0.232858	-0.745312	-0.167237	-0.0592301	0.523178	-0.156443	-0.274694	-0.558653	0.255406	0.0689627	0.999729	0.000877529	0.999862	0.998064	0.135154	0.999724	0.999977	0.702028	0.519408	0.982469
Ctc1	-0.206873	-0.72973	0.220636	0.147399	0.0178005	0.156759	-0.332577	-0.411674	0.636276	0.323685	0.999729	0.00383332	0.999862	0.985745	0.998293	0.999724	0.999977	0.840522	0.0667235	0.577899
Ctdp1	-0.710545	-0.55495	0.209071	-0.188534	0.492911	-0.293296	-0.111261	-0.566569	0.372627	0.254201	0.999729	0.00797638	0.999862	0.974125	0.214828	0.999724	0.999977	0.786309	0.233814	0.507245
Ctdsp1	0.433133	0.700062	0.345832	0.685414	0.0974721	-0.107759	0.313315	0.744604	-0.72198	-0.168253	0.999729	0.0181435	0.999862	0.439886	0.981351	0.999724	0.999977	0.621776	0.0372415	0.917101
Ctdspl2	0.44682	-0.468124	-0.077747	0.10583	0.0686323	0.482338	-0.286536	-0.323432	0.334657	0.236626	0.999729	0.0174916	0.999862	0.992036	0.990733	0.999724	0.999977	0.865587	0.304289	0.559766
Ctla4	0.32395	-0.0139538	-0.606427	-0.780793	-0.275319	0.424585	-0.522192	-0.219494	-0.512169	-0.419373	0.999729	0.980088	0.269087	0.0368932	0.758199	0.932527	0.383281	0.907227	0.0103695	0.107237
Ctnnb1	-0.243322	-0.618516	-0.225649	-0.301114	0.223348	-0.0533188	-0.218932	-0.532468	0.463731	0.258367	0.999729	0.00175078	0.999862	0.801555	0.795426	0.999724	0.999977	0.756021	0.102558	0.71654
Ctps	0.121052	-0.462958	-0.116263	-0.208972	-0.0413562	0.118541	-0.209121	0.252455	1.03806	0.601518	0.999729	0.0932546	0.999862	0.950701	0.993781	0.999724	0.999977	0.912942	0.000140777	0.0273182
Ctse	0.0314553	-0.0261448	0.712386	0.351187	0.669556	-0.509506	0.0158334	-0.553796	0.0102405	-0.25806	0.999729	0.959232	0.215488	0.881665	0.00907088	0.999724	0.999977	0.724559	0.993071	0.723919
Ctsf						0.356536	-0.368957	-1.58073	-1.0226	-1.78955						0.999724	0.999977	0.030686	0.126143	0.0324641
Ctsh						4.33589	2.45892	5.20403	6.39192	4.3007						0.749308	0.0116082	0.194896	0.129658	0.10522
Ctsw	0.106634	0.232077	0.111443	0.187224	-0.181213	0.224614	0.12072	0.429223	0.738913	-0.0872485	0.999729	0.274638	0.999862	0.948021	0.943027	0.999724	0.999977	0.756021	7.57664e-05	0.975447
Cul2	0.465925	-0.681739	-0.211075	-0.294073	0.111425	0.249786	0.0274378	-0.178378	0.487009	0.222034	0.999729	0.00266825	0.999862	0.874741	0.953583	0.999724	0.999977	0.943971	0.0931266	0.713746
Cul3	0.398323	-0.529266	-0.066777	-0.108631	0.326619	0.315476	-0.432118	-0.379476	0.140637	0.0679748	0.999729	0.00319131	0.999862	0.990875	0.494844	0.999724	0.844536	0.817922	0.770749	0.966372
Cul4a	-0.386499	-0.54972	0.0531494	-0.268145	-0.00832508	-0.0406188	-0.351382	-0.677321	0.26039	0.26811	0.999729	0.0230285	0.999862	0.901405	0.998354	0.999724	0.999977	0.620749	0.524141	0.708009
Cwc27	0.383559	-0.561742	-0.370711	-0.330882	-0.0756133	0.190207	0.0567022	0.47639	0.153888	0.0937585	0.999729	0.0269048	0.999862	0.810481	0.987773	0.999724	0.999977	0.738633	0.790829	0.974769
Cxcl10	0.92302	1.03427	-1.25243	-1.06903	-1.96374	0.114403	0.0130026	-0.46201	-0.870961	-1.19157	0.999729	0.235458	0.169385	0.64783	0.000130581	0.999724	0.999977	0.768774	0.0493182	0.0935595
Cxcl3						1.85094	-0.771069	1.92606	0.674422	-0.250962						0.472986	0.999977	0.000664275	0.317313	0.977366
Cxcr3	-1.05849	-1.01618	-1.8343	-2.99919	-2.70004	0.0726286	-1.15008	-1.8263	-2.4655	-3.10948	0.999729	0.0483003	0.00102453	0.279316	4.44469e-11	0.999724	0.0047292	1.08934e-05	8.86413e-34	8.19764e-16
Cxcr5	-0.127928	-0.253319	-1.66823	-2.13724	-1.52523	0.379146	-1.75505	-3.07361	-2.11015	-3.88447	0.999729	0.623978	0.00150802	4.05547e-09	2.74684e-09	0.999724	6.70434e-06	3.40555e-09	3.41914e-14	6.98995e-33
Cxcr6	0.0357286	-0.902291	-1.28121	-1.8671	-1.24098	0.309726	0.931206	1.49518	0.918936	0.543499	0.999729	0.0717168	0.233201	0.0360975	0.835404	0.999724	0.130079	0.000172778	0.00037509	0.947904
Cxxc1	-0.540353	-0.379394	0.124515	-0.213403	0.138699	-0.109987	-0.0887439	-0.478631	0.0595324	0.0898408	0.999729	0.0462266	0.999862	0.950701	0.950346	0.999724	0.999977	0.795126	0.913504	0.947904
Cyb5a	0.369932	0.0207692	-0.375451	-0.535961	-0.635248	0.125499	-0.384418	0.237728	-0.723523	-0.486452	0.999729	0.95237	0.999862	0.153954	0.0469624	0.999724	0.851608	0.931188	0.000241203	0.0200385
Cyba	-0.0450505	0.171968	-0.110344	-0.297549	-0.561026	0.102234	0.142668	0.268254	-0.43637	-0.432232	0.999729	0.483918	0.999862	0.811058	0.0111433	0.999724	0.999977	0.903427	0.0656363	0.105125
Cybb	1.07975	-0.863367	-1.66253	-2.58588	-2.13439	1.99364	-0.91798	0.550751	-0.414562	-1.12044	0.999729	0.149211	0.0105645	1.58288e-11	2.64703e-08	0.999724	0.19973	0.96213	0.878447	0.684738
Cyp2s1	-0.462158	-0.392172	0.804488	0.248479	0.286286	-1.0905	-0.288828	-1.26034	-0.216692	0.339092	0.999729	0.464844	0.571622	0.976615	0.933213	0.0867797	0.999977	0.0102579	0.760946	0.849292
Cyp4f13	0.0470402	0.308993	0.569904	0.439089	0.634114	-0.122949	0.53122	-0.0314876	-0.0584608	-0.012808	0.999729	0.226925	0.459359	0.508255	0.029781	0.999724	0.575848	0.992937	0.945701	0.995711
Cyp4f16	0.253905	0.377901	0.985305	1.09863	1.27041	-0.0861234	0.326051	0.193377	0.797911	0.456803	0.999729	0.342683	0.0648572	0.0147787	2.63592e-05	0.999724	0.999977	0.926874	0.00143483	0.607252
Cyp51	0.119373	-0.620357	-0.450889	-0.351373	-0.297697	0.446643	-0.31926	-0.140943	0.458293	0.438563	0.999729	0.0183086	0.700573	0.874741	0.706296	0.921157	0.999977	0.94745	0.141592	0.0733694
Cyria	0.350474	-0.590857	0.0108064	-0.357071	-0.0380706	-0.151159	-0.185217	-0.743084	-0.362142	-0.145082	0.999729	0.0324747	0.999862	0.752347	0.993781	0.999724	0.999977	0.332055	0.262647	0.940601
Cysltr2	0.819574	-0.59335	-0.308148	0.0467392	-0.720379	0.43368	-0.819159	0.0734117	0.0224716	-0.77363	0.999729	0.374737	0.999862	0.998943	0.41799	0.999724	0.391275	0.982092	0.981378	0.0176699
Cyth3	-0.139472	-0.55781	0.265764	-0.0151797	0.329316	-0.232479	-0.253198	-0.434904	0.248264	0.392466	0.999729	0.00791906	0.999862	0.998964	0.500243	0.999724	0.999977	0.778422	0.474062	0.359171
D730005E14Rik	0.260759	-0.899002	-0.499011	-0.773344	-0.518429	0.100899	-0.747157	-0.305442	-0.277136	-0.635894	0.999729	0.0117504	0.999862	0.644096	0.413018	0.999724	0.261621	0.886702	0.629406	0.0728857
Dag1	-0.47158	-0.42193	-0.568696	-1.05809	-0.5734	-0.495462	-0.251957	-0.925258	-0.167607	-0.110727	0.999729	0.226888	0.721768	0.00384613	0.37522	0.999724	0.999977	0.387351	0.756624	0.973337
Dap	-0.448813	0.691879	0.800722	0.498445	0.795379	-0.116384	0.371024	0.721195	0.580378	0.806431	0.999729	0.000664885	0.0301493	0.416141	0.0142271	0.999724	0.999977	0.331829	0.0272108	0.0340249
Dapk1	-0.283936	-1.47073	-0.541738	-0.114613	-0.182702						0.999729	0.00143968	0.999862	0.997151	0.967528
Daw1	-0.267055	1.11111	-0.0736756	0.556081	1.31259	0.838897	-0.196009	0.693736	0.523746	-0.234633	0.999729	0.00147088	0.999862	0.896432	0.134253	0.060137	0.999977	0.558315	0.172392	0.873773
Dbf4	0.250545	-0.667274	-0.200718	-0.22606	-0.367424	0.239391	-0.684024	-0.396699	-0.0196896	0.00625618	0.999729	0.00624162	0.999862	0.944051	0.653917	0.999724	0.423577	0.809716	0.981933	0.999834
Dbi	0.198276	-0.0309961	-0.26568	-0.350077	-0.752699	0.172768	-0.175805	0.736912	-0.171108	-0.247619	0.999729	0.942765	0.999862	0.790137	0.0467763	0.999724	0.999977	0.645701	0.702088	0.71816
Dcaf1	0.0173334	-0.4579	-0.17086	-0.139078	0.17033	-0.111725	-0.29176	-0.195151	0.489863	0.479088	0.999729	0.0442992	0.999862	0.992866	0.889011	0.999724	0.999977	0.935392	0.132197	0.0826765
Dcaf5	-0.486673	-0.512897	0.0885956	-0.135419	0.201686	-0.212306	-0.322315	-0.660874	0.101906	-0.0518838	0.999729	0.0135159	0.999862	0.992036	0.837449	0.999724	0.999977	0.587342	0.844042	0.984688
Dcaf7	-0.188658	-0.451187	-0.19057	-0.106556	0.229018	-0.108575	-0.0952177	-0.245172	0.062225	0.0132194	0.999729	0.0265791	0.999862	0.989748	0.691845	0.999724	0.999977	0.892868	0.913725	0.995711
Dck	0.0663241	-0.521005	-0.364847	-0.098366	-0.322684	0.206932	-0.686292	-0.266813	0.242537	-0.304714	0.999729	0.0079598	0.999862	0.995851	0.736202	0.999724	0.119842	0.886402	0.590635	0.468488
Dclk2	-0.208077	-1.32742	0.0779495	-1.49433	-0.707777	0.738208	-0.43334	-0.908796	-1.27305	-1.19424	0.999729	0.00029248	0.999862	0.00039958	0.312958	0.999724	0.999977	0.646482	0.00199281	0.00424138
Dctn1	-0.755928	-0.757465	-0.0173686	-0.143717	0.189659	-0.37541	-0.128761	-0.558739	0.161693	0.462506	0.999729	4.67997e-05	0.999862	0.992036	0.833197	0.999724	0.999977	0.757767	0.753877	0.0509108
Ddb1	-0.641213	-0.757869	-0.211536	-0.315144	0.0360803	-0.269369	-0.318525	-0.39954	0.286733	0.138184	0.999729	4.09324e-05	0.999862	0.873493	0.993781	0.999724	0.999977	0.862711	0.460905	0.847266
Ddias	1.61111	-1.13676	-1.04065	-0.864779	0.0377665	0.930835	0.101415	0.0135129	0.43039	1.13646	0.999729	0.0414035	0.393729	0.624709	0.997646	0.82512	0.999977	0.997268	0.649736	0.61285
Ddit4	-0.985631	-1.54508	-0.179809	0.0948161	-0.444858	-0.424657	-0.578362	-0.433102	0.357345	-0.75692	0.999729	0.136049	0.999862	0.997151	0.712724	0.999724	0.564342	0.799965	0.912928	0.0229238
Ddr1	-0.901954	1.0166	-0.0206216	0.392387	1.06206	-0.379139	0.220299	-0.0652733	0.34491	0.835535	0.999729	2.31404e-05	0.999862	0.874741	0.0236815	0.999724	0.999977	0.984456	0.323028	0.00343531
Ddx11	-0.649478	-0.573269	0.104611	-0.345483	0.483923	0.0119822	0.2611	0.0623983	0.751606	0.591754	0.999729	0.0334146	0.999862	0.933636	0.570838	0.999724	0.999977	0.991225	0.00273642	0.035002
Ddx17	0.698045	0.550573	0.0465285	0.456909	0.0675192	0.150268	0.166822	0.351336	-0.572499	-0.123382	0.999729	0.00874676	0.999862	0.720397	0.988811	0.999724	0.999977	0.847443	0.0203939	0.912637
Ddx28	-0.114549	0.438015	0.00126203	-0.815872	-0.157508	0.144481	0.363039	0.597547	0.640397	0.0989494	0.999729	0.162659	0.999862	0.148129	0.964217	0.999724	0.999977	0.623578	0.011942	0.962161
Ddx51	-0.384596	-0.16578	0.147544	0.31418	0.221434	0.00798891	0.349638	-0.145894	0.590636	0.543546	0.999729	0.672197	0.999862	0.796646	0.873402	0.999724	0.999977	0.96213	0.0310935	0.147404
Ddx54	-0.651928	-0.476064	0.00705459	-0.139616	0.00469968	-0.173157	0.129241	-0.436237	0.557828	0.272851	0.999729	0.079412	0.999862	0.976931	0.998956	0.999724	0.999977	0.836543	0.0254003	0.613393
Decr1	0.0921743	0.171256	-0.0785841	-0.303941	-0.394519	0.246773	-0.434708	-0.402596	-0.351387	-0.767837	0.999729	0.663056	0.999862	0.896432	0.452537	0.999724	0.999977	0.829253	0.552692	0.0306121
Def8	-0.767337	-0.598657	0.183611	-0.59441	0.347581	0.462669	-0.470359	-0.3198	0.195832	0.281899	0.999729	0.0462843	0.999862	0.427444	0.709251	0.999724	0.946727	0.8793	0.758095	0.665761
Dennd1a	-0.510536	-0.642226	-0.186126	-0.281383	-0.0214896	-0.161641	-0.565588	-0.602455	0.162337	-0.0187382	0.999729	0.0113886	0.999862	0.921839	0.994991	0.999724	0.48092	0.719747	0.781065	0.995711
Dennd2d	0.148234	0.458301	0.63738	0.599969	0.762199	-0.176808	0.114938	-0.209809	0.659508	0.488572	0.999729	0.0523638	0.261487	0.111178	0.00100741	0.999724	0.999977	0.935392	0.0108063	0.246934
Dennd4c	0.326268	0.17036	0.203008	-0.0482222	0.102363	-0.173337	0.162628	0.352512	0.543011	0.656462	0.999729	0.699631	0.999862	0.998733	0.973792	0.999724	0.999977	0.849387	0.127425	0.042362
Dennd5a	-0.218234	-0.759355	-0.338267	-0.308798	-0.507564	-0.184641	-0.13778	-0.200026	0.0127556	0.0831187	0.999729	0.000918017	0.999862	0.825519	0.125461	0.999724	0.999977	0.92811	0.988257	0.951655
Depdc1b						0.958985	-2.09732	-0.875435	0.955006	0.0949894						0.999724	2.12429e-07	0.64184	0.130963	0.993189
Dgat2	-0.87121	0.0683864	0.0366475	-0.759434	-1.79631	-0.0973989	-0.393435	1.01178	0.847433	-1.82345	0.999729	0.951775	0.999862	0.739011	0.00190096	0.999724	0.999977	0.79676		0.412138
Dgcr8	-0.465928	-0.67767	-0.241793	-0.00770055	0.060942	0.222494	-0.151907	-0.442464	0.057778	0.441915	0.999729	0.00331502	0.999862	0.999262	0.993229	0.999724	0.999977	0.840522	0.93989	0.357224
Dgkd	-0.280766	-0.677137	-0.178559	-0.140774	0.0602471	-0.128048	-0.508353	-0.748914	-0.356564	-0.354267	0.999729	0.000128229	0.999862	0.989196	0.984783	0.999724	0.783317	0.420326	0.344659	0.261325
Dgkg						0.644717	0.595217	-0.32695	1.38666	0.974291						0.999724	0.999977	0.926874	0.00175992	0.558751
Dgkz	-0.701784	-0.431186	-0.107831	-0.256309	0.162367	-0.464844	-0.0791569	-0.583113	-0.128856	-0.0902236	0.999729	0.0119579	0.999862	0.939898	0.826758	0.916377	0.999977	0.719344	0.793311	0.960337
Dhfr	0.651684	-0.880837	-0.963798	-0.811573	-1.16176	0.27701	-0.886941	0.429599	1.05564	0.139376	0.999729	0.0131499	0.122576	0.520432	0.0497612	0.999724	0.195624	0.810201	0.00463299	0.944145
Dhrs1	-0.0317336	-0.271771	-0.656446	-0.425452	-0.712925	0.0112784	-0.393951	0.021246	-0.553031	-0.192132	0.999729	0.405444	0.466979	0.739011	0.0390403	0.999724	0.953812	0.995132	0.141417	0.887266
Dhrs3	-0.0852332	0.598997	0.110456	-0.299691	0.737383	0.316005	0.151593	0.477136	-0.0674113	0.540366	0.999729	0.0668847	0.999862	0.942232	0.0336709	0.999724	0.999977	0.717262	0.904033	0.0563993
Dhrs7	0.285628	0.466716	0.089488	-0.138811	-0.00410434	-0.0474908	0.229809	0.120441	-0.151421	-0.118945	0.999729	0.0477719	0.999862	0.980688	0.999612	0.999724	0.999977	0.96213	0.716375	0.932134
Dhx33	-0.314323	-0.211278	-0.135866	-0.29837	0.102389	-0.247465	0.119193	-0.215379	0.785778	0.192113	0.999729	0.556699	0.999862	0.948021	0.967528	0.999724	0.999977	0.935443	0.00476205	0.787704
Dhx34	-0.975848	-0.713221	-0.122999	-0.279134	0.599017	-0.0116489	0.109884	-0.699989	0.0107738	-0.0369756	0.999729	0.00963229	0.999862	0.918527	0.0487654	0.999724	0.999977	0.665114	0.989285	0.992912
Dhx38	-0.459967	-0.79327	0.0588189	0.00154334	0.27385	0.0788703	-0.232464	-0.372856	0.384002	0.459789	0.999729	0.000161146	0.999862	0.999529	0.733764	0.999724	0.999977	0.86859	0.265112	0.157687
Dhx8	-0.389216	-0.68303	-0.0707765	-0.0702782	0.264351	0.229385	-0.213594	-0.327358	0.415019	0.41252	0.999729	0.00146473	0.999862	0.997151	0.804389	0.999724	0.999977	0.881375	0.234613	0.434072
Diaph1	0.251788	0.433199	-0.243396	0.23597	-0.150936	-0.0473158	-0.028348	0.134422	-0.683035	-0.211571	0.999729	0.0315254	0.999862	0.928113	0.888227	0.999724	0.999977	0.954083	0.0261552	0.826163
Dip2a	-0.366962	-0.589567	-0.588658	0.0107789	0.597506	-0.276354	-0.183723	-1.32968	-0.381345	0.337595	0.999729	0.329284	0.999862	0.999262	0.764774	0.999724	0.999977	0.0172921	0.645853	0.680564
Dipk2a	-0.157301	-0.116755	0.266983	-0.145228	0.940955	-0.152751	0.597755	0.138622	0.562813	1.23716	0.999729	0.755839	0.999862	0.992036	0.00116328	0.999724	0.496079	0.95587	0.0527594	2.07305e-06
Dis3	0.176124	-0.445567	-0.248497	-0.239326	0.00262088	0.131102	-0.190683	-0.119533	0.858301	0.432831	0.999729	0.0548222	0.999862	0.903241	0.999849	0.999724	0.999977	0.967108	0.000237357	0.458237
Dkc1	0.435343	-0.015417	-0.038899	-0.0518032	-0.0554383	-0.127972	0.0607252	0.331335	0.606092	0.467451	0.999729	0.967101	0.999862	0.998733	0.988957	0.999724	0.999977	0.840522	0.0356909	0.0986009
Dkk3						-0.206409	0.991209	1.25302	-0.278124	1.70082						0.999724	0.48092	0.23075	0.84263	0.00125236
Dkkl1	0.196017	-0.0123876	-1.21024	-1.76173	-0.27708	-0.123694	-0.10508	0.0689458	-0.427637	-0.562055	0.999729	0.988263	0.504879	0.0321863	0.968516	0.999724	0.999977	0.985505	0.173854	0.498766
Dleu2	0.672108	0.367829	-0.0851448	0.249325	0.433683	0.55314	0.123695	0.664961	0.162895	0.646693	0.999729	0.504361	0.999862	0.950701	0.60363	0.635736	0.999977	0.520952	0.749767	0.0156443
Dlg2						0.144778	0.533416	1.22735	1.87412	3.17795						0.999724	0.8977	0.0212591	2.59668e-07	3.75242e-30
Dlg3	-0.136406	-0.902597	-0.134811	-0.222629	0.32401	0.485297	-0.655452	0.0739029	0.142774	-0.377009	0.999729	0.00132253	0.999862	0.972382	0.74134	0.999724	0.733627	0.986064	0.875971	0.611557
Dlgap5	-0.0469123	-0.710889	-0.204715	-0.703986	-0.552081	0.343983	-1.38406	-0.0457485	0.557222	-0.0320242	0.999729	0.050736	0.999862	0.662637	0.647626	0.999724	3.43777e-05	0.991053	0.159225	0.994287
Dna2	-1.75831	-0.964967	-0.466557	-0.695364	-1.58776						0.558746	0.153218	0.999862	0.739296	0.00316716
Dnaaf5	-0.501085	-0.768754	-0.227161	-0.696314	-0.127991	0.00136981	-0.682781	-1.07986	0.346689	0.0108558	0.999729	0.00531706	0.999862	0.148962	0.962943	0.999724	0.248941	0.138679	0.459844	0.996888
Dnah7a	-0.349909	0.131738	0.404141	0.120002	-0.118079	0.384905	-0.939135	-0.28425	-1.15639	-2.10124	0.999729	0.886501	0.999862	0.996544	0.990733	0.999724	0.951517	0.933901	0.0849419	0.0122857
Dnajc10	-0.0138396	-0.547012	-0.160749	-0.290597	0.0679734	0.146239	-0.254625	-0.372895	0.170021	0.0148812	0.999729	0.0106743	0.999862	0.86039	0.98969	0.999724	0.999977	0.845643	0.699206	0.995711
Dnajc12	0.176766	-0.48306	-0.592817	-0.519604	-1.16875	-0.153817	-0.379504	-0.941257	-1.60206	-2.22846	0.999729	0.516067	0.999862	0.894729	0.320087	0.999724	0.999977	0.855797		0.000800424
Dnajc14	-0.342251	-0.471263	0.0587806	-0.226105	0.345559	-0.162587	0.0428943	-0.45742	0.149478	-0.014263	0.999729	0.0134992	0.999862	0.918527	0.420928	0.999724	0.999977	0.770461	0.713124	0.995711
Dnajc15	0.045923	-0.299576	-0.258685	-0.481503	-0.769667	-0.0882323	-0.38392	-0.0417277	-0.70285	-0.560426	0.999729	0.233046	0.999862	0.397002	0.00459882	0.999724	0.894018	0.991211	0.00207917	0.389269
Dnase2a	0.296515	0.00564247	-0.350085	-0.341511	-0.279854	0.0674356	-0.20902	-0.276411	-0.889452	-0.469053	0.999729	0.994921	0.999862	0.943401	0.843305	0.999724	0.999977	0.908898	0.00148095	0.247741
Dnmt1	-0.423138	-0.982284	-0.209529	-0.368646	-0.271199	-0.0127371	-0.733998	-0.246414	0.673452	0.582456	0.999729	3.89517e-09	0.999862	0.823764	0.641598	0.999724	0.454414	0.904376	0.00131224	0.0184944
Dnph1	0.577365	-1.10168	-1.5984	-0.706129	-1.13023	0.634725	0.0726629	1.27775	1.3402	0.56869	0.999729	0.0509322	0.0462905	0.840702	0.267199	0.925583	0.999977	0.0478533	0.000429956	0.412558
Dock11	0.30382	-0.543617	-0.12739	0.00514827	0.385714	0.0847614	-0.241832	-0.766125	0.486451	0.224328	0.999729	0.00306599	0.999862	0.999262	0.72302	0.999724	0.999977	0.571959	0.0697446	0.640876
Dock2	-0.216004	-0.300009	0.0288326	-0.134692	0.131754	-0.411912	-0.0611115	-0.518292	0.299513	0.491914	0.999729	0.162929	0.999862	0.986118	0.95287	0.912638	0.999977	0.75758	0.310406	0.0123454
Dok1	-0.724819	0.0290945	-0.0522169	-0.337572	-0.156495	0.0391798	-0.335582	-0.311571	-0.57166	-0.54699	0.999729	0.954459	0.999862	0.873493	0.949013	0.999724	0.999977	0.863328	0.022534	0.0312597
Donson	0.200493	-0.44973	-0.163356	-0.196493	-0.0154622	0.186933	-0.237866	-0.241511	-0.173173	-0.319145	0.999729	0.0276561	0.999862	0.942631	0.995182	0.999724	0.999977	0.89927	0.683664	0.493321
Dop1a	-0.121095	0.0448484	0.33528	0.526737	0.849219	-0.0299608	-0.0331952	-0.110764	0.240449	0.439259	0.999729	0.933314	0.999862	0.416141	0.00514879	0.999724	0.999977	0.968146	0.664042	0.30032
Dpm1	-0.234443	0.521827	0.27078	0.257479	-0.326101	-0.177431	0.378155	0.130106	-0.452718	-0.295623	0.999729	0.016152	0.999862	0.920952	0.730212	0.999724	0.960795	0.962341	0.233814	0.658044
Dpp10	-0.615029	0.651279	0.589597	-0.168072	-0.601934	-0.489435	0.954551	0.495106	-0.315951	0.0411249	0.999729	0.0489112	0.678873	0.9793	0.191127	0.999724	0.0328879	0.832982	0.634623	0.993981
Dpp4	0.213735	0.326776	0.435652	0.121825	0.40557	0.14624	0.101345	0.0632063	0.958594	1.1386	0.999729	0.213455	0.665103	0.989661	0.216095	0.999724	0.999977	0.985737	9.84778e-08	2.78228e-09
Drc1	0.0480754	-1.09083	-1.07798	-0.611378	-1.41441						0.999729	0.0155222	0.211927	0.591795	0.137223
Drosha	-0.293517	-0.526522	-0.248469	-0.120009	-0.0423047	-0.514053	-0.451933	-0.213202	0.341628	0.286316	0.999729	0.0484603	0.999862	0.994989	0.994274	0.898915	0.999977	0.937276	0.58083	0.757688
Dsp	0.556197	0.948717	0.870913	0.11992	2.38232	0.115461	0.0811687	0.698397	-0.307883	0.209502	0.999729	0.0423825	0.999862	0.998733	4.02813e-05	0.999724	0.999977	0.493507	0.598171	0.842183
Dst	-0.346536	0.978157	-0.148365	0.087286	0.539602	0.00159343	0.185491	0.105085	0.0703228	0.378964	0.999729	0.000418056	0.999862	0.998733	0.327555	0.999724	0.999977	0.968146	0.923496	0.390109
Dtl	-0.278634	-0.486718	-0.655595	-0.30826	-0.763683	0.283549	-0.346587	0.263463	0.635424	-0.100659	0.999729	0.118654	0.538733	0.899467	0.00320708	0.999724	0.999977	0.894867	0.0309231	0.986395
Dtx1	-0.764132	-0.444665	0.350606	0.0486137	0.595682	-0.66865	0.0888642	-0.586724	0.0401304	0.214792	0.999729	0.0164413	0.999862	0.998733	0.0576065	0.153728	0.999977	0.797162	0.944313	0.752234
Dtx3l	0.11077	-0.591129	-0.0357256	-0.38933	0.103899	-0.207386	-0.312422	-0.826768	-0.152248	0.114298	0.999729	0.00387423	0.999862	0.68863	0.956693	0.999724	0.999977	0.332055	0.703481	0.88659
Dtx4	-0.701995	-0.16926	0.289551	-0.57737	0.619412	-0.540946	0.22767	0.0898575	0.891891	1.24905	0.999729	0.836296	0.999862	0.638657	0.399997	0.999724	0.999977	0.978231	0.0124722	0.00154063
Dus2	0.0791146	0.348497	0.41135	0.414466	-0.0116801	0.109426	0.689135	0.940202	0.803996	0.646013	0.999729	0.302873	0.999862	0.662637	0.998354	0.999724	0.148342	0.127542	0.000414419	0.0141261
Dusp10	-0.00220751	-0.163264	0.378315	0.454257	0.615901	-0.15758	0.0471008	-0.254514	-0.0549872	-0.128494	0.999729	0.534539	0.999862	0.557593	0.0480229	0.999724	0.999977	0.912022	0.944776	0.93101
Dusp4	-0.409252	-0.63862	-0.0148394	0.0541916	-0.443705	-0.0826956	0.0305834	-0.289281	0.410002	-0.597915	0.999729	0.0201832	0.999862	0.998733	0.599619	0.999724	0.999977	0.918312	0.358407	0.524729
Dusp6	0.0389514	0.356914	0.742308	1.13568	1.20202	0.181802	0.346287	0.461993	1.06729	0.46228	0.999729	0.270378	0.249287	8.57609e-05	1.11739e-05	0.999724	0.999977	0.824314	2.95602e-06	0.150847
Dvl1	-0.72582	-0.419874	0.0251748	0.0857839	0.303692	-0.2918	0.195313	-0.503791	0.309369	0.409587	0.999729	0.0420978	0.999862	0.998056	0.758445	0.999724	0.999977	0.845705	0.470626	0.292133
Dynlt3	0.644808	-0.080354	-0.0954654	-0.815584	-0.207012	0.440938	-0.269445	-0.0442927	0.157688	0.111188	0.999729	0.87831	0.999862	0.0343436	0.900232	0.999724	0.999977	0.989334	0.798845	0.939649
Dyrk2	0.146989	0.301004	0.533924	0.728584	0.953901	-0.290384	0.430906	0.170698	-0.00417166	0.231512	0.999729	0.220042	0.532992	0.054094	5.2507e-06	0.999724	0.880048	0.935492	0.996392	0.7813
Dzip1	-0.513078	-0.133135	0.596218	0.451325	0.758435	0.0456119	-0.302361	-0.522653	-0.200329	-0.435664	0.999729	0.744667	0.962487	0.796082	0.0193472	0.999724	0.999977	0.81547	0.823531	0.465147
E030030I06Rik	-0.117556	0.245005	0.0349946	0.200577	-0.598195	-0.395315	-0.349626	-0.87448	-1.20046	-0.922665	0.999729	0.722821	0.999862	0.977304	0.22661	0.999724	0.999977	0.518569	0.0163469	0.206983
E2f1	-0.795899	-1.03944	-1.19146	-0.23918	-0.783869	-0.0146221	-0.720761	0.447267	1.18548	0.641	0.999729	0.00204927	0.0194464	0.990875	0.557235	0.999724	0.340622	0.803248	5.42883e-05	0.167307
E2f2	-0.739341	-0.376398	-0.420314	-0.753804	-0.573667	0.0376423	-0.96792	-0.467302	-0.372897	-0.318319	0.999729	0.244806	0.888904	0.0425945	0.130372	0.999724	0.00385132	0.797711	0.295343	0.542798
E2f7						0.653947	-1.47594	0.233094	1.33735	0.682011						0.999724	0.0296749	0.934342	0.0651595	0.56264
E2f8	0.187327	-2.34989	-1.8718	-1.58551	-2.46245	0.927755	-2.43294	-0.00999039	2.01107	0.580839	0.999729	1.1483e-08	0.157138	0.375515	0.0024733	0.999724	6.66257e-06	0.996913	5.56141e-05	0.813439
ENSMUSG00000119983	0.318054	0.125598	0.366352	-0.262379	-0.122372	0.223809	0.16467	0.00596951	-1.01609	-0.24167	0.999729	0.880894	0.999862	0.958067	0.984839	0.999724	0.999977	0.99806	0.0249952	0.889993
ENSMUSG00000120115	0.420935	1.0507	0.429413	-0.508424	-0.105648	-0.248363	0.152446	-0.299724	-0.862633	-0.013045	0.999729	0.047061	0.999862	0.894657	0.993704	0.999724	0.999977	0.924072	0.185602	0.999834
ENSMUSG00000120236	0.369927	0.689983	0.990802	0.358956	0.863685	-0.0887045	0.0257326	0.076565	-0.916095	-0.163827	0.999729	0.0184774	0.0649807	0.84053	0.00384951	0.999724	0.999977	0.984456	0.0136184	0.930678
ENSMUSG00000120266						-0.605174	0.448269	0.929976	-0.0428119	1.45797						0.999724	0.999977	0.414543	0.980418	0.0303293
ENSMUSG00000120356	0.940103	0.689556	0.306166	0.48612	-0.122087	-0.020974	-0.369963	-0.0181808	-0.781254	0.173972	0.999729	0.0898473	0.999862	0.714618	0.964217	0.999724	0.999977	0.99532	0.0139956	0.921501
ENSMUSG00000120373	-0.0846176	1.02547	1.16499	0.901467	0.987503	-0.301454	1.02033	0.83898	0.115922	0.59438	0.999729	0.000294565	0.00114059	0.0354487	0.000103188	0.999724	0.00548355	0.518784	0.883278	0.483176
ENSMUSG00000120437	-0.204521	0.54573	0.363188	0.651403	0.483041	-0.391647	0.7807	0.723043	0.526714	1.12055	0.999729	0.37085	0.999862	0.767878	0.629377	0.999724	0.602735	0.648566	0.478132	0.00519925
ENSMUSG00000120556	0.757129	-0.341178	-0.188373	-0.545659	-0.806742	0.391316	0.349823	-0.278756	-0.926654	-1.69088	0.999729	0.542479	0.999862	0.663323	0.179392	0.999724	0.999977	0.920496	0.00906798	1.30343e-09
ENSMUSG00000120586	-0.192198	0.395657	0.142156	1.09124	0.16394	-0.3469	0.0486671	0.201131	0.230034	-0.222993	0.999729	0.61399	0.999862	0.0488339	0.987773	0.999724	0.999977	0.93279	0.724624	0.956908
ENSMUSG00000120697	1.1157	0.298634	-1.45643	-1.46031	-2.30751	0.466077	0.228457	0.623742	0.329374	-0.0450508	0.999729	0.824111	0.36527	0.170118	0.00112454	0.925529	0.999977	0.617216	0.474397	0.991796
ENSMUSG00000120732	0.537051	0.505417	-0.512886	0.411891	-1.1857	0.971544	-0.264695	0.177184	-0.436937	-0.834081	0.999729	0.389099	0.999862	0.950701	0.0266619	0.794436	0.999977	0.949366	0.525811	0.181142
ENSMUSG00000120754	-0.448494	-1.61092	-2.06473	-2.45779	-2.66369	0.421313	-2.52827	-3.13829	-3.9695	-4.06707	0.999729	2.78289e-05	5.35151e-06	1.69093e-09	5.6057e-15	0.999724	1.84104e-10	6.44424e-18	1.51721e-58	2.70377e-32
ENSMUSG00000120777	-0.389358	-0.0568896	0.035651	-0.443888	1.29591	-0.941048	-0.14399	0.37051	-1.72962	0.675457	0.999729	0.944657	0.999862	0.853498	0.142931	0.999724	0.999977	0.932144	0.000188163	0.753549
ENSMUSG00000120804	-0.0251904	0.554067	0.0804464	-0.480755	-0.402681	0.379831	-0.277611	-0.165048	-1.12749	-0.85109	0.999729	0.193391	0.999862	0.825519	0.738555	0.999724	0.999977	0.96213	0.00195161	0.118274
ENSMUSG00000120959	-0.0190091	0.258562	0.53386	0.45316	0.321514	-0.236229	0.0339649	-0.109021	0.150456	0.622326	0.999729	0.277946	0.425836	0.416112	0.62123	0.999724	0.999977	0.96579	0.76966	0.0189357
ENSMUSG00000120992	-0.379641	-1.35493	-0.850205	-1.68033	-0.699764	0.203293	-1.19395	-0.625286	-0.156034	-0.376912	0.999729	1.68911e-10	0.0175538	0.547524	0.0841001	0.999724	0.000520461	0.733324	0.773769	0.493321
ENSMUSG00000121092	0.832303	-0.0656831	-0.767257	0.271636	-0.934704	0.306773	0.00278869	0.113061	-1.04622	-1.53893	0.999729	0.945768	0.85841	0.979945	0.0867749	0.999724	0.999977	0.983954	0.116715	0.000396279
ENSMUSG00000121119	-0.206798	0.714637	1.3296	0.808946	0.842874	-0.574482	0.716793	0.278634	0.718263	1.26201	0.999729	0.0842671	0.000894259	0.0928792	0.0201894	0.999724	0.691284	0.932239	0.478132	0.0643671
ENSMUSG00000121203						0.206039	0.834328	1.74586	0.646251	1.5845						0.999724	0.460684	0.00324839	0.322174	0.0035822
ENSMUSG00000121239						-0.0381931	1.57627	2.48074	2.09645	1.79175						0.999724	2.96736e-07	4.16831e-11	0.153092	0.619875
Ebi3						0.281004	-0.968198	-1.31849	-2.06882	-3.28165						0.999724	0.671452	0.102912	1.93866e-09	9.41146e-18
Ebpl	0.175826	0.108509	-0.248737	-0.21819	-0.491375	0.0124862	0.277516	0.274342	-0.573848	-0.177739	0.999729	0.772849	0.999862	0.957762	0.301491	0.999724	0.999977	0.913263	0.0483083	0.841542
Ecel1						-1.45045	-0.777957	-6.51111	-5.25157	-3.79891							0.999977	0.120665		0.0481032
Ecm1	-0.189723	-0.570439	-0.27054	-0.291441	-1.03816	0.0328297	-0.679919	-1.00625	-0.82898	-1.79303	0.999729	0.0143931	0.999862	0.874741	0.00630351	0.999724	0.277008	0.0629167	0.00380089	1.1026e-06
Ect2	0.268769	-1.17774	-0.517401	-1.15439	-0.582954	0.301438	-1.55305	-0.0616928	1.39151	0.744473	0.999729	0.00110723	0.999862	0.262296	0.733968	0.999724	0.0047586	0.987592	8.1808e-05	0.169127
Edc4	-0.821485	-0.602216	0.0382002	-0.363314	0.425219	-0.25305	-0.114238	-0.771552	0.40061	0.257159	0.999729	0.00139309	0.999862	0.856755	0.578425	0.999724	0.999977	0.577029	0.168286	0.725451
Edem1	-0.114871	-0.453045	-0.378895	-0.375361	-0.283723	-0.00151016	-0.432961	-0.575361	-0.30292	-0.533677	0.999729	0.0106435	0.999862	0.62491	0.471849	0.999724	0.791157	0.607676	0.318532	0.00446411
Edrf1	0.0934187	-0.786535	0.145614	-0.0862114	0.203978	-0.0535263	-0.210683	-0.483852	0.422427	-0.0478901	0.999729	0.00156555	0.999862	0.99542	0.949942	0.999724	0.999977	0.807889	0.286813	0.990803
Eea1	0.322091	0.609202	-0.255045	-0.557654	-0.393505	0.370791	-0.184369	-0.240743	-0.541795	-0.521363	0.999729	0.00679787	0.999862	0.494594	0.706069	0.999724	0.999977	0.896349	0.0442746	0.1294
Eef1akmt1	0.259818	-0.1086	-0.21386	-0.39364	-0.642172	0.0833338	-0.0545297	0.432981	-0.0418402	-0.537125	0.999729	0.722669	0.999862	0.726765	0.00331104	0.999724	0.999977	0.836543	0.949438	0.114126
Efcab7	-0.471167	-0.56799	-0.550136	-0.383694	1.10846	0.41152	-0.34241	-0.652139	-0.163116	0.954135	0.999729	0.565151	0.999862	0.961576	0.0309279	0.999724	0.999977	0.83981	0.912928	0.0603744
Efr3a	0.116394	-0.449323	-0.114405	-0.361278	0.0432333	-0.0983437	-0.354825	-0.616649	-0.0328929	0.240842	0.999729	0.0201319	0.999862	0.560153	0.993781	0.999724	0.999977	0.535351	0.95687	0.701205
Eftud2	-0.357683	-0.533307	-0.114388	-0.368525	0.0583035	0.0601811	-0.0778136	-0.345382	0.554546	0.254558	0.999729	0.00428079	0.999862	0.672606	0.986874	0.999724	0.999977	0.8793	0.00853441	0.537702
Egln3	-0.39298	0.190068	-0.983198	-1.47583	0.0923822	0.335868	0.122994	0.0680152	-0.0355923	0.649935	0.999729	0.695989	0.137275	0.0010397	0.993781	0.999724	0.999977	0.981788	0.963827	0.133618
Egr1	0.299331	-0.180121	0.310666	0.744078	0.747315	0.417613	0.276421	0.215531	0.904599	0.844534	0.999729	0.570261	0.999862	0.422116	0.807421	0.999724	0.999977	0.933901	0.00911819	0.14039
Ehbp1l1	-0.672111	-0.480453	0.00374989	-0.174358	-0.0825558	-0.256063	-0.23938	-0.601963	0.0819327	0.086066	0.999729	0.0243675	0.999862	0.974125	0.969658	0.999724	0.999977	0.719344	0.888544	0.966474
Ehd3	-0.409463	1.02866	1.3404	1.08345	2.21437	-0.516731	0.939456	0.490687	1.20298	1.34509	0.999729	7.84438e-11	5.04728e-06	0.00252811	7.11014e-40	0.419259	0.00496274	0.733324	2.40343e-08	0.000141206
Ehd4	-0.353844	-0.838645	-0.958604	-0.825755	-1.12871	0.235685	-0.460176	-0.186112	0.26998	-0.138187	0.999729	0.0175282	0.242013	0.384407	0.0446886	0.999724	0.895423	0.932321	0.642293	0.90884
Eif2b5	-0.429778	-0.440341	0.0341856	-0.0785799	0.0623424	-0.223608	-0.0983624	-0.261983	0.400669	0.17317	0.999729	0.0295337	0.999862	0.996088	0.992004	0.999724	0.999977	0.899573	0.128887	0.810427
Eif3b	-0.392163	-0.530351	-0.0795802	-0.237723	-0.069087	-0.122934	0.0976175	-0.24479	0.724322	0.404976	0.999729	0.00214495	0.999862	0.901405	0.976352	0.999724	0.999977	0.914066	0.000243513	0.0691503
Eif4e3	0.170314	-0.0555944	-0.219043	-0.268583	-0.874696	0.165201	-0.204415	0.17739	-0.403932	-0.584541	0.999729	0.918601	0.999862	0.920951	0.000607555	0.999724	0.999977	0.940646	0.145894	0.0168864
Eif4ebp1	-0.071444	0.728291	-0.0458193	-0.17117	0.0447652	0.07923	0.284191	0.427344	-0.140127	0.265424	0.999729	0.0114943	0.999862	0.981535	0.994274	0.999724	0.999977	0.824314	0.781108	0.7384
Eif4g2	0.0804728	-0.659082	-0.259732	-0.171984	0.194679	0.0229064	-0.366345	-0.30317	0.147485	0.0220547	0.999729	0.000274595	0.999862	0.968785	0.728501	0.999724	0.999977	0.884531	0.736506	0.993981
Elf4	-0.229166	-0.498258	-0.0321501	-0.0440512	0.327855	-0.438979	-0.454286	-0.347015	0.0604583	0.0228506	0.999729	0.0101744	0.999862	0.998733	0.403993	0.999724	0.999977	0.843929	0.925862	0.993981
Elk3	0.0505898	0.204449	0.207479	0.117546	0.546809	0.0972884	0.109946	0.209848	0.196723	0.311822	0.999729	0.44602	0.999862	0.991234	0.0236815	0.999724	0.999977	0.912942	0.57283	0.290657
Elmo1	-0.135041	-0.323133	0.270809	0.0296143	0.281215	0.0245297	-0.105345	-0.191099	0.511943	0.403639	0.999729	0.123055	0.999862	0.998833	0.671078	0.999724	0.999977	0.93373	0.0138983	0.124586
Elmo2	-0.33443	-0.231913	-0.014514	-0.131915	0.170518	-0.114751	-0.120111	-0.109821	0.490419	0.45631	0.999729	0.36769	0.999862	0.990875	0.880587	0.999724	0.999977	0.96602	0.0427467	0.115265
Eloa	-0.492342	-0.49195	-0.200702	-0.280984	0.0618675	-0.170275	-0.219303	-0.460383	0.252972	0.163681	0.999729	0.0183001	0.999862	0.893591	0.985207	0.999724	0.999977	0.806544	0.403355	0.799201
Elob	0.0122056	0.286491	0.0187865	-0.38271	-0.591109	-0.000509972	0.196264	0.535465	-0.435108	-0.239062	0.999729	0.236764	0.999862	0.684406	0.0392806	0.999724	0.999977	0.803235	0.141592	0.733342
Elovl5	0.243616	-0.417311	-0.221281	-0.28503	-0.296288	-0.257639	-0.311602	-0.626578	-0.223633	-0.435461	0.999729	0.0213029	0.999862	0.770543	0.597343	0.999724	0.999977	0.551772	0.507994	0.188593
Elovl6	-0.427556	-0.149978	-1.07358	-0.571591	-0.983619	0.190261	-0.527823	-0.698292	-1.02807	-1.23154	0.999729	0.822839	0.0137562	0.525206	0.0279939	0.999724	0.923539	0.695442	0.00435606	0.00133144
Emb	0.376344	0.550085	0.412941	0.505377	0.836987	0.283747	0.127996	0.481547	0.240596	0.65928	0.999729	0.0076934	0.987273	0.245918	0.0101503	0.999724	0.999977	0.694879	0.472845	0.038176
Emc1	-0.620518	-0.624723	0.0498505	-0.335099	-0.012475	-0.278929	0.0720545	-0.486977	0.435324	0.307312	0.999729	0.000717114	0.999862	0.837441	0.998354	0.999724	0.999977	0.817922	0.123123	0.332802
Eme1						0.62076	-1.56931	-0.721637	1.49729	-0.376078						0.999724	0.0106699	0.711109	0.00564772	0.893966
Emid1	-0.120111	-1.43083	0.178455	0.803187	-0.0567655						0.999729	0.00127841	0.999862	0.553231	0.994494
Emp1	-0.273171	0.149238	-0.455821	-0.0765098	0.913159	0.0146103	-0.0856532	0.372673	1.31221	0.979185	0.999729	0.788919	0.999862	0.998733	0.19636	0.999724	0.999977	0.83359	3.01931e-12	0.0321973
Emp3	-0.0646326	0.565513	0.287411	0.106466	-0.15351	-0.215288	0.250965	0.340082	-0.458377	0.0217064	0.999729	0.00574161	0.999862	0.994139	0.864773	0.999724	0.999977	0.886044	0.119626	0.995711
Enam						0.840791	0.0174526	2.33772	2.02725	0.909202						0.925583	0.999977	0.00399496	3.65264e-05	0.559797
Endod1	-0.269301	0.0523253	0.00970793	-0.15011	-0.179114	0.172721	0.278106	0.106051	0.726228	0.408497	0.999729	0.878888	0.999862	0.990023	0.812495	0.999724	0.999977	0.967143	0.00201677	0.24081
Eno3	-0.330603	-0.746637	-0.657996	-0.679828	-0.579842	-0.157813	-0.106169	-0.277623	-0.141374	-0.180305	0.999729	0.0226982	0.448018	0.160009	0.313901	0.999724	0.999977	0.911272	0.866403	0.943947
Enpp5	0.601455	-2.07825	0.426189	-1.14553	-0.99024	0.279034	0.0650161	-0.0932443	-1.25521	-1.82408	0.999729	3.92755e-07	0.999862	0.0739757	0.106883	0.999724	0.999977	0.989494	0.216475	0.0309963
Entpd1	-0.00607404	-0.0568286	-0.300664	-0.906889	-0.722809	0.272427	-0.415695	-0.394023	-0.143685	-0.334007	0.999729	0.930756	0.999862	0.0203216	0.0179749	0.999724	0.843172	0.796186	0.763693	0.297599
Epb41	-0.366055	-0.505971	0.364124	0.225765	0.687397	-0.358518	0.245784	-0.248279	0.668438	0.945842	0.999729	0.0163882	0.999862	0.948021	0.0788784	0.999724	0.999977	0.920496	0.00638968	0.000307974
Epb41l2	0.00902335	-0.597431	0.340613	0.0299544	0.430868	0.132997	-0.0264837	0.0557545	0.753284	0.633431	0.999729	0.00341717	0.999862	0.998733	0.41799	0.999724	0.999977	0.987592	0.000829602	0.134128
Epc2	0.445169	0.717793	0.0537303	0.406734	0.078393	0.309373	-0.404999	0.0406053	-0.539874	0.24336	0.999729	0.0195405	0.999862	0.810481	0.986029	0.999724	0.959603	0.991053	0.114242	0.812619
Epcam	0.259151	-0.651708	-0.367245	-0.60866	-1.89767	1.95648	-0.219492	-0.843922	-2.45275	-3.25553	0.999729	0.303596	0.999862	0.783775	1.56626e-06	0.328521	0.999977	0.706391	0.000393528	1.22769e-12
Epdr1	-0.915919	0.91437	-0.166943	-1.61326	-0.0699967	-0.206782	0.879234	0.498955	0.735296	1.54385	0.999729	0.0878651	0.999862	0.991234	0.994973	0.999724	0.181636	0.770461	0.0380234	1.74425e-06
Epha3						0.395528	0.918112	0.291878	0.982873	2.34785						0.999724	0.511532	0.897245	0.0722747	4.18794e-10
Ephb6	-0.758851	-0.647302	0.244405	-0.154827	0.523663	0.271707	0.185847	-0.987409	-0.038638	0.126236	0.999729	0.000261519	0.999862	0.968802	0.157566	0.999724	0.999977	0.431939	0.953123	0.960244
Ephx1	-0.0520185	-0.452579	-0.317938	-0.396155	-0.572744	0.0370308	-0.149644	-0.782596	-0.37197	-1.54596	0.999729	0.0167381	0.999862	0.561718	0.070384	0.999724	0.999977	0.374409	0.338717	5.26198e-06
Eprs	0.279793	-0.221666	0.0536838	-0.0574106	0.0141045	0.124937	-0.0355657	0.187344	0.480756	0.314298	0.999729	0.339358	0.999862	0.998056	0.995182	0.999724	0.999977	0.924499	0.0277828	0.372294
Eps15	0.185781	-0.523403	0.198815	-0.136222	0.61343	-0.00347851	-0.00356374	-0.334973	0.386457	0.568148	0.999729	0.0182397	0.999862	0.974329	0.0117974	0.999724	0.999977	0.865587	0.124618	0.011331
Eps8l1	-1.10134	0.523076	0.559762	-0.307174	1.1175	-0.676657	0.710124	0.183935	0.275885	0.719156	0.999729	0.838399	0.99589	0.950701	0.00233521	0.999724	0.999977	0.964129	0.724569	0.133788
Epsti1	0.150266	-0.198792	-0.117564	-0.407014	-0.622557	-0.134166	-0.436881	-0.362205	-0.706368	-0.55361	0.999729	0.473736	0.999862	0.485608	0.00345934	0.999724	0.716325	0.819682	0.00329111	0.166895
Ercc6l	0.520421	-0.664263	-0.807052	-1.06722	-0.284281	-0.111657	-1.63898	-0.0610757	0.888272	0.417795	0.999729	0.139866	0.886715	0.367326	0.937232	0.999724	0.0461618	0.991053	0.143545	0.758535
Ercc6l2	0.574563	-0.141101	-0.0331396	0.329235	0.183104	0.3399	-0.125464	-0.177789	0.57324	0.0442647	0.999729	0.722669	0.999862	0.859585	0.918899	0.999724	0.999977	0.935673	0.0483938	0.990803
Erdr1	0.41972	0.954658	-0.556975	-0.0980337	-1.30295	1.01613	0.668885	-0.782607	-0.765422	-1.28139	0.999729	0.00221753	0.999862	0.99542	0.837449	0.999724	0.40572	0.745198	0.0101636	0.77282
Eri1	0.590389	-0.541599	-0.314581	-0.198675	-0.0541676	0.200479	-0.613824	-0.0519993	0.298124	0.152248	0.999729	0.00477074	0.999862	0.950701	0.992004	0.999724	0.202743	0.986783	0.314052	0.841202
Ermn						-0.104081	-1.8612	-3.00155	-3.57464	-6.90822							0.983334	0.0486232		0.00734565
Ero1a	-0.0249754	-0.274613	-0.416752	-0.296266	-0.0189933	-0.144984	0.0179203	-0.121357	0.603908	-0.00155213	0.999729	0.353981	0.999862	0.879127	0.995944	0.999724	0.999977	0.968146	0.0106999	0.999834
Esco2	0.658146	-1.40676	-1.70276	-0.929704	-1.62789	1.1985	-2.16647	0.398975	0.766652	0.43624	0.999729	0.000839118	0.0089758	0.708652	0.00245365	0.121129	3.99361e-10	0.836543	0.110802	0.770342
Espl1	-1.11256	-1.66186	-0.3832	-1.30537	-1.68831	0.185267	-2.03875	0.659959	1.27132	0.863086	0.999729	0.000648549	0.999862	0.158088	0.0191175	0.999724	0.00187621	0.793587	0.0115532	0.565687
Esr1	-2.83011	-2.30806	-2.32581	-2.54604	-2.4393	-2.99187	-3.00596	-3.12324	-3.27268	-2.94445	1.14907e-07	4.80295e-15	6.18707e-10	6.27392e-13	1.28918e-14	7.70667e-15	5.4778e-15	5.74721e-15	8.07931e-22	1.03404e-11
Esyt2	0.32307	-0.928029	-0.0534541	-0.28244	0.105642	-0.161826	-0.298453	-0.849202	0.183385	0.0182075	0.999729	3.87333e-07	0.999862	0.916839	0.981351	0.999724	0.999977	0.401958	0.679726	0.994287
Etfbkmt	0.758528	-0.132631	-0.254673	-0.324632	-0.506	0.0972158	-0.337839	-0.431397	-0.815635	-0.498081	0.999729	0.680253	0.999862	0.758699	0.277132	0.999724	0.999977	0.770461	0.000780429	0.366196
Ets1	-0.154339	-0.484958	-0.00714396	-0.182022	0.22715	-0.0881711	-0.272562	-0.509823	0.00416578	0.0393978	0.999729	0.00274827	0.999862	0.949395	0.674586	0.999724	0.999977	0.703172	0.994666	0.990803
Ets2	-0.338725	-0.590049	0.131765	0.138185	0.43998	0.0120869	-0.243428	-0.49174	0.0507687	0.134296	0.999729	0.00733793	0.999862	0.985745	0.693713	0.999724	0.999977	0.791501	0.952277	0.968181
Etv5	-0.721196	-1.0035	-1.12619	-2.10176	-0.617262	-0.103605	-0.513113	-0.0121359	-0.246846	0.252739	0.999729	0.00548323	0.165575	3.98701e-05	0.558578	0.999724	0.999977	0.996066	0.808475	0.879231
Etv6	-0.365392	0.090814	-0.124132	-0.170953	0.543235	-0.220337	0.264599	0.212098	0.31427	0.549448	0.999729	0.819909	0.999862	0.976615	0.0730517	0.999724	0.999977	0.925476	0.400378	0.0279751
Eva1b	-0.18347	0.115879	-0.299996	-0.327244	-0.571382	0.0418055	-0.258061	-0.196954	-0.699359	-0.705594	0.999729	0.754335	0.999862	0.779231	0.0294608	0.999724	0.999977	0.932321	0.00252206	0.00313118
Ewsr1	-0.266524	-0.365231	-0.0846115	-0.180772	-0.0596046	0.0372544	-0.193561	-0.30996	0.367311	0.14759	0.999729	0.0415934	0.999862	0.948314	0.988184	0.999724	0.999977	0.869859	0.122454	0.779436
Exo1	-0.396056	-1.50597	-0.837406	-1.75321	-1.49687	1.05106	-1.19738	-0.0361555	1.22424	0.711904	0.999729	0.00573288	0.498986	0.268901	0.020239	0.377997	0.0284837	0.99307	0.0742245	0.357224
Exoc2	-0.0237674	-0.410555	-0.138455	-0.244308	0.238172	0.0574956	-0.180337	-0.504303	0.48744	0.519812	0.999729	0.0415934	0.999862	0.931855	0.804982	0.999724	0.999977	0.695538	0.0309231	0.0440363
Exoc5	0.258919	-0.646859	-0.0270176	0.13089	0.102184	0.378735	-0.366034	-0.411098	0.517406	0.408549	0.999729	0.00406273	0.999862	0.978864	0.968229	0.999724	0.999977	0.828126	0.0803994	0.215913
Exoc6	0.354616	-0.451477	0.193051	-0.159567	0.293053	0.424908	-0.275553	-0.381656	0.407825	0.287112	0.999729	0.0281503	0.999862	0.968785	0.544813	0.999724	0.999977	0.839553	0.189951	0.565642
Exosc10	-0.443879	-0.438836	0.175216	-0.099409	0.274038	-0.198422	0.0459093	-0.305686	0.5019	0.400487	0.999729	0.0175939	0.999862	0.994989	0.759194	0.999724	0.999977	0.906888	0.0910329	0.247741
Ezr	-0.28464	-0.477676	0.0554279	-0.241434	0.0762885	-0.0282214	-0.239898	-0.559998	0.280847	0.258756	0.999729	0.00545746	0.999862	0.864285	0.981351	0.999724	0.999977	0.673468	0.3408	0.481176
F730043M19Rik	0.369752	0.281658	-0.519943	-0.399184	-0.704854	-0.103111	-0.238216	-0.422828	-0.276247	-0.674645	0.999729	0.539811	0.999862	0.896432	0.203138	0.999724	0.999977	0.811561	0.512408	0.00699692
Faah	-0.339948	0.3801	0.660433	0.40886	0.818478	-0.658426	0.177203	-0.318239	0.32363	0.417259	0.999729	0.0555405	0.169731	0.455572	0.000352745	0.121129	0.999977	0.887207	0.250867	0.114183
Fabp4						0.702273	-0.259049	1.69588	-0.819484	0.0609139						0.999724	0.999977	0.0252838	0.278959	0.994887
Fads1	-0.632562	-0.225474	-0.0999991	-0.264804	0.0977548	0.159334	-0.274094	0.00523771	0.864794	0.713017	0.999729	0.574053	0.999862	0.949395	0.988493	0.999724	0.999977	0.99806	0.00122384	0.048668
Fah	0.093817	-0.811109	-0.915538	-1.73996	-2.26516	-0.0810488	-0.00577449	0.353716	-0.0173416	0.156074	0.999729	0.117179	0.36527	7.72152e-06	4.02497e-12	0.999724	0.999977	0.880619	0.988257	0.978981
Fam102a	-0.452058	-0.215298	0.52655	0.384258	0.833542	-0.442626	0.513439	-0.118408	0.39336	0.49191	0.999729	0.307897	0.700455	0.613161	0.00105707	0.999724	0.692617	0.964994	0.162648	0.0279751
Fam107b	0.239393	-0.433444	-0.192119	-0.399369	-0.156434	-0.114179	-0.574352	-0.709768	-0.123217	-0.0843936	0.999729	0.0249393	0.999862	0.4445	0.872639	0.999724	0.378092	0.361393	0.773769	0.973332
Fam124b	-0.274057	0.666052	-0.304529	0.182985	0.471992	-0.0752721	0.564247	0.202134	1.00146	0.619091	0.999729	0.283017	0.999862	0.995851	0.91427	0.999724	0.893512	0.935392	0.00649226	0.208043
Fam162a	0.299181	0.485765	0.0581679	-0.0293038	-0.192275	0.158342	0.349903	1.0429	0.276701	0.166864	0.999729	0.0200887	0.999862	0.998733	0.840528	0.999724	0.999977	0.0898608	0.408866	0.850262
Fam174a	0.353156	0.0509339	-0.202015	-0.246855	-0.189621	0.119366	-0.0287256	0.193371	-0.717791	-0.419234	0.999729	0.901596	0.999862	0.914582	0.897428	0.999724	0.999977	0.940646	0.00731575	0.333555
Fam174b	-0.380082	-0.205488	-0.0587193	-0.0204814	0.307755	0.561196	-1.16038	-0.356676	-1.94033	-3.50401	0.999729	0.764589	0.999862	0.999262	0.870486	0.999724	0.999977	0.968146	0.0540578	5.98793e-06
Fam185a	0.553984	-0.346087	-0.019839	0.0679737	0.190282	0.547478	0.227091	1.28318	0.8758	0.800179	0.999729	0.477188	0.999862	0.998733	0.936944	0.925529	0.999977	0.0176095	0.00331924	0.0393362
Fam189b	-0.214363	0.00275163	0.132551	-0.150728	-0.0413485	-0.234621	0.0382893	-0.296246	-0.569064	-0.390763	0.999729	0.994921	0.999862	0.962754	0.993781	0.999724	0.999977	0.884531	0.0147698	0.184652
Fam199x	0.35983	-0.470625	-0.0968941	-0.0369132	-0.0323917	-0.01625	-0.102365	-0.526764	-0.246935	0.726869	0.999729	0.206331	0.999862	0.998733	0.994274	0.999724	0.999977	0.80053	0.691214	0.0267738
Fam20a	-0.446663	1.20113	0.223721	0.289952	1.69615	0.210697	0.247152	0.212063	0.425067	0.956754	0.999729	4.97821e-10	0.999862	0.964043	0.00100741	0.999724	0.999977	0.913787	0.0710211	1.09653e-07
Fam234a	-0.125208	-1.32444	-0.868518	-1.32223	-1.5411	0.103261	-0.470663	-0.417701	-0.129336	-0.0982324	0.999729	6.23791e-06	0.0827432	0.00599709	0.00196911	0.999724	0.898444	0.793587	0.810272	0.932619
Fam241b	0.553366	-0.712806	-2.09511	0.0568564	-1.84145	-0.383644	0.388868	-0.499485	-1.67349	-2.14731	0.999729		0.211988	0.998964	0.0652318	0.999724	0.999977	0.896349	0.0131729	5.03262e-06
Fam43a	-0.999989	-1.11421	0.0779673	-0.235209	-0.70623	0.449864	-0.351854	-0.135056	0.170268	-0.666607	0.999729	0.0330876	0.999862	0.994139	0.755997	0.999724	0.999977	0.982092	0.966945	0.692043
Fam53c	-0.403212	-0.585556	-0.0691716	-0.394849	-0.141085	-0.298914	-0.222715	-0.562141	0.277437	0.0753993	0.999729	0.00819129	0.999862	0.597246	0.906876	0.999724	0.999977	0.708784	0.53976	0.973341
Fam78a	-0.303145	0.458374	0.595918	0.522499	0.86506	-0.44401	0.0568642	0.216517	0.00281296	0.0784179	0.999729	0.0278576	0.317095	0.375387	9.18412e-05	0.999724	0.999977	0.918312	0.997393	0.981088
Fam83g						0.350691	-0.324832	-0.835761	0.144886	-0.821794						0.999724	0.999977	0.43254	0.890108	0.0236678
Fam91a1	0.0430836	-0.410913	0.0597961	-0.0981111	0.096743	0.178985	-0.222882	-0.314401	0.42782	0.638112	0.999729	0.0931587	0.999862	0.996222	0.980689	0.999724	0.999977	0.890033	0.174533	0.00638385
Fancd2	-0.33368	0.70717	0.182621	-0.111466	1.29053	0.282572	0.217013	0.283302	0.874969	1.75817	0.999729	0.133064	0.999862	0.998733	0.00194386	0.999724	0.999977	0.903199	0.000458995	3.36641e-13
Far1	0.485126	-0.613946	-0.284955	-0.236462	0.0233011	0.36818	-0.197072	0.00295235	0.768229	0.40036	0.999729	0.00342479	0.999862	0.933634	0.994494	0.999724	0.999977	0.9983	0.00210938	0.214616
Farp1	-0.394994	0.855773	-0.606992	0.196292	0.669988	-0.0417557	0.339082	0.0807448	-0.133293	0.547945	0.999729	0.0335615	0.999862	0.990875	0.495257	0.999724	0.999977	0.977894	0.831812	0.0563174
Fas	0.505705	-0.350431	-0.252285	-0.107326	-0.308633	0.0639976	-0.791658	-0.976031	-0.948914	-1.31574	0.999729	0.125674	0.999862	0.992036	0.480826	0.999724	0.0794772	0.0810276	0.000134276	2.60952e-05
Fastkd2	0.485849	-0.219995	-0.0232971	0.247287	0.492059	0.331443	0.0500909	0.286643	0.587763	0.280795	0.999729	0.520837	0.999862	0.921198	0.169095	0.999724	0.999977	0.887207	0.0316351	0.585278
Fbh1	-0.18007	-0.494825	-0.0736682	0.0419617	0.319858	-0.0867542	-0.230951	-0.515946	0.341074	0.0965973	0.999729	0.0167916	0.999862	0.998733	0.563563	0.999724	0.999977	0.80012	0.256409	0.955615
Fbln1	-0.885103	0.432364	-0.144521	0.775847	0.456182	-0.343135	0.0709753	0.2115	-0.228539	0.000339873	0.999729	0.206055	0.999862	0.0338075	0.572902	0.999724	0.999977	0.92551	0.655578	0.999954
Fbrs	-0.313958	0.698196	-0.183737	0.315569	-0.000704593	0.0249257	0.130073	0.0932004	-0.552966	-0.44254	0.999729	0.0105933	0.999862	0.862113	0.999849	0.999724	0.999977	0.972644	0.122682	0.493625
Fbxl14	-0.686301	-0.514432	-0.0635001	-0.14097	0.508413	-0.52425	-0.198762	-0.2065	-0.0797905	-0.0930074	0.999729	0.0126429	0.999862	0.991234	0.211791	0.888793	0.999977	0.928937	0.916688	0.950397
Fbxo28	-0.0172467	0.0232675	-0.051486	0.162546	0.22901	-0.189294	0.238621	0.0763402	0.289684	0.601684	0.999729	0.952823	0.999862	0.964043	0.736853	0.999724	0.999977	0.976443	0.37115	0.0301691
Fbxo31	-0.227441	-0.481283	-0.283993	-0.861069	-0.227185	-0.179121	-0.390158	-0.271081	-0.111779	-0.251777	0.999729	0.0634685	0.999862	0.00875804	0.843979	0.999724	0.999977	0.908898	0.84263	0.797565
Fbxo38	-0.171151	-0.535324	-0.0222225	-0.349928	-0.0621787	0.024085	-0.100017	-0.652302	0.390487	0.273547	0.999729	0.00481894	0.999862	0.746749	0.993781	0.999724	0.999977	0.658869	0.140761	0.477677
Fbxo5	0.0924145	-0.885601	-0.884061	-0.247911	-0.567745	0.504078	-0.723516	0.245649	0.388496	0.552207	0.999729	0.0092637	0.283112	0.962612	0.557702	0.999724	0.116288	0.905444	0.383364	0.115265
Fbxw11	-0.327227	-0.560332	-0.115303	-0.378101	0.0483961	0.0228303	-0.202135	-0.411643	0.379404	0.127886	0.999729	0.00417711	0.999862	0.815483	0.993282	0.999724	0.999977	0.806544	0.135442	0.870129
Fbxw8	-0.819318	-0.748937	-0.730356	-0.997543	-0.33622	0.0920116	-0.487614	-0.607314	-0.0618211	-0.43331	0.999729	0.0458065	0.66486	0.127402	0.833197	0.999724	0.922496	0.719344	0.928295	0.215582
Fcgrt	-0.152957	0.418693	1.26096	2.1711	1.22961	0.625447	0.987418	0.904984	1.47535	0.600101	0.999729	0.58247	0.190047	0.000217815	0.190154	0.999724	0.999977	0.787679	0.185112	0.813026
Fcho1	-0.682878	-0.48442	-0.174911	-0.292551	-0.0393681	-0.203402	-0.368979	-0.548007	0.172351	-0.00218093	0.999729	0.00695736	0.999862	0.918527	0.993781	0.999724	0.999977	0.748405	0.695087	0.999834
Fchsd1	-0.675076	-0.838748	-0.246125	-0.21874	0.0536303	-0.12818	-0.345404	-0.492207	0.196978	0.377467	0.999729	0.0139636	0.999862	0.981535	0.993781	0.999724	0.999977	0.884531	0.765917	0.59562
Fcmr						2.3942	-2.23965	-5.84383	-4.74822	-4.5097							0.882976	0.119828	1.41694e-06	4.02679e-13
Fcrl1	-0.201409	-0.205286	1.43123	-0.782232	0.0312457	0.673358	-0.559113	1.04736	-0.345072	-0.0118278	0.999729	0.81603	0.00040157	0.375387	0.999612	0.999724	0.999977	0.0478533	0.950502	0.999834
Fem1a	-0.338036	-0.188894	0.110254	0.026189	0.280977	0.0503203	0.321345	-0.120786	0.407424	0.656889	0.999729	0.541331	0.999862	0.998943	0.631736	0.999724	0.999977	0.968146	0.193547	0.00209649
Fermt3	-0.657709	-0.487293	0.0249978	-0.301473	-0.195519	-0.0776309	-0.286157	-0.794036	0.23873	-0.0413715	0.999729	0.00317684	0.999862	0.797924	0.87503	0.999724	0.999977	0.545069	0.515588	0.990608
Fes						0.153077	0.154213	0.562054	0.804342	0.984965						0.999724	0.999977	0.786912	0.0960677	0.0168325
Fez2	-0.35573	-0.00870826	-0.0660853	-0.051483	-0.211604	0.00170334	0.14335	-0.301839	-0.63822	-0.399688	0.999729	0.985583	0.999862	0.998733	0.840781	0.999724	0.999977	0.8793	0.00791761	0.17622
Ffar4						1.39278	1.19765	1.68992	1.55259	1.87111						0.0121422	0.166406	0.00192941	4.34526e-06	0.00301895
Fggy	-0.306544	0.13957	-0.50775	0.0831151	-1.80404	0.31174	0.13577	0.607018	0.698002	-0.433888	0.999729	0.878197	0.999862	0.998733	0.00310623	0.999724	0.999977	0.765173	0.224738	0.692197
Fgl2	0.637176	-0.807881	-2.49313	-1.9509	-2.608	0.675121	-0.557194	-0.481052	-0.395177	-0.282081	0.999729	0.0634533	3.68004e-05	0.00030131	1.61289e-09	0.24252	0.67842	0.686823	0.147837	0.713961
Fhip1a	0.47664	-1.15622	-2.62057	-1.6922	-2.07466	-0.323294	-0.0465061	-3.28694	-3.13638	-5.16811	0.999729		0.0281619	0.217301	0.0399315		0.999977	0.00443667	0.0114793	7.78978e-08
Fhip1b	-0.257403	0.328263	0.287329	0.136955	0.306955	-0.223439	1.43088	1.22522	1.70279	1.38621	0.999729	0.196817	0.999862	0.994139	0.680813	0.999724	1.67352e-06	0.00814828	3.41936e-18	2.4704e-09
Fignl1	0.697203	-1.55044	-0.788224	-1.50092	-1.60632	0.4977	-1.12446	0.271256	1.52759	0.592098	0.999729	1.39773e-05	0.383461	0.797924	0.00144024	0.999724	0.0319378	0.890781	0.000151158	0.264333
Filip1l	0.420859	0.0684113	0.952541	0.432638	0.626649	-0.286716	0.0258303	0.0627884	-0.559893	-0.536946	0.999729	0.864783	0.00735236	0.416141	0.122808	0.999724	0.999977	0.985737	0.246618	0.267154
Fkbp3	0.745248	0.0294483	-0.0567853	-0.107091	-0.363734	0.120648	-0.202275	0.388537	-0.394402	-0.485642	0.999729	0.936726	0.999862	0.992036	0.278823	0.999724	0.999977	0.865143	0.121433	0.025
Fkbp5	-0.546658	-0.709673	-0.466828	-0.27858	-0.304153	-0.3523	-0.298733	-0.154782	0.273957	0.16057	0.999729	0.00040072	0.678016	0.933634	0.830158	0.999724	0.999977	0.949287	0.549372	0.900561
Flcn	-0.341416	-0.511641	-0.0292382	-0.080917	0.212608	-0.343164	-0.0984353	-0.600481	-0.0431918	-0.00942967	0.999729	0.0219112	0.999862	0.996018	0.806446	0.999724	0.999977	0.657975	0.951085	0.996574
Flii	-0.672634	-0.399445	0.0899554	-0.198295	0.112591	-0.167893	-0.122003	-0.531948	0.306108	0.291985	0.999729	0.0324747	0.999862	0.972382	0.937232	0.999724	0.999977	0.757767	0.295821	0.38984
Flna	-0.477373	0.0275828	0.190876	0.174064	0.484249	-0.461795	0.0101771	-0.197893	0.347762	0.656549	0.999729	0.936396	0.999862	0.963515	0.0375397	0.714732	0.999977	0.932321	0.253681	0.0357199
Fmnl3	-0.455719	-1.29766	-0.0341864	-0.535951	-0.062327	-0.0758858	-0.272997	-0.852677	0.537069	-0.175425	0.999729	4.41421e-15	0.999862	0.501837	0.993781	0.999724	0.999977	0.349847	0.0366492	0.921501
Fndc10	-0.519593	0.344132	0.534875	0.0154038	0.892924	-0.183938	0.249745	0.0367153	0.268177	0.797449	0.999729	0.256931	0.826421	0.998964	0.05122	0.999724	0.999977	0.992948	0.733394	0.0341991
Focad	-0.528014	-0.462308	0.0161233	-0.0613957	-0.0410144	-0.178951	0.699638	-0.527682	1.093	1.06595	0.999729	0.276541	0.999862	0.998733	0.994274	0.999724	0.785555	0.848917	0.00929321	0.00699692
Fosb	-0.169954	1.08024	0.725303	1.70878	0.667174	-0.337507	0.433404	0.488706	0.693469	0.444252	0.999729	0.667535	0.999862	0.00122849	0.968229	0.999724	0.999977	0.865587	0.771536	0.981376
Foxf2						-0.0838364	-0.0394649	0.890369	0.336723	1.75701						0.999724	0.999977	0.339642	0.484486	1.30232e-14
Foxj3	-0.0897834	-0.659052	0.164642	-0.00678353	0.3901	-0.138222	-0.208115	-0.374069	0.0770392	0.157001	0.999729	0.00265651	0.999862	0.999262	0.312958	0.999724	0.999977	0.881585	0.903659	0.836065
Foxm1	-0.0194783	-2.21241	-1.57951	-1.9318	-1.25088	0.546123	-2.05933	0.0199422	0.99707	0.963525	0.999729	3.2329e-08	0.00217543	0.903241	0.177274	0.999724	0.000355929	0.99567	0.0204405	0.49821
Foxo3	0.283429	0.0224681	0.001435	-0.0518867	0.163025	-0.198285	0.113969	0.0045767	-0.755623	-0.239872	0.999729	0.969891	0.999862	0.998733	0.951802	0.999724	0.999977	0.99806	0.0289561	0.832875
Foxp1	-0.0600845	0.325382	0.237181	0.143771	0.430965	-0.0636726	0.223497	0.0114114	0.194235	0.585368	0.999729	0.088738	0.999862	0.966302	0.212205	0.999724	0.999977	0.99567	0.572796	0.0403754
Foxp3	-0.0651242	-3.08897	-2.86846	-3.59498	-3.31919	0.0679226	-3.07013	-3.38049	-3.3403	-3.53381	0.999729	1.97233e-78	1.70107e-32	1.17036e-75	5.50395e-76	0.999724	5.08401e-36	2.33312e-27	9.44214e-96	7.68988e-69
Fpgs	-0.432247	0.377517	0.0891636	0.231862	-0.1368	-0.0965552	0.281559	0.218142	0.525333	0.626151	0.999729	0.251702	0.999862	0.940591	0.948882	0.999724	0.999977	0.92811	0.20893	0.0403754
Fpgt	0.736399	-0.221197	0.0149651	0.325055	0.449564	-0.0261992	-0.147728	-0.241119	0.634672	0.199006	0.999729	0.636301	0.999862	0.80836	0.400732	0.999724	0.999977	0.912942	0.0169352	0.901313
Frmd4b	-0.144618	-0.357157	-0.991357	-0.951679	-0.703515	0.0580039	-0.232394	-0.558433	0.107467	-0.471806	0.999729	0.338324	0.0261449	0.359091	0.0320343	0.999724	0.999977	0.754208	0.871867	0.346283
Frmd5						-0.260959	-0.990798	-1.83489	-1.61541	-1.74511						0.999724	0.531703	0.000323798	2.96809e-05	1.20521e-05
Frmd6	-0.417381	-0.918557	-0.375509	-1.00641	-0.376393	0.0367735	-0.181669	-0.888737	-0.174721	-0.590224	0.999729	7.43988e-06	0.999862	0.00271619	0.595117	0.999724	0.999977	0.143046	0.752203	0.170712
Fth1	0.147466	0.150966	0.0375079	-0.0512041	-0.249811	-0.0613543	0.0492606	0.121458	-0.404922	-0.487392	0.999729	0.504154	0.999862	0.998733	0.586883	0.999724	0.999977	0.959592	0.0818158	0.0139943
Ftl2-ps	-0.314938	0.0120617	-1.22362	1.56435	0.995479	-0.0716924	-0.875847	0.138473	0.356928	-0.914601	0.999729	0.987437	0.999862	3.41188e-06	0.0643998	0.999724	0.999977	0.974396	0.745117	0.455754
Fto	-0.264138	-0.497537	-0.212111	-0.115831	0.0985575	-0.22398	0.0207148	-0.466757	0.0166378	0.0357354	0.999729	0.0264399	0.999862	0.992544	0.964217	0.999724	0.999977	0.762541	0.984055	0.993189
Ftsj3	-0.0220747	-0.130326	0.25033	0.11355	-0.0039288	-0.0872678	0.126278	0.0810829	0.490363	0.541805	0.999729	0.62223	0.999862	0.988247	0.999612	0.999724	0.999977	0.9754	0.0497745	0.0224537
Ftx	0.804317	0.0132838	0.113977	0.997	0.36659	-0.118789	0.180898	0.279525	0.429772	-0.027988	0.999729	0.985402	0.999862	0.0488339	0.688466	0.999724	0.999977	0.911272	0.326706	0.995568
Fuca2	0.143131	-0.448734	-0.343805	-1.04646	-0.481101	0.193949	-0.312084	-0.485566	-0.0723577	-0.206531	0.999729	0.162884	0.999862	0.00516735	0.280085	0.999724	0.999977	0.715409	0.904754	0.7384
Furin	-1.04055	-0.263915	-0.437434	-0.129577	0.442196	0.0977777	0.418963	0.53195	1.23451	0.798926	0.999729	0.389637	0.962891	0.995851	0.403817	0.999724	0.999977	0.796186	4.08949e-05	0.0127438
Fut7	-1.7624	0.0914069	-1.41487	-1.13264	-2.27398	0.03752	-0.413697	-0.0733324	-0.552641	-0.407683	0.999729	0.93702	0.113369	0.269704	0.00534336	0.999724	0.999977	0.982092	0.345595	0.74336
Fut8	0.160589	-0.579158	-0.340772	-0.177353	-0.161637	0.470422	0.100243	0.536149	0.679203	0.690902	0.999729	0.0283825	0.999862	0.962612	0.900232	0.999724	0.999977	0.655712	0.00798333	0.0239724
Fxr2	-0.898958	-0.601478	-0.140327	-0.313799	0.125231	-0.251409	-0.0202538	-0.378276	0.386421	0.0788556	0.999729	0.00410342	0.999862	0.821847	0.925481	0.999724	0.999977	0.857471	0.227029	0.965495
Fxyd5	0.0811963	0.46794	0.159996	0.0327826	-0.124158	-0.126939	0.239571	0.228863	-0.359778	-0.13916	0.999729	0.00410239	0.999862	0.998733	0.899803	0.999724	0.999977	0.921819	0.129354	0.907834
Fyb	0.117382	0.284621	0.209198	0.0346356	-0.135684	0.00233977	-0.0947185	-0.237654	-0.493104	-0.398217	0.999729	0.141207	0.999862	0.998733	0.893286	0.999724	0.999977	0.899573	0.0188844	0.0646394
Fyttd1	0.578868	-0.305398	0.00746722	0.0149795	0.193501	0.224066	-0.153473	-0.20738	0.530381	0.218581	0.999729	0.189571	0.999862	0.998964	0.837449	0.999724	0.999977	0.922574	0.0493104	0.682259
G6pdx	-0.122279	-0.0929336	0.0893782	-0.314112	0.153795	-0.0512886	-0.0358048	-0.27843	0.632067	0.431534	0.999729	0.767655	0.999862	0.822228	0.862367	0.999724	0.999977	0.884531	0.0186108	0.177797
Gab3	0.0703727	0.471298	0.251415	0.315389	0.544789	-0.0821707	1.03616	1.43902	1.2683	1.60687	0.999729	0.197872	0.999862	0.932045	0.304982	0.999724	0.0984354	0.000141104	2.30574e-07	2.43739e-06
Gabbr1	-0.29627	0.813515	0.25514	0.300975	-0.0649599	0.0660568	0.270146	0.0748438	-0.29844	-0.112987	0.999729	0.0052779	0.999862	0.932245	0.993781	0.999724	0.999977	0.980556	0.610017	0.956908
Gabpa	0.34883	-0.605848	-0.107272	-0.144604	0.147828	-0.0434768	-0.270645	-0.400585	0.351887	0.324935	0.999729	0.00187251	0.999862	0.978864	0.929131	0.999724	0.999977	0.873407	0.226542	0.510623
Gadd45g	-0.0404424	-0.0551577	-0.402877	-0.269872	-0.607102	-0.169344	0.13393	0.261148	0.378445	0.064053	0.999729	0.889652	0.918825	0.853917	0.0142271	0.999724	0.999977	0.891888	0.532792	0.992474
Gak	-0.668486	-0.58389	0.0472952	-0.214079	0.311246	-0.232207	-0.338269	-0.699261	0.218055	0.233617	0.999729	0.00116753	0.999862	0.961828	0.50709	0.999724	0.999977	0.558315	0.610633	0.518649
Gale	-0.296688	-0.173963	-0.283028	-0.566649	-0.721301	-0.17903	-0.295048	-0.315903	0.161793	0.0466424	0.999729	0.681646	0.999862	0.501837	0.0328318	0.999724	0.999977	0.865587	0.770636	0.993981
Galnt1	0.324376	-0.592833	-0.0356179	-0.167154	0.0312354	0.110663	-0.15891	-0.194753	0.407695	0.204105	0.999729	0.000786573	0.999862	0.950701	0.994274	0.999724	0.999977	0.923882	0.169456	0.803079
Galnt10	-0.600378	-0.958213	-0.0485299	-0.186473	0.1923	-0.439093	-0.466863	-0.822354	0.316701	-0.248958	0.999729	1.32679e-07	0.999862	0.965932	0.919768	0.999724	0.86035	0.551089	0.503378	0.624927
Galnt4	-0.867779	-0.961104	-0.0995436	-0.342413	0.0189472	0.619404	-0.304808	-0.62162	-0.322895	-0.398019	0.999729	0.00250008	0.999862	0.929986	0.998319	0.999724	0.999977	0.810327	0.799327	0.781338
Galnt6	-0.390666	-0.566217	0.170664	0.0447578	0.226948	-0.303947	-0.324446	-0.836673	0.0212166	0.0240995	0.999729	0.000755196	0.999862	0.998733	0.774283	0.999724	0.999977	0.38545	0.974706	0.993981
Galnt7	0.0372728	-0.0601019	0.243636	0.247782	0.528631	0.0743344	-0.0157179	-0.0850532	0.541577	0.528029	0.999729	0.87831	0.999862	0.895472	0.0743202	0.999724	0.999977	0.974396	0.0461763	0.172931
Galnt9	-0.51737	1.8511	1.05016	0.466003	1.7145	-0.00698589	0.971472	0.697792	0.769476	0.9223	0.999729	8.2147e-10	0.0760375	0.896432	0.00451753	0.999724	0.00936819	0.496003	0.0156669	0.00842793
Garre1	-0.47491	-0.593809	-0.239123	-0.0723295	0.271155	-0.0628887	-0.2273	-0.40625	0.0365925	0.0656432	0.999729	0.0418164	0.999862	0.998056	0.814822	0.999724	0.999977	0.816394	0.963338	0.990132
Gars	-0.0738021	-0.429353	-0.112037	-0.117518	0.0406674	-0.00186942	-0.169254	-0.143562	0.373475	0.235272	0.999729	0.0308695	0.999862	0.990875	0.993781	0.999724	0.999977	0.948512	0.207147	0.679703
Gart	-0.28142	-0.556046	-0.0415992	-0.137772	-0.180879	-0.105569	-0.117533	0.0200126	0.711376	0.431616	0.999729	0.00871423	0.999862	0.985745	0.793805	0.999724	0.999977	0.994828	0.00431472	0.28306
Gas2l3						1.16579	-1.29715	-0.533816	0.786182	0.391324						0.596471	0.0374721	0.840522	0.374002	0.936748
Gata1	0.284008	-0.781949	-0.242592	-0.608626	-1.10237	-0.364553	-1.32441	-1.15259	-1.24401	-1.91649	0.999729	0.000225473	0.999862	0.229852	8.91053e-05	0.999724	0.179134	0.361393	0.0188844	0.00779804
Gbp11	0.770379	1.22454	1.6144	2.11279	1.92071	-1.29009	2.62485	3.64307	2.34441	4.54044	0.999729	0.0158368	0.164492	0.0081378	0.000191418	0.26499	5.68665e-06	8.06543e-05	2.90541e-05	0.0290334
Gbp2b	0.480025	0.312781	-0.733465	-0.836603	-0.0450134	0.803909	-0.554865	-1.52739	-0.444335	-0.580537	0.999729	0.354799	0.106042	0.0377792	0.994274	0.384741	0.423449	0.0111032	0.199859	0.106479
Gbp3	0.0468964	0.0948174	-0.5152	-1.16752	-0.829112	0.111986	-0.543065	-1.17538	-0.537242	-0.484923	0.999729	0.943324	0.568114	0.0018894	9.69273e-06	0.999724	0.3984	0.0103213	0.0311107	0.0229238
Gbp7	0.171526	-0.36587	-0.131126	-0.50686	-0.566113	-0.320559	-0.403919	-1.04971	-0.85222	-0.905641	0.999729	0.13268	0.999862	0.285864	0.0502134	0.999724	0.953812	0.0514075	2.623e-05	5.08288e-08
Gclc	-0.088232	-0.26905	-0.0622485	-0.153293	0.242926	-0.146032	0.484104	0.207719	0.884814	1.11458	0.999729	0.296941	0.999862	0.968785	0.78382	0.999724	0.945149	0.926874	5.13659e-06	7.03266e-09
Gcnt1	-0.0101764	-1.78215	-1.99215	-1.35244	-2.24365	0.260783	-0.0283667	0.250388	-0.420142	-0.388078	0.999729	0.0892635	0.233201	0.638348	0.00675023	0.999724	0.999977	0.940646	0.595664	0.634348
Gdi2	0.530842	-0.123945	-0.0805542	-0.115985	0.0295637	0.426923	-0.164727	0.295205	0.535032	0.271542	0.999729	0.640812	0.999862	0.982734	0.993781	0.973249	0.999977	0.865146	0.0193246	0.596395
Gem	-0.0454164	0.6882	0.319897	0.50924	0.0402596	0.405707	0.013143	0.285575	0.77746	-0.281333	0.999729	0.0447741	0.999862	0.853498	0.998354	0.999724	0.999977	0.912022	0.0747241	0.909541
Gemin5	-0.295825	-0.434076	0.0155208	0.102779	-0.0647923	0.212605	-0.0469941	0.0539062	0.626663	0.358731	0.999729	0.0693047	0.999862	0.99542	0.993781	0.999724	0.999977	0.987592	0.027604	0.411316
Gfi1	-0.104966	0.0491013	0.432672	0.0565008	0.71986	0.041228	0.134427	-0.0225995	0.183477	0.423407	0.999729	0.909699	0.775333	0.998733	0.0015892	0.999724	0.999977	0.994739	0.684138	0.0916813
Gfpt1	0.0915569	-0.528152	-0.237833	-0.0360941	-0.0931866	0.100232	-0.373075	-0.424129	-0.0101474	-0.202578	0.999729	0.048898	0.999862	0.998733	0.982278	0.999724	0.999977	0.826735	0.992212	0.849292
Gfra4						1.22126	0.487875	0.68588	0.514691	0.617928						0.0429282	0.999977	0.695442	0.27239	0.56456
Ggcx	-0.130676	0.0689095	0.233612	0.216682	0.36253	-0.0859403	-0.0997656	-0.587749	0.885132	0.230762	0.999729	0.919535	0.999862	0.975827	0.87752	0.999724	0.999977	0.81257	0.0117475	0.891498
Ggps1	0.573389	-0.625635	-0.0108742	-0.0956794	-0.0237568	-1.57687e-05	-0.250872	-0.394888	0.432281	0.251499	0.999729	0.00467337	0.999862	0.99542	0.994973	0.999955	0.999977	0.80012	0.144581	0.682259
Ggt1	0.567216	0.0981404	1.39078	2.29916	0.773661	-1.05022	0.376062	1.99033	1.90952	1.39651	0.999729	0.917356	0.0947343	0.00059658	0.682102	0.999724	0.999977	0.115776	0.133557	0.089141
Ggt5	-0.0503177	1.42754	2.7139	3.67959	4.21476	-0.502992	1.58734	4.5289	3.83841	3.51412	0.999729	0.000225635	1.34457e-14	1.77074e-36	3.57433e-54	0.999724	0.000385564	3.24041e-13	1.90446e-27	3.15923e-21
Ggt7	0.661766	-0.442704	-1.49237	-1.51023	-1.4144	0.279286	0.387172	-0.441333	-0.113799	-0.607495	0.999729	0.547664	0.0098693	0.00825816	0.116061	0.999724	0.999977	0.816394	0.904033	0.1081
Ghdc	0.17686	-0.670677	-0.442932	-0.311564	-0.249585	-0.0799013	-1.04028	0.192483	0.0374271	-1.01271	0.999729	0.243225	0.999862	0.966947	0.944444	0.999724	0.186172	0.944112	0.978174	0.00524252
Gid4	-0.231894	-0.52978	-0.0569813	-0.0271033	0.321595	-0.0494754	-0.0210061	-0.316954	0.434712	0.224747	0.999729	0.0286556	0.999862	0.998943	0.49583	0.999724	0.999977	0.890781	0.160339	0.767143
Gimap1os	0.44942	-0.0163801	0.17639	0.382663	0.287122	0.158764	-0.232306	-0.167703	-1.00833	-0.551361	0.999729	0.972185	0.999862	0.758699	0.606283	0.999724	0.999977	0.948373	0.000708005	0.133618
Gimap3	0.0140577	-0.243258	0.203667	-0.01068	0.121514	-0.0733505	-0.230678	-0.631753	-0.318325	-0.515553	0.999729	0.260467	0.999862	0.998964	0.937987	0.999724	0.999977	0.507306	0.193722	0.0219451
Gimap4	0.754066	-0.323718	-0.132369	-0.195516	-0.0982368	0.175969	-0.608579	-0.754176	-0.722722	-0.765776	0.999729	0.0749363	0.999862	0.941072	0.956693	0.999724	0.172081	0.17306	0.000445128	0.000337141
Gimap5	0.129131	-0.200982	0.140297	-0.235052	-0.26407	0.118101	-0.0751276	-0.434831	-0.342161	-0.563478	0.999729	0.443137	0.999862	0.892844	0.561765	0.999724	0.999977	0.754208	0.245423	0.032458
Gimap6	0.297286	0.0283501	0.417811	0.246203	0.326267	0.0168254	-0.261305	-0.601727	-0.546249	-0.65051	0.999729	0.928829	0.701041	0.86039	0.393437	0.999724	0.999977	0.48538	0.0134506	0.00012311
Gimap7	0.481138	-0.0869367	-0.115268	-0.194674	-0.500536	0.31261	-0.733663	-0.887939	-1.09899	-1.5032	0.999729	0.758798	0.999862	0.947088	0.0467694	0.999724	0.0918434	0.0645756	2.46174e-08	3.32883e-22
Gimap9	0.561097	-0.170016	-0.0586768	-0.159083	-0.00774727	0.0840122	-0.269491	-0.0301205	-0.470178	-0.282645	0.999729	0.468604	0.999862	0.963277	0.998354	0.999724	0.999977	0.992948	0.0323851	0.373965
Gins1	0.523321	-1.17705	-0.880979	-1.46757	-0.935994	0.808147	-0.954987	0.681875	0.721148	0.214581	0.999729	0.0272235	0.563547	0.337994	0.547857	0.999724	0.27548	0.763743	0.267554	0.97503
Gins2	0.103881	-0.637121	-1.45129	-0.857828	-1.10082	0.487362	-0.49999	0.26843	0.622114	0.157079	0.999729	0.230124	0.0192021	0.692052	0.146774	0.999724	0.975872	0.904549	0.283307	0.952785
Gja1	0.0339275	0.471055	0.230219	0.29243	0.726575	0.306115	0.275935	0.478285	1.15538	1.06495	0.999729	0.363904	0.999862	0.985745	0.574908	0.999724	0.999977	0.789429	6.56718e-05	0.000693938
Gldc						0.252806	1.4593	1.67916	1.02173	2.08531						0.999724	0.00482359	0.00407623	0.0299644	0.000952931
Gle1	-0.220374	-0.240145	0.0773183	0.00745942	0.250235	-0.106015	-0.128523	-0.161301	0.477055	0.28085	0.999729	0.312775	0.999862	0.999262	0.730212	0.999724	0.999977	0.946909	0.0487461	0.53293
Glipr1	0.875693	0.0855612	-0.341433	-0.368846	-0.712503	0.238069	-0.580326	-0.114934	-1.08058	-0.957859	0.999729	0.837222	0.999862	0.747004	0.00687775	0.999724	0.383281	0.966442	1.26349e-07	5.31996e-06
Glp1r						0.0651926	1.29079	1.82888	2.83867	5.92023						0.999724	8.38348e-05	0.000105102	2.36563e-19	2.56743e-63
Glra1	0.425033	-0.261083	0.407466	-0.718783	-0.868932	0.0749547	0.11878	0.0407398	0.13185	0.19684	0.999729	0.500651	0.999862	0.144062	0.0156473	0.999724	0.999977	0.992613	0.8661	0.971993
Glrx	0.0625674	-0.0959932	-1.06228	-1.31844	-1.14121	0.345988	-0.569479	-0.193755	-0.756234	-0.743795	0.999729	0.799038	0.162511	3.12353e-05	0.617621	0.999724	0.217838	0.934342	2.89255e-05	1.99847e-05
Glyat						0.727577	-0.477505	-0.165631	-0.0631634	1.35897						0.577806	0.999977	0.945903	0.945701	0.00592156
Gm10080	0.194644	0.313029	-0.516906	0.863171	0.471287	0.207906	-0.171923	0.438813	0.0577034	-0.440666	0.999729	0.306637	0.999862	0.0106299	0.413018	0.999724	0.999977	0.865587	0.955433	0.596638
Gm10130	0.631929	-0.880859	-0.30366	-0.134854	-0.483214	-0.110175	-0.147078	-0.494418	-0.430219	-0.262639	0.999729	1.5788e-05	0.999862	0.991234	0.524377	0.999724	0.999977	0.794965	0.281066	0.751568
Gm10221	0.344175	0.200443	-0.118825	-0.703697	-0.738242	-0.0638816	0.11041	0.517495	-0.440705	-0.12111	0.999729	0.620229	0.999862	0.252052	0.038922	0.999724	0.999977	0.853952	0.394474	0.977187
Gm10240	-0.0467832	0.856433	0.290687	0.210282	-0.305874	-0.167237	0.476246	0.672321	-0.191568	-0.0152416	0.999729	0.0195405	0.999862	0.974125	0.755201	0.999724	0.999977	0.732555	0.830179	0.996888
Gm10257	0.446781	0.11318	-0.568752	0.848773	0.681089	0.514416	-0.35064	0.441699	0.16582	-0.188365	0.999729	0.814524	0.999862	0.0321863	0.0834788	0.999724	0.999977	0.840577	0.875971	0.938472
Gm10288	-0.187115	0.572577	0.0973944	0.0531179	-0.220779	-0.294536	0.335732	0.736541	-0.18252	-0.116526	0.999729	0.0483003	0.999862	0.998733	0.786031	0.999724	0.999977	0.640154	0.747353	0.943947
Gm10355	0.0648834	0.0679712	-0.0699777	0.300105	-0.798022	0.693159	-0.465363	-0.215208	-1.13866	-2.63637	0.999729	0.94939	0.999862	0.968802	0.460988	0.999724	0.999977	0.982092		0.0142001
Gm10505	0.217753	0.0460581	-0.375408	-0.734998	-0.71417	0.672957	-0.0743971	-0.543772	-0.573784	-1.21111	0.999729	0.958742	0.999862	0.537396	0.461374	0.999724	0.999977	0.81257	0.453949	0.00571491
Gm10640	0.0414816	0.467803	1.46465	1.96358	2.0139						0.999729	0.463395	0.0301493	0.000328629	0.000113445
Gm10800	-0.656348	1.84646	-1.2335	0.561703	1.63451	-1.4738	0.949852	-0.358266	-0.408204	-1.24919	0.999729	0.472257	0.999862	0.637128	0.000994179	0.999724	0.999977	0.908898	0.878597	0.779624
Gm11223	-0.300434	-1.09718	-1.06411	-0.776331	-1.15397	0.574404	-1.60728	0.317582	0.610808	-0.0203105	0.999729	0.0700776	0.477643	0.837441	0.348982	0.999724	0.00482359	0.918312	0.529896	0.999163
Gm11263	-0.161893	0.712922	0.141371	0.336115	0.115941	-0.042869	0.419076	0.51784	0.0426368	0.0832927	0.999729	0.0208908	0.999862	0.874741	0.964217	0.999724	0.999977	0.806491	0.963932	0.981376
Gm11425	-0.260153	0.885098	0.409706	0.117534	-0.24669	-0.594425	0.804922	1.01592	-0.395872	-0.0851817	0.999729	0.0145116	0.999862	0.996875	0.839191	0.999724	0.423577	0.455417	0.61845	0.988752
Gm11454	-0.0229081	1.34095	-0.184943	-0.711686	0.299928	0.461312	-0.0628217	0.225532	-0.0345806	-0.153875	0.999729	0.00252818	0.999862	0.812138	0.926808	0.999724	0.999977	0.919744	0.963095	0.906779
Gm11478	0.235072	1.31833	0.496697	0.3719	-0.456491	-0.0425115	0.753383	1.37968	-0.865295	-0.208242	0.999729	1.95891e-11	0.878274	0.887576	0.63042	0.999724	0.547652	0.164868	0.0357046	0.889397
Gm11518	-0.04822	0.553853	-0.0305796	0.35316	0.00626584	-0.141721	0.241911	0.809272	-0.114187	-0.0743021	0.999729	0.0414035	0.999862	0.740615	0.998899	0.999724	0.999977	0.490297	0.84585	0.971993
Gm11539	-0.182622	0.677393	0.348026	0.127989	-0.27782	-0.119855	0.419505	0.593287	-0.280713	0.10516	0.999729	0.0147978	0.999862	0.992036	0.664422	0.999724	0.999977	0.770461	0.550375	0.966474
Gm11808	-0.0252299	0.593715	0.298381	0.164572	-0.119974	-0.157831	0.315579	0.664906	-0.0651037	-0.0252851	0.999729	0.0459851	0.999862	0.983122	0.960826	0.999724	0.999977	0.672101	0.94421	0.994287
Gm11942	-0.272662	0.681316	0.32623	-0.0700324	-0.536777	-0.360995	0.686579	0.722842	-0.416147	0.0529401	0.999729	0.0337998	0.999862	0.998733	0.157388	0.999724	0.342419	0.674329	0.479217	0.993189
Gm12169						-0.0852722	-0.133261	0.383009	-0.372299	0.861837						0.999724	0.999977	0.83022	0.379207	0.0301827
Gm12216	0.157881	0.399012	0.475558	0.371934	0.0723915	0.0133001	0.0941514	0.0207901	-0.678408	-0.257767	0.999729	0.312775	0.955804	0.797924	0.992004	0.999724	0.999977	0.994938	0.0307655	0.68579
Gm12250	0.292316	-0.166745	-0.401419	-0.459484	-0.508928	-0.14406	-0.408312	-0.730114	-1.0236	-0.734415	0.999729	0.634757	0.920792	0.455572	0.162291	0.999724	0.8977	0.283467	4.00307e-05	0.00118898
Gm12279	0.297215	0.531948	-0.0120252	1.24811	0.437145	-0.0711649	-0.129814	0.559363	0.632456	0.0710037	0.999729	0.501711	0.999862	0.0412868	0.87621	0.999724	0.999977	0.796186	0.246119	0.993189
Gm12895	-0.866685	0.346941	-0.607422	1.38897	0.951846	-0.303246	-0.0974562	0.424475	-0.0831818	0.0149705	0.999729	0.334248	0.967158	3.62125e-08	0.00907088	0.999724	0.999977	0.807889	0.927957	0.999834
Gm12896	-0.865922	0.291679	-0.581013	1.37813	0.972406	-0.296638	-0.103372	0.374062	-0.072482	0.00100505	0.999729	0.43263	0.999862	9.10721e-08	0.00860173	0.999724	0.999977	0.843981	0.938492	0.999954
Gm13012	0.371509	0.197006	-0.0341346	-0.255168	-0.470508	0.309988	-0.213848	-0.141109	-0.446144	-1.02528	0.999729	0.647393	0.999862	0.945498	0.460988	0.999724	0.999977	0.965282	0.381788	0.0218484
Gm13341	-0.812876	0.683716	0.61156	-0.405104	-0.862191	-0.598945	0.828841	0.6588	-0.505318	-0.134738	0.999729	0.0483003	0.486663	0.671366	0.00270751	0.999724	0.0457642	0.770461	0.420747	0.972182
Gm13456	0.140584	0.188141	-0.254624	0.976315	0.466001	0.0960528	-0.030097	0.290878	0.376273	0.200788	0.999729	0.696706	0.999862	0.0164128	0.427545	0.999724	0.999977	0.908898	0.583572	0.919314
Gm13546	0.708486	-0.475941	-0.21402	-0.058392	-1.08734	0.569839	-1.16729	0.0118072	-0.159312	-0.0259744	0.999729	0.438526	0.999862	0.998733	0.00219297	0.999724	0.882976	0.997268	0.952181	0.999221
Gm13588	-0.491523	0.138836	-0.364346	0.942768	0.642179	0.000837603	-0.275285	0.151687	-0.606008	-0.785697	0.999729	0.80573	0.999862	0.0391661	0.209819	0.999724	0.999977	0.970465	0.323946	0.394799
Gm13652	-0.50844	0.814108	-0.185879	0.887992	0.192878	-0.0905408	0.149062	0.565092	0.00573607	-0.0541564	0.999729	0.0226729	0.999862	0.0477448	0.936193	0.999724	0.999977	0.796186	0.996426	0.993189
Gm14125	2.24906	-1.12587	-0.714789	-0.561077	-2.15952						0.00794938	0.0326536	0.775333	0.796646	3.50267e-07
Gm15258	-0.465783	0.410117	-0.0353895	0.738187	0.0793748	0.102264	0.283068	0.454186	-0.0634478	-0.210073	0.999729	0.212029	0.999862	0.0294353	0.980689	0.999724	0.999977	0.83691	0.929331	0.879231
Gm15266	-0.459671	0.58836	0.240134	0.366994	-0.0350127	-0.153804	0.548879	0.233087	-0.283046	-0.237381	0.999729	0.0343528	0.999862	0.824808	0.994274	0.999724	0.740283	0.922141	0.600531	0.808301
Gm15427	-0.191375	0.578673	0.133614	0.297941	-0.0948927	-0.249107	0.181143	0.588575	-0.0973963	-0.0616163	0.999729	0.00472487	0.999862	0.823764	0.954055	0.999724	0.999977	0.711109	0.851432	0.981034
Gm15428	1.13006	-2.34281	-1.89711	-1.98114	-2.44977	1.14458	-1.81711	0.528433	0.802839	0.427973	0.999729	3.66003e-07	0.0257317	0.0661812	0.00154716	0.8719	0.000539819	0.839172	0.2475	0.868276
Gm15500	0.117182	0.556935	0.0945495	0.42379	-0.0606965	-0.0769214	0.3023	0.79618	-0.168566	0.0787601	0.999729	0.0108519	0.999862	0.794941	0.990628	0.999724	0.999977	0.470818	0.738684	0.970442
Gm15501	0.0335674	0.666632	0.0339599	0.368191	-0.0723459	-0.0333779	0.238771	0.96777	-0.0819401	0.015001	0.999729	0.0101867	0.999862	0.815483	0.986874	0.999724	0.999977	0.351119	0.904033	0.995711
Gm15590	0.024033	0.319	-0.547986	1.55145	0.585741	0.377401	-0.0457503	-0.158591	0.375715	-0.436692	0.999729	0.712686	0.999862	0.00159551	0.619648	0.999724	0.999977	0.973162	0.808475	0.883547
Gm15710	-0.347261	0.615261	0.0737423	0.711072	0.204543	-0.174564	0.308933	0.610738	0.203473	0.176454	0.999729	0.0021529	0.999862	0.0208645	0.757758	0.999724	0.999977	0.651317	0.636534	0.849292
Gm15793	0.156549	0.639013	-0.0143474	0.990843	0.494629	-0.0511994	0.2644	0.97423	0.125395	0.297931	0.999729	0.0334226	0.999862	0.0104017	0.256673	0.999724	0.999977	0.430897	0.883278	0.781338
Gm15987						-0.00270464	-0.615219	-0.977095	-1.22411	-0.0387233						0.999724	0.926013	0.355995	0.01177	0.995711
Gm17173	0.536711	0.624514	1.14941	1.35501	1.38762						0.999729	0.243981	0.161005	0.00497647	0.00103595
Gm17241	-0.133168	0.708946	0.469667	0.118797	0.0541973	-0.24499	0.589491	0.506431	-0.347769	-0.0692994	0.999729	0.00413599	0.799072	0.989661	0.990733	0.999724	0.425661	0.800457	0.410013	0.981034
Gm17764	-0.120115	1.17251	0.232714	-0.310332	0.244731	0.36018	-0.441869	0.162007	-0.263924	-0.371009	0.999729	0.0304467	0.999862	0.972126	0.974052	0.999724	0.999977	0.952358	0.629967	0.586472
Gm1848	0.0520516	-0.251311	0.263502	-0.881431	-0.805146	-0.465207	0.102616	-0.47295	-0.468431	0.470456	0.999729	0.561789	0.999862	0.0354487	0.0309279	0.999724	0.999977	0.863328	0.573132	0.801614
Gm19585	0.707636	0.242443	0.260956	0.36006	-0.497249	0.397884	0.267502	0.463179	-0.459323	-0.926299	0.999729	0.521113	0.999862	0.877488	0.301491	0.999724	0.999977	0.812914	0.181605	7.45364e-05
Gm19605	-0.0286542	0.769167	0.483615	0.0453813	-0.0760504	0.193288	0.110966	-0.455333	-0.218688	0.390698	0.999729	0.024229	0.999862	0.998733	0.993089	0.999724	0.999977	0.816394	0.750198	0.681845
Gm19765	0.698173	-0.088857	-0.132654	-0.179338	-0.189855	0.730198	-0.37117	0.366503	-0.590862	-0.609015	0.999729	0.807859	0.999862	0.976615	0.837449	0.220147	0.999977	0.879744	0.0198976	0.0118131
Gm2000	-0.097884	0.50237	0.314033	-0.111129	-0.339939	-0.229202	0.53203	0.749671	-0.0566344	0.132379	0.999729	0.0470198	0.999862	0.992542	0.319917	0.999724	0.483179	0.607676	0.94421	0.942549
Gm20008	1.04425	-1.11489	-0.57701	0.249725	0.697059	0.684558	-0.825093	-0.875112	0.673695	0.0888675	0.999729	0.00364255	0.999862	0.964363	0.353884	0.999724	0.818987	0.605621	0.230321	0.986395
Gm20559	0.455587	-0.414437	0.192657	0.170636	0.146866	-0.577684	-0.22363	-0.425809	-0.832165	-0.681256	0.999729	0.123951	0.999862	0.965337	0.896586	0.999724	0.999977	0.80012	0.00968584	0.0828599
Gm2058	-0.18216	-0.905285	-0.405274	-0.569798	-0.244463	-0.173614	-0.808931	-0.894442	-0.0592754	-0.135756	0.999729	0.00590064	0.999862	0.462127	0.921792	0.999724	0.258564	0.464316	0.952277	0.960337
Gm20627						-0.173317	-1.78546	0.320076	-2.15433	-0.874724						0.999724	0.00650247	0.939578	3.37349e-06	0.20278
Gm20696	-0.0242285	0.801139	0.264164	0.421639	0.791956	0.287436	0.577274	-0.0296749	0.408989	1.11901	0.999729	0.038197	0.999862	0.90062	0.148001	0.999724	0.625518	0.99395	0.504896	0.0273833
Gm2223	0.146818	-0.503263	-0.32971	0.363352	0.311768	0.408289	-0.56547	0.169357	1.12476	0.293966	0.999729	0.281008	0.999862	0.856755	0.794439	0.999724	0.753529	0.956804	0.0101972	0.889087
Gm2245	1.00036	1.1168	0.0438897	0.580081	0.745122						0.999729	0.0223124	0.999862	0.8218	0.505668
Gm22513						-0.707729	1.33787	1.57449	0.324383	0.413458						0.999724	0.0358145	0.10228	0.806779	0.87469
Gm23444	-0.651668	0.746653	1.13487	0.586584	0.149333	-0.461126	1.66739	1.55861	0.91583	1.41123	0.999729	0.258147	0.129508	0.821847	0.992004	0.999724	0.00600195	0.0504151	0.225514	0.00270478
Gm24265	-1.34236	0.657699	1.19019	0.549532	-0.170548	-1.26307	1.3948	1.34305	0.46104	0.701806	0.999729	0.172004	0.00513623	0.501425	0.978976	9.27363e-05	0.00246555	0.127542	0.560572	0.0353655
Gm24407	-1.37092	0.439444	1.20764	0.562157	-0.129339	-1.21702	1.10023	1.30596	0.745108	0.594334	0.999729	0.504361	0.00518236	0.644096	0.993781	0.00292899	0.0944472	0.151554	0.281027	0.272776
Gm25099						-1.19215	1.89582	1.13629	0.616584	0.641712						0.19258	0.00387502	0.558315	0.589116	0.523909
Gm25313						-1.75335	1.64345	1.29543	0.805317	0.354318						0.00396686	0.01473	0.549342	0.523608	0.867476
Gm25360						-0.453426	1.63732	1.75485	0.954453	1.3171						0.999724	0.00234885	0.0188658	0.266344	0.00423433
Gm25939						-0.693211	1.77545	1.78053	0.977766	1.4595						0.943035	0.000181348	0.0209981	0.277522	0.00677514
Gm26244	-1.07044	0.431174	1.12804	0.247746	-0.259075	-0.874417	1.32213	1.57963	0.331206	0.472332	0.999729	0.418107	0.0397567	0.974125	0.954135	0.202908	0.00178302	0.058803	0.758542	0.697563
Gm26781						-0.48882	-0.239998	0.186811	-0.49833	1.54788						0.999724	0.999977	0.944112	0.496003	0.0118214
Gm27162	-0.00137096	-0.0685402	1.60106	0.8507	1.04192	0.0878531	0.846323	1.17317	0.799922	1.15717	0.999729	0.937101	0.00166515	0.498954	0.131535	0.999724	0.375128	0.0598138	0.14549	0.00348371
Gm28439	0.0814936	0.72489	0.117038	0.353392	-0.185241	-0.08039	0.519451	0.87327	-0.397392	0.0871094	0.999729	0.0392935	0.999862	0.894657	0.941171	0.999724	0.947098	0.535351	0.482947	0.983423
Gm28942	-0.374219	1.54277	0.059726	-0.193571	0.59143	0.149473	-0.0181881	0.154976	-0.183724	0.0924667	0.999729	3.39055e-05	0.999862	0.994139	0.779326	0.999724	0.999977	0.950966	0.718831	0.981853
Gm29013	-0.40073	1.43442	0.905222	0.243161	-0.178293	0.169763	0.926825	0.667091	-0.885736	-0.225785	0.999729	1.14287e-06	0.273591	0.976615	0.953073	0.999724	0.238386	0.80012	0.0925686	0.952785
Gm29112	0.934341	0.675669	-1.22911	-1.71015	-1.04502	-0.481741	1.08332	-1.87849	-1.95801	-3.50061	0.999729	0.534539	0.459359	0.206566	0.509613	0.999724	0.999977	0.651317		0.0308282
Gm29216	0.329644	0.482099	-0.0507638	0.742224	-0.129005	0.0551949	0.0852735	0.468552	-0.0700018	-0.128686	0.999729	0.0443028	0.999862	0.274629	0.956367	0.999724	0.999977	0.819682	0.924189	0.947904
Gm30292	0.6821	0.58377	-0.660035	-0.941414	0.818936	0.299942	-0.611362	-0.277064	0.40714	1.03812	0.999729	0.432854	0.999862	0.223802	0.392969	0.999724	0.728452	0.911272	0.67451	0.0303293
Gm31718	-0.259855	1.30978	0.220249	-0.898116	-0.0916285	0.383513	0.386487	0.62961	0.878878	-0.0697792	0.999729	0.00223966	0.999862	0.823764	0.993781	0.999724	0.999977	0.71692	0.129783	0.991041
Gm3226	-0.267614	0.0581343	-0.93496	1.62848	0.516583	0.191876	-0.329251	0.187893	0.708372	-0.0439037	0.999729	0.969103	0.999862	0.0435865	0.883801	0.999724	0.999977	0.972541	0.631784	0.995711
Gm32633	0.676152	-0.143298	-0.468496	-0.0741426	-1.12165						0.999729	0.799038	0.999862	0.998733	0.000529669
Gm3362	-0.2548	0.646177	0.285727	0.34073	-0.150489	-0.237309	0.489327	0.742931	-0.107094	0.107025	0.999729	0.0183086	0.999862	0.793403	0.906007	0.999724	0.89257	0.571959	0.861934	0.94571
Gm34006	0.5964	-0.0835371	0.578764	1.19325	0.990885	0.0908161	-0.325786	-0.185232	0.72781	0.655589	0.999729	0.876367	0.450935	0.000115297	0.0086266	0.999724	0.999977	0.945517	0.0710211	0.2435
Gm3468	0.981942	-0.16279	0.42557	0.450209	-0.278524	1.14453	-0.332334	-0.993087	-0.375437	-1.42035	0.999729	0.755805	0.999862	0.812138	0.872568	0.506106	0.999977	0.558315	0.715887	0.0109926
Gm35065						-1.21233	1.39067	0.281573	0.275462	2.36987						0.384756	0.039051	0.926874	0.845634	0.011987
Gm35363	0.575721	0.0554312	0.485536	-0.0493511	0.0738835	-0.0626803	-1.22898	-0.310854	-1.0143	-1.10928	0.999729	0.957093	0.999862	0.998964	0.993781	0.999724	0.383076	0.926874	0.126143	0.0487925
Gm36235						0.821274	0.0357006	0.862408	0.637842	1.54909						0.73645	0.999977	0.499233	0.165577	0.000695
Gm36723						0.659936	0.607091	1.61829	0.378291	-1.21926						0.999724	0.998877	0.000502906	0.550873	0.831483
Gm36738	0.0425916	1.09505	0.464716	0.48279	0.0104373	-0.589593	0.200389	0.69899	-0.343615	-0.0624875	0.999729	0.0363057	0.999862	0.874741	0.998921	0.999724	0.999977	0.702028	0.663333	0.99208
Gm37033	0.450983	0.806924	-0.0376271	0.5468	0.0947889	0.0223948	0.0699858	-0.283868	-0.479506	-0.312934	0.999729	0.0132984	0.999862	0.558965	0.993781	0.999724	0.999977	0.890781	0.340063	0.823643
Gm37169	0.495494	0.906513	1.73494	1.14932	1.69375	0.145242	0.949827	0.885279	0.795293	1.02664	0.999729	0.0439951	0.000262762	0.111439	9.64767e-05	0.999724	0.344736	0.494454	0.106603	0.0854578
Gm3739	1.09693	-0.355953	0.496077	0.329927	0.459374	0.817006	-2.13439	-0.988788	-0.5722	-3.07808	0.999729	0.341081	0.915226	0.896432	0.385382	0.999724	0.197081	0.710542	0.752298	3.84063e-10
Gm37474	0.559241	1.38083	0.235446	0.54823	-0.445571	0.229893	0.216879	-0.452744	-1.07011	-0.230034	0.999729	0.0232131	0.999862	0.928113	0.869724	0.999724	0.999977	0.894656	0.0470887	0.933224
Gm37728	0.834034	1.21001	-0.0479941	0.240301	-0.76182	0.279578	0.775914	0.100887	-0.615903	-0.245428	0.999729	0.0279681	0.999862	0.9793	0.527094	0.999724	0.59166	0.9754	0.40217	0.968181
Gm3788	-0.426521	0.17577	-0.317886	0.815602	0.300987	-0.0054527	-0.355961	0.147411	-0.630471	-0.799049	0.999729	0.666106	0.999862	0.02708	0.736853	0.999724	0.999977	0.964328	0.0969828	0.142089
Gm37881	0.266122	-0.209227	-0.740796	-0.53137	-0.986193	0.00706012	-0.284851	-0.859794	-0.88038	-1.00085	0.999729	0.674009	0.415551	0.650624	0.120977	0.999724	0.999977	0.394999	0.0479312	0.254118
Gm3791	-0.414536	0.652292	0.550641	1.67355	0.980123	0.0425946	0.056137	0.00806287	-0.160228	-0.327729	0.999729	0.366804	0.999862	0.0223412	0.722554	0.999724	0.999977	0.99806	0.935654	0.929838
Gm38224	1.01936	-0.258489	-0.154501	-0.625823	-1.54059						0.999729	0.729582	0.999862	0.726026	0.00085952
Gm39307	-0.333222	0.596588	0.0774411	0.389067	-0.139968	-0.0689031	0.435639	0.367039	-0.137975	-0.103038	0.999729	0.0202778	0.999862	0.669651	0.934308	0.999724	0.962597	0.865079	0.801557	0.951766
Gm39323	0.24883	2.592	2.84896	3.10963	2.92675	0.292582	2.41669	2.67367	3.15363	1.8378	0.999729	1.60988e-33	1.65627e-27	7.34927e-29	2.57863e-31	0.999724	6.6612e-19	1.6445e-12	3.96956e-31	0.000126016
Gm39556	-0.180855	-0.751436	-1.54434	-0.645695	-2.10827	0.26137	-0.85305	-1.10746	-1.36376	-2.43226	0.999729	0.227113	0.0157612	0.792897	2.0816e-08	0.999724	0.770414	0.268984	0.00186107	4.58503e-10
Gm40638						0.599241	-0.0372818	0.870728	0.683543	1.06276						0.999724	0.999977	0.430897	0.107874	0.000901646
Gm42031	0.180643	-0.599981	-1.3486	-1.59434	-0.252291	0.755639	-0.47244	-0.379947	-0.556686	0.524457	0.999729	0.117001	0.0415959	0.0279043	0.817985	0.341586	0.999977	0.884531	0.35032	0.14256
Gm42497	0.144925	0.485769	-0.724853	1.37641	0.619291	0.401224	-0.0190575	-0.138281	0.322076	-0.393653	0.999729	0.354996	0.999862	0.00364529	0.31293	0.999724	0.999977	0.978354	0.716375	0.868276
Gm42576						0.790561	0.841092	0.431137	-1.50423	-0.306042						0.999724	0.923503	0.890781	0.017918	0.974041
Gm42646	0.312749	-0.0198591	-0.793704	-1.39741	-1.90756						0.999729	0.987681	0.894424	0.18739	1.03863e-06
Gm42659	0.734498	0.417247	-0.202479	0.396958	-0.662364	0.519632	-0.163345	-0.0325368	-1.14866	-0.775501	0.999729	0.589596	0.999862	0.950701	0.499375	0.999724	0.999977	0.994739	0.022534	0.518649
Gm43305	0.508237	-0.220252	0.284367	-0.012169	0.129375	1.22125	-0.326128	0.804221	0.690041	0.970155	0.999729	0.530218	0.999862	0.999262	0.980021	0.00292899	0.999977	0.493316	0.00856228	0.107398
Gm43313	0.27221	1.15539	-0.0578233	0.714188	0.36501	0.569087	-0.397	0.276557	-0.474462	-0.574609	0.999729	0.038638	0.999862	0.638785	0.835704	0.999724	0.999977	0.932239	0.648258	0.582448
Gm43430	0.23989	1.4808	-0.553963	-0.261957	0.19023	0.625596	1.09169	0.159082	-0.198089	-0.129021	0.999729	0.0149785	0.999862	0.992036	0.983066	0.999724	0.306411	0.96579	0.87953	0.981376
Gm4366	0.00411008	0.270818	-0.236882	0.937124	0.170466	0.235529	0.049448	0.485245	0.516866	0.249299	0.999729	0.448781	0.999862	0.00520803	0.923606	0.999724	0.999977	0.816394	0.387579	0.86149
Gm44013						0.153171	0.306728	0.749191	0.579257	1.17185						0.999724	0.999977	0.591765	0.403366	0.00419512
Gm44164	0.72848	0.885374	0.270468	0.846287	0.393279	0.323703	0.162399	0.580508	-0.892506	0.583246	0.999729	0.0214	0.999862	0.633933	0.79707	0.999724	0.999977	0.799965	0.21035	0.737482
Gm44851						0.5191	1.19623	1.32742	1.48296	0.649557						0.999724	0.000514663	0.00125938	1.95249e-07	0.189792
Gm45552	-0.212957	0.415368	1.3118	0.906202	1.06421	-0.410189	0.486287	0.316741	0.840025	1.2233	0.999729	0.183547	2.22131e-05	0.0021158	0.000177704	0.999724	0.786691	0.880014	0.108174	0.00475379
Gm45778	0.885797	-0.587041	-0.260205	1.04649	-0.330011	-0.0405556	-0.574853	-0.649288	0.105099	-1.10209	0.999729	0.177858	0.999862	0.0262439	0.837449	0.999724	0.999977	0.743143	0.914981	0.781119
Gm46142	-0.0781868	0.614761	-0.242042	1.00129	0.519788	0.1011	0.286784	0.742837	0.193978	0.0609633	0.999729	0.0230198	0.999862	0.00363921	0.17006	0.999724	0.999977	0.639563	0.810545	0.99208
Gm47015	0.121312	-0.161117	-0.016122	-0.128915	0.733064	-0.208842	-0.0612499	-0.0266187	0.255473	0.972246	0.999729	0.709521	0.999862	0.993471	0.0190936	0.999724	0.999977	0.994319	0.750687	0.0122221
Gm4707	0.16008	1.24097	-0.0227216	0.233534	0.0189238	-0.0815044	0.137864	0.0540964	-0.214653	-0.030495	0.999729	0.00958369	0.999862	0.992036	0.998354	0.999724	0.999977	0.989494	0.858264	0.995711
Gm47283	0.504524	1.18077	-0.308949	-0.0242832	-1.25156	0.938461	0.778023	-0.356223	-0.770685	-1.07193	0.999729	3.09372e-07	0.999862	0.998964	0.863219	0.999724	0.167194	0.911685	0.00852501	0.86854
Gm4754	-0.390471	0.769897	0.437796	-0.0163355	-0.376071	-0.208377	0.895369	0.780562	-0.13826	0.076968	0.999729	0.0439744	0.999862	0.998964	0.688466	0.999724	0.232379	0.691869	0.90395	0.992322
Gm4828	0.0759187	0.211949	-0.818636	1.11871	0.529123	0.258086	-0.154183	0.556206	0.423202	-0.218191	0.999729	0.586567	0.999862	8.57609e-05	0.385518	0.999724	0.999977	0.832012	0.529379	0.942167
Gm48478	-0.208801	0.547207	-0.141689	0.682978	0.196398	0.0492546	0.238878	0.265993	-0.117438	-0.190744	0.999729	0.0092171	0.999862	0.0338075	0.849922	0.999724	0.999977	0.912942	0.82455	0.884149
Gm48657	-0.624163	0.826532	0.659992	-0.317276	-0.609553	-0.353535	0.898381	0.319547	-0.304074	0.106624	0.999729	0.0217654	0.450935	0.920951	0.213487	0.999724	0.064506	0.912942	0.716375	0.986561
Gm4876	-0.169361	0.556194	-0.172129	0.937064	0.154429	0.126343	-0.162968	0.246732	-0.179482	-0.333106	0.999729	0.144953	0.999862	0.0414161	0.956693	0.999724	0.999977	0.932239	0.833236	0.795737
Gm49336	0.402269	-0.583075	-0.420672	-0.271719	0.186684	0.450532	-0.504992	-0.233387	0.369209	0.0586571	0.999729	0.0111382	0.999862	0.927939	0.920067	0.999724	0.86035	0.922469	0.38196	0.981853
Gm49396	-0.122753	-0.472613	-0.23315	-0.298722	-0.301065	-0.455792	-0.584315	-1.04647	-0.651171	-0.914078	0.999729	0.169539	0.999862	0.939898	0.638572	0.999724	0.524334	0.149012	0.0323333	0.00711899
Gm4956	0.683762	-0.562678	-0.431833	-0.428945	-0.894912	1.15724	-0.216809	-0.0536233	-0.0861023	-2.21656	0.999729	0.00272357	0.678016	0.609587	0.00100741	0.0297223	0.999977	0.989334	0.883704	1.61474e-18
Gm50221						0.267948	0.823949	1.49864	1.04069	1.61529						0.999724	0.901816	0.00188601	0.0519126	0.233174
Gm50335	-0.0436367	0.692033	0.668455	0.384744	0.507607	-0.131583	0.372416	0.396138	-0.34517	0.114223	0.999729	0.037434	0.640897	0.760811	0.216603	0.999724	0.999977	0.847621	0.448982	0.959798
Gm5511	1.07918	0.696883	0.773013	1.61841	0.480702						0.999729	0.218328	0.725127	0.0186443	0.783628
Gm5781	0.0434251	0.699718	0.364872	-0.172538	-0.468088	-0.184678	0.888779	0.926475	-0.421155	0.151483	0.999729	0.0375108	0.999862	0.986305	0.32055	0.999724	0.0866955	0.543734	0.515755	0.963703
Gm5791	-0.131185	0.176027	-1.1738	1.95216	1.18385	0.410602	-0.371165	0.609964	1.11458	-0.315986	0.999729	0.831686	0.999862	6.80217e-09	0.0291532	0.999724	0.999977	0.872803	0.708765	0.950536
Gm5879	-0.254674	0.736047	0.177993	0.300077	-0.0237336	-0.167173	0.496548	0.492368	0.154022	0.339286	0.999729	0.0114306	0.999862	0.901405	0.994494	0.999724	0.922496	0.797162	0.832089	0.581489
Gm5915	0.0130818	0.463592	-0.846122	1.1804	0.919156	0.228348	-0.244153	0.131182	0.293421	-0.445125	0.999729	0.398572	0.644851	0.00909217	0.16746	0.999724	0.999977	0.978086	0.805894	0.794751
Gm6136	0.0734602	0.601515	-0.00150029	0.426577	-0.119513	-0.111433	0.286788	0.8882	-0.0771122	0.0299841	0.999729	0.0152958	0.999862	0.723631	0.96008	0.999724	0.999977	0.41163	0.924189	0.993981
Gm6204	-0.295968	0.73618	0.444599	-0.158284	-0.351203	-0.380875	0.57699	0.719523	-0.278152	0.0993759	0.999729	0.0131356	0.888904	0.978864	0.449939	0.999724	0.585315	0.702028	0.675701	0.977198
Gm6210	-0.59376	-0.233298	-0.305726	1.46561	0.410554	-0.352246	-0.265513	-0.0394597	0.394263	-0.0205435	0.999729	0.788629	0.999862	0.0110335	0.857342	0.999724	0.999977	0.994828	0.720768	0.998818
Gm6548	0.806102	0.909883	-0.201513	0.568075	-0.00969524	0.588307	-0.0134907	0.388827	-0.491853	-0.267455	0.999729	0.0409725	0.999862	0.687909	0.999289	0.999724	0.999977	0.857471	0.409818	0.915126
Gm6637	1.86899	-2.79987	-3.91928	-7.81654	-7.66252	0.28414	-1.00455	-1.41759	-2.5788	-3.35121	0.999729		0.000529701	0.000191981	0.0023849	0.999724	0.307065	0.13507	1.21082e-16	8.98375e-29
Gm7059	0.0587807	0.456568	-0.818343	1.69058	0.792764						0.999729	0.569856	0.999862	0.000865705	0.480348
Gm7331	-0.151565	0.532385	0.0556	0.676502	0.306937	-0.118773	0.133804	0.645605	0.00185953	-0.0721643	0.999729	0.0220969	0.999862	0.0433956	0.500544	0.999724	0.999977	0.66879	0.99824	0.977366
Gm7536	-0.174728	0.631393	0.182214	0.130705	-0.0999438	-0.185235	0.413357	0.71694	-0.17192	-0.0277407	0.999729	0.0150516	0.999862	0.990875	0.965062	0.999724	0.999977	0.638127	0.755519	0.993981
Gm7600	-0.0828375	0.916209	-0.436063	0.798156	0.0130207	-0.382641	0.879981	0.103837	0.461119	0.111906	0.999729	0.0202778	0.999862	0.35483	0.998956	0.999724	0.206605	0.987592	0.474811	0.993189
Gm7665						-0.420981	-0.546348	0.236095	-0.875799	-0.92591						0.999724	0.990746	0.938799	0.0381712	0.177797
Gm8129	-0.133412	0.54078	0.16445	-0.171982	-0.432483	-0.213873	0.461393	0.827203	-0.368218	-0.0727087	0.999729	0.0304467	0.999862	0.964043	0.335897	0.999724	0.748701	0.535351	0.39627	0.981088
Gm8451	-0.115387	0.633865	0.195795	0.353295	-0.0288742	-0.163787	0.399144	0.900842	-0.341424	-0.100434	0.999729	0.0440398	0.999862	0.807031	0.994274	0.999724	0.999977	0.391484	0.485518	0.96846
Gm8818	-0.234409	1.12614	-0.100128	0.400537	0.189201	0.141607	0.0505583	0.613931	1.21256	0.711845	0.999729	0.528318	0.999862	0.944051	0.949013	0.999724	0.999977	0.648566	3.89218e-06	0.838214
Gm9182	-0.074697	0.725258	0.104194	0.621655	0.103778	-0.12259	0.34824	0.42613	-0.166352	-0.0545927	0.999729	0.013016	0.999862	0.32034	0.973792	0.999724	0.999977	0.840522	0.802507	0.992322
Gm9294	0.0635064	0.532038	-0.489498	1.7781	1.04446	0.119854	-0.0515795	0.729144	0.611935	-0.260622	0.999729	0.42072	0.999862	1.93003e-05	0.0822786	0.999724	0.999977	0.809722	0.63712	0.966474
Gm9320	-0.376346	0.772861	0.514153	-0.0123109	-0.47901	-0.433878	0.896298	0.822465	-0.387611	0.158312	0.999729	0.0163265	0.640897	0.999262	0.217057	0.999724	0.0462174	0.648566	0.568462	0.944288
Gm9385	-0.131498	0.690599	0.209886	-0.03253	-0.281283	-0.227517	0.368848	0.700008	-0.300327	-0.0679169	0.999729	0.0107125	0.999862	0.998943	0.762326	0.999724	0.999977	0.702028	0.607663	0.986561
Gm9396	-0.283547	0.859961	0.405438	0.392729	-0.0783261	-0.415007	0.727953	0.805623	-0.0870947	0.160483	0.999729	0.0245215	0.999862	0.887385	0.993781	0.999724	0.81283	0.691869	0.947216	0.965715
Gm9416	-0.194404	0.65448	0.442965	-0.198915	-0.574211	-0.359618	0.686455	0.63524	-0.266692	0.103966	0.999729	0.049675	0.92932	0.972382	0.0972787	0.999724	0.289695	0.771824	0.718782	0.983423
Gm9703	-0.362227	0.858635	0.438975	0.126207	-0.395209	-0.441919	0.793994	0.899024	-0.387286	0.0839822	0.999729	0.00678187	0.999862	0.994139	0.436492	0.999724	0.262197	0.561454	0.521777	0.984046
Gm9794	-0.142938	0.626014	0.290249	-0.0293098	-0.390921	-0.260757	0.592249	0.75817	-0.388628	0.0104699	0.999729	0.0287719	0.999862	0.998943	0.439078	0.999724	0.490212	0.648566	0.402696	0.998223
Gm9843	-0.105787	0.60415	0.226354	0.188776	-0.204337	-0.173678	0.287983	0.621221	-0.407978	-0.192008	0.999729	0.00797638	0.999862	0.960938	0.762869	0.999724	0.999977	0.694914	0.186701	0.772233
Gm9844	-0.484884	0.162737	-0.280419	0.151732	-0.113349	-0.389737	-0.39319	0.0821576	-0.760696	-0.880777	0.999729	0.600458	0.999862	0.975827	0.963563	0.999724	0.999977	0.97895	0.00430124	0.00337589
Gm9889	-0.269991	0.807525	0.948468	1.08873	0.985964	-0.0363801	0.618191	0.774762	0.707249	1.65452	0.999729	0.0154374	0.0547988	0.0155047	0.00913732	0.999724	0.999977	0.757767	0.475435	0.0189272
Gmcl1	0.145773	-0.478388	-0.0779689	-0.163289	-0.149365	0.14366	-0.231076	-0.211597	0.0136483	-0.0658223	0.999729	0.0132553	0.999862	0.962252	0.885517	0.999724	0.999977	0.912942	0.984721	0.981034
Gmfg	0.335938	0.649924	0.673474	0.643716	0.319738	-0.168585	0.0543688	0.589765	-0.0198634	0.228311	0.999729	0.000436109	0.0980518	0.0800467	0.490739	0.999724	0.999977	0.645515	0.979989	0.83585
Gmnn	0.181807	-0.508922	-0.986518	-0.888807	-1.01951	0.400594	-0.911886	0.430749	0.316355	-0.304649	0.999729	0.0783258	0.113369	0.229852	0.133723	0.999724	0.0374721	0.819682	0.462102	0.575485
Gna12	-0.723061	-0.640799	-0.20565	-0.498105	-0.336164	-0.0545068	-0.350855	-0.751507	-0.199253	-0.155754	0.999729	0.0475393	0.999862	0.557593	0.55613	0.999724	0.999977	0.387351	0.663762	0.951346
Gna14						0.139446	0.517718	0.404473	-0.00414867	-2.67057						0.999724	0.999977	0.912942	0.998598	0.000136294
Gnai3	0.425222	-0.634769	-0.0676443	-0.134697	0.143446	0.0410744	-0.368982	-0.17507	0.3217	0.282975	0.999729	0.000385677	0.999862	0.975827	0.872898	0.999724	0.953502	0.932144	0.355425	0.649913
Gnb5	-0.109963	0.13781	-0.012979	-0.113699	0.887024	0.298843	0.210831	0.367665	0.540475	0.760516	0.999729	0.840924	0.999862	0.997151	0.0315798	0.999724	0.999977	0.845643	0.224786	0.0219451
Gng12	0.429203	-0.220126	-0.368269	-0.27602	-0.671176	0.679479	0.157237	0.691897	0.525169	-0.712806	0.999729	0.531288	0.999862	0.894729	0.0450177	0.453385	0.999977	0.431939	0.257202	0.0626351
Gnptab	-0.359728	-0.0826278	0.286946	-0.0469438	0.475626	-0.312115	0.543111	0.670681	0.890971	1.10417	0.999729	0.841093	0.999862	0.998733	0.480348	0.999724	0.936535	0.546157	0.00065463	7.46975e-06
Golga3	-0.0681431	-0.641616	-0.0571169	-0.0205513	0.0315552	0.0340629	-0.281315	-0.446391	0.344829	0.317822	0.999729	0.00511246	0.999862	0.998964	0.994494	0.999724	0.999977	0.815418	0.366048	0.556136
Golim4	-0.589859	-0.24874	0.303524	0.152976	0.307213	0.0465466	0.202275	0.671581	1.19447	1.32998	0.999729	0.513652	0.999862	0.994139	0.832783	0.999724	0.999977	0.411043	2.61759e-07	1.16888e-09
Golm1	-0.568713	0.377567	0.556287	0.671434	1.02899	-0.200465	0.55099	0.337199	1.04448	1.43233	0.999729	0.141262	0.486663	0.160022	0.00076784	0.999724	0.483179	0.87328	2.59668e-07	1.51824e-09
Golph3l	0.383497	-0.549508	-0.11143	-0.410901	-0.017588	0.0802064	-0.307184	-0.247358	0.0182776	0.294819	0.999729	0.0127283	0.999862	0.624141	0.996142	0.999724	0.999977	0.905444	0.979996	0.450733
Gopc	0.284592	-0.461776	0.268403	-0.307168	0.415969	0.0364326	-0.283231	-0.318774	0.405998	0.374331	0.999729	0.0429079	0.999862	0.7907	0.486323	0.999724	0.999977	0.884531	0.165092	0.214045
Gpat3						-0.021687	0.612703	-0.334749	0.932928	0.814074						0.999724	0.999977	0.922574	0.0364171	0.455754
Gpat4	-0.457573	-0.560661	0.208199	-0.273007	-0.04852	-0.177292	0.000110173	-0.363008	0.18889	0.295076	0.999729	0.00467679	0.999862	0.911483	0.993781	0.999724	0.999977	0.844014	0.634623	0.569222
Gpatch2l	-0.725997	-0.552162	-0.0336385	-0.484161	0.126434	-0.259334	-0.0883154	-0.517414	0.219135	-0.0504165	0.999729	0.0468127	0.999862	0.686855	0.952813	0.999724	0.999977	0.824314	0.669366	0.990132
Gpcpd1	0.248881	0.163409	0.180945	0.121051	0.563672	0.115665	-0.0537877	-0.131437	0.0232104	0.58397	0.999729	0.709595	0.999862	0.985745	0.0271417	0.999724	0.999977	0.949952	0.972651	0.0269868
Gpd2	-0.139492	0.215433	0.661819	0.879207	1.02418	-0.321026	0.570815	0.401845	0.880929	0.89108	0.999729	0.50506	0.333623	0.00875804	0.00245365	0.999724	0.516403	0.819682	0.00262251	0.149803
Gpkow	-0.0326543	-0.671289	0.0929999	-0.11564	0.0437783	-0.0886712	-0.198188	-0.233084	0.40113	0.211126	0.999729	0.000182979	0.999862	0.992036	0.993781	0.999724	0.999977	0.917961	0.1407	0.73256
Gpld1	-0.432366	1.68194	-0.689735	-0.795884	0.621852	0.0565245	0.047925	-0.997846	0.149799	0.0319986	0.999729	0.000866612	0.892586	0.756661	0.692403	0.999724	0.999977	0.115629	0.850086	0.995711
Gpm6b	0.450726	0.617765	-0.900243	-0.708042	-0.0484149	-0.0332487	-0.476703	-0.708219	-0.95272	-0.509382	0.999729	0.239201	0.0827432	0.363213	0.994274	0.999724	0.999977	0.507306	0.0030412	0.543181
Gpr146	-0.325591	-0.875487	-0.406276	-0.922084	-0.366617	-0.386792	-1.0797	-1.35283	-1.64811	-1.01493	0.999729	4.81828e-05	0.908191	0.0024466	0.513585	0.999724	0.00169492	0.00165678	1.99463e-07	0.0356995
Gpr15	-0.662011	0.237344	-0.127519	-1.10799	0.704656	-0.523224	-0.464628	-0.255907	-0.381512	0.829639	0.999729	0.680518	0.999862	0.0440143	0.411369	0.65807	0.608841	0.890781	0.254545	0.020184
Gpr152	-0.0951148	3.06288	3.88671	3.08112	-1.02337	1.85893	-2.67807	0.432704	-0.344152	-3.25361	0.999729	0.161056	1.03832e-21	0.00401516	0.969402	0.999724	0.855541	0.985737		0.271899
Gpr155	0.0478287	0.0142262	-0.748521	-0.495305	-0.0937363	0.114242	-0.694585	-1.23724	-0.588017	-0.84099	0.999729	0.976864	0.157138	0.590873	0.982278	0.999724	0.0976136	0.0231909	0.045398	1.00624e-05
Gpr160						-0.0103	-0.96672	-0.394987	-0.794416	-1.32832						0.999724	0.431238	0.854824	0.106254	0.00588874
Gpr171	0.611158	0.835432	1.04919	0.875167	0.909266	0.222259	0.324676	0.956084	0.88935	0.609631	0.999729	8.06806e-05	0.000368656	0.0013989	5.82948e-05	0.999724	0.999977	0.0335988	0.00105447	0.0233883
Gpr174	0.833381	-0.256411	-0.198446	-0.000843362	-0.0702281	0.764599	-0.963462	-0.752153	-0.227821	-0.950485	0.999729	0.447927	0.999862	0.99959	0.986443	0.548634	0.114991	0.322232	0.640822	0.0133147
Gpr183	0.00654921	0.479904	0.448923	0.484237	0.868679	-0.258099	0.259041	-0.206107	-0.100575	0.313635	0.999729	0.0418164	0.744144	0.403332	0.0226662	0.999724	0.999977	0.918312	0.853191	0.613351
Gpr34	1.11182	-1.37036	-1.3674	-1.65732	-2.11178	0.138847	-0.845512	-1.66644	-1.53182	-1.99102	0.999729	2.80736e-05	0.00160406	8.794e-07	9.57568e-08	0.999724	0.87475	0.00304407	0.000706861	6.6384e-10
Gpr45						0.0869509	0.456585	0.925334	0.276459	1.21283						0.999724	0.999977	0.319525	0.768497	0.00297695
Gpr55						-0.357735	-0.881879	-1.19965	-1.15303	-1.8691						0.999724	0.418442	0.172901	0.00489155	2.08868e-09
Gpr68	-0.747343	0.648932	-0.318008	-0.25558	0.172703	-0.243179	0.0563266	-0.349361	0.0285151	0.085278	0.999729	0.0368586	0.999862	0.947284	0.934308	0.999724	0.999977	0.839172	0.962368	0.981376
Gpr83	0.112355	-1.47738	-1.4615	-1.27297	-2.08758	0.441903	-0.825607	-1.63545	-0.902717	-2.48433	0.999729	0.0313393	2.34393e-07	6.38307e-07	6.28036e-17	0.999724	0.473021	6.52223e-05	0.00417837	9.33059e-12
Gpsm1	-0.900196	-0.750958	0.549577	-0.216903	0.963459	-0.26593	0.312741	-0.265676	0.539681	0.486525	0.999729	0.0165789	0.999862	0.962612	0.00598033	0.999724	0.999977	0.918312	0.234869	0.483176
Gpsm2	0.00519093	-0.968172	-0.480158	-0.752323	-0.13739	0.191675	-0.700461	-0.436866	0.392992	-0.87185	0.999729	0.00595522	0.999862	0.445564	0.982278	0.999724	0.864144	0.886702	0.562102	0.409971
Gpx1	-0.203418	0.502167	0.0071687	-0.164148	-0.293237	-0.0241975	0.678786	0.931034	0.192491	0.613753	0.999729	0.014668	0.999862	0.963515	0.62367	0.999724	0.0650565	0.182351	0.681203	0.00611588
Gramd1a	-0.521295	0.374568	0.912148	0.93666	1.01334	-0.249663	0.727391	0.454813	1.16455	0.895363	0.999729	0.0388129	0.11965	0.0312234	0.00152099	0.999724	0.146475	0.832982	3.57391e-07	3.38403e-07
Gramd1b	0.0117899	-0.0434404	0.180822	0.374795	-0.0705617	-0.487251	-0.143069	-0.344864	-0.131871	-1.01864	0.999729	0.936396	0.999862	0.714618	0.990733	0.953542	0.999977	0.869859	0.830576	1.32609e-05
Gramd3	0.0279927	0.167231	0.516784	0.335233	0.350953	-0.277161	-0.283053	-0.733318	-0.686636	-0.839772	0.999729	0.615829	0.716285	0.802643	0.426526	0.999724	0.999977	0.639563	0.0347609	0.0327177
Gramd4	-0.488957	-0.466438	0.415834	0.0363176	0.545326	-0.278631	-0.019927	-0.813186	0.581747	0.44771	0.999729	0.0131869	0.999862	0.998733	0.104201	0.999724	0.999977	0.714004	0.0588972	0.419535
Grap	-0.162624	-0.18728	-0.056573	-0.215433	-0.389906	-0.157575	-0.174644	-0.487788	-0.668381	-0.82959	0.999729	0.470273	0.999862	0.920951	0.211791	0.999724	0.999977	0.681966	0.000464008	0.000171656
Grap2	0.150455	0.560616	0.284143	0.37706	0.162706	-0.0970261	0.194877	0.315634	-0.269648	-0.0797169	0.999729	0.00298594	0.999862	0.703262	0.89877	0.999724	0.999977	0.873815	0.419251	0.961589
Grhl1	-0.41582	1.14021	-0.148943	0.509671	0.755177	0.0243447	0.471216	0.127184	0.928009	1.20727	0.999729	0.00374711	0.999862	0.839845	0.399453	0.999724	0.772897	0.968733	1.31113e-05	1.89969e-05
Grik5	-0.121527	0.924069	-0.300326	0.381077	-0.284681	-0.143682	0.215333	-0.15185	-0.595885	-0.138994	0.999729	0.0116147	0.999862	0.874741	0.774283	0.999724	0.999977	0.948727	0.115389	0.946441
Grk3						0.536695	0.104449	2.18045	1.46216	3.61727						0.999724	0.999977	9.65014e-07	0.00186107	3.06998e-22
Grk5	-0.336488	0.417242	1.11025	0.0270484	1.44879	-0.159279	-0.335671	-0.227224	0.284961	1.42377	0.999729	0.613402	0.303805	0.998964	0.0202469	0.999724	0.999977	0.938799	0.728372	0.0114044
Grwd1	-0.394201	0.030298	0.121497	0.158648	-0.0477507	-0.374982	0.158673	-0.0339659	0.828605	0.46426	0.999729	0.940232	0.999862	0.976312	0.993781	0.999724	0.999977	0.992948	0.000258777	0.33527
Gsn	-0.559191	-0.80214	0.0401286	-0.385811	-0.120719	0.575776	-0.131253	-0.62331	-0.131998	-0.389929	0.999729	0.0106441	0.999862	0.758699	0.967258	0.925583	0.999977	0.757434	0.840977	0.676981
Gsta4	0.115921	-0.290937	-0.291188	-0.310972	-0.432953	0.775063	-1.43717	-0.768657	-0.807502	-4.34974	0.999729	0.410682	0.999862	0.939898	0.327555	0.999724	0.588615	0.865202	0.449319	2.18254e-10
Gstm4	-0.0132132	-0.960687	-0.074877	-0.645615	-0.494946	0.182808	0.199796	-0.228886	-0.330833	-0.710087	0.999729	0.0269285	0.999862	0.517884	0.488422	0.999724	0.999977	0.932144	0.703498	0.12762
Gsto1	0.103436	-0.358999	-0.480712	-0.543146	-0.739713	-0.197562	-0.0518713	0.216948	-0.0526187	-0.92381	0.999729	0.204812	0.710446	0.647518	0.00514879	0.999724	0.999977	0.929413	0.955802	0.00309235
Gstt2	-0.182373	-0.230902	-0.23238	-0.528531	-0.983795	-0.174777	-0.363576	-0.059941	-0.743938	-0.689074	0.999729	0.584672	0.999862	0.569599	0.0221287	0.999724	0.999977	0.984767	0.0146777	0.0135287
Gt(ROSA)26Sor	0.53097	0.372727	0.0689457	0.375663	0.589953	0.772692	-0.0257335	0.781494	0.581992	0.206584	0.999729	0.292976	0.999862	0.687204	0.348031	0.24252	0.999977	0.182351	0.0209511	0.790891
Gtf2a1	0.31111	-0.605597	-0.281358	-0.156479	0.303422	-0.0174165	0.0511832	-0.152924	0.10674	0.101759	0.999729	0.00577862	0.999862	0.976615	0.540863	0.999724	0.999977	0.946142	0.865386	0.950397
Gtf2e1	0.138595	-0.407674	-0.175258	-0.188462	0.179218	0.318056	0.0152878	-0.180556	0.671193	0.292415	0.999729	0.257684	0.999862	0.964043	0.876682	0.999724	0.999977	0.941365	0.0140419	0.674976
Gtf2ird1	-0.756141	-1.07256	-0.39379	-0.0864159	-0.128897	0.0978264	-0.304909	0.62613	1.11513	0.306247	0.999729	0.401845	0.999862	0.998056	0.985871	0.999724	0.999977	0.759386	0.00776406	0.909055
Gtse1	-0.391942	-1.08974	-0.837936	-1.48554	-0.78977	0.0443142	-1.40032	0.21786	0.932679	0.273996	0.999729	0.0307953	0.345691	0.0350033	0.398292	0.999724	0.013876	0.936731	0.0906034	0.89103
Gucd1	-0.2136	-0.155753	0.400293	0.513473	0.754932	-0.417681	0.272926	-0.384931	0.473275	0.692091	0.999729	0.715937	0.999862	0.314628	0.0117974	0.999724	0.999977	0.848132	0.19206	0.201428
Gucy1a1	-0.383476	1.01122	1.30925	0.667102	-0.113527	-0.203973	-0.00787471	0.172817	-0.208422	-1.25006	0.999729	0.00147826	0.00172219	0.4445	0.972516	0.999724	0.999977	0.971758	0.883278	0.048757
Gzma	0.489427	-0.343414	0.800143	-0.62933	-4.27028	4.77871	-3.01295	-0.432427	-5.1753	-5.01389	0.999729		0.999862	0.998733	0.0117974	0.999724	0.818987	0.978665		1.29286e-06
Gzmb	-6.32636	-1.67252	-9.45059	-4.32381	-7.70318	0.913893	-0.57994	-0.192113	-0.445638	-2.45098	0.999729		4.77927e-06	1.71612e-05	6.46278e-05	0.0867797	0.394013	0.92811	0.278991	1.28373e-33
H1f2	-0.0607673	0.172085	0.745111	1.03069	0.50678	-0.420961	0.0920421	0.0788534	-0.0891885	-0.179806	0.999729	0.64406	0.0469987	6.55712e-05	0.346222	0.999724	0.999977	0.978177	0.904362	0.935856
H1f4	-0.329616	-0.126765	-0.165833	0.356219	-0.640587	0.100593	-0.667774	-0.0869964	-0.685071	-0.886699	0.999729	0.774922	0.999862	0.926076	0.3261	0.999724	0.335414	0.984456	0.0301981	0.0353655
H1f5						1.19488	-1.63707	0.229025	0.187444	-0.208163						0.918778	0.0157658	0.955813	0.910892	0.977198
H2-Aa	0.595895	2.27998	0.720873	0.991977	1.53412	3.61303	3.60389	4.27517	4.601	3.63174	0.999729	0.000152809	0.938775	0.717485	0.00368813	0.932527	1.64139e-08	0.462219	0.0226059	0.0138029
H2-Ab1	0.724816	2.60167	1.29037	0.449208	0.329936	4.15205	3.61324	4.82632	4.49637	2.79157	0.999729	9.09039e-06	0.151843	0.960949	0.949156	0.83239	2.06718e-09	0.182266	0.0489419	0.0527625
H2-DMa	0.120444	0.530026	0.270689	0.184319	0.302582	0.405254	0.44904	0.678076	0.28871	0.447021	0.999729	0.00703084	0.999862	0.971778	0.507633	0.912328	0.925074	0.558315	0.351959	0.0541511
H2-DMb1						2.14653	1.23498	1.99425	1.39893	0.944084						0.0429282	0.318166	0.0435087	0.0230535	0.601943
H2-DMb2	0.51648	1.45227	0.741631	0.289979	0.242483	0.890896	0.540666	1.14564	0.945464	0.481248	0.999729	0.000502958	0.882287	0.993471	0.950346	0.85652	0.999977	0.0251125	0.0112558	0.680672
H2-Eb1	0.50586	1.67648	1.09116	0.198192	1.64681	3.23156	2.63059	3.50659	2.95269	2.53169	0.999729	0.0210438	0.700573	0.998733	0.190676	0.714732	0.00121765	0.594443	0.246202	1.13156e-05
H2-Oa	0.224387	0.693608	0.299997	0.540674	0.368891	0.106266	-0.140995	0.780955	0.265898	-0.59169	0.999729	0.014106	0.999862	0.821836	0.716241	0.999724	0.999977	0.5201	0.732752	0.676981
H2-Ob	0.552235	-0.41492	-0.514054	-0.720124	-0.609461	0.288699	-1.0292	-2.03721	-1.86174	-1.38417	0.999729	0.0590699	0.507229	0.0269792	0.0180773	0.999724	0.0248081	5.24539e-09	6.41132e-20	3.80912e-06
H2-Q2	-0.0701879	2.19082	0.53383	1.13284	2.65945	-0.12146	0.494527	0.261638	0.361408	0.476315	0.999729	1.54362e-10	0.999862	0.0234765	5.22549e-07	0.999724	0.882976	0.903427	0.3184	0.0977753
H2-Q7	-0.0636197	0.147957	0.0807147	0.00176149	0.0229899	-0.0388041	0.283201	-0.267252	-0.45759	-0.444335	0.999729	0.51813	0.999862	0.999262	0.994274	0.999724	0.999977	0.880619	0.0296052	0.168367
H2ac8	-0.291541	-1.10068	-1.13037	-0.726141	-1.33371	0.649028	-1.53197	0.29186	0.0919387	-0.136388	0.999729	0.0263671	0.186383	0.795701	0.0557851	0.999724	0.00150348	0.932239	0.948132	0.978072
H2ax	-0.290106	-0.52306	-0.455077	-0.324757	-0.630705	0.11697	-0.556629	0.265846	0.268472	0.144323	0.999729	0.00871423	0.919525	0.885904	0.192445	0.999724	0.426502	0.884992	0.422844	0.843446
H2az1	0.144571	-0.286012	-0.518713	-0.429688	-0.72581	0.146254	-0.521918	0.55203	0.054916	-0.518859	0.999729	0.281731	0.806746	0.647518	0.012536	0.999724	0.588615	0.704418	0.933619	0.0232051
H2az2	0.0712945	0.0939096	-0.150654	-0.299074	-0.498682	0.23537	-0.234243	0.320838	-0.595444	-0.307343	0.999729	0.772907	0.999862	0.848482	0.302709	0.999724	0.999977	0.896684	0.0143228	0.592833
H2bc21	-0.623472	-0.0287884	0.171911	0.876074	0.394375	-0.34563	-0.527769	0.345199	0.0655337	-0.0483954	0.999729	0.962473	0.999862	0.0308735	0.682102	0.999724	0.844536	0.875534	0.950502	0.993668
H6pd	-0.566472	-0.855207	-0.159624	-0.146162	-0.216379	-0.193299	0.0329304	-0.402246	-0.0100406	-0.0789745	0.999729	0.00591452	0.999862	0.990875	0.884352	0.999724	0.999977	0.8793	0.992263	0.986395
Hacd3	0.0775507	-0.471104	-0.0739611	-0.410972	-0.520762	0.149247	-0.425446	-0.373449	-0.219552	-0.624386	0.999729	0.0334226	0.999862	0.594994	0.0848868	0.999724	0.92266	0.824314	0.58905	0.117924
Hace1	0.0734256	-0.785528	0.0621996	-0.504369	0.176547	-0.142857	-0.367495	-0.329098	0.331707	0.146328	0.999729	0.00098276	0.999862	0.601221	0.932026	0.999724	0.999977	0.890781	0.37339	0.88041
Hadha	-0.353773	-0.462811	-0.316657	-0.0980574	0.0413101	-0.0188362	-0.228944	-0.0856107	0.0693297	-0.0329953	0.999729	0.0353729	0.999862	0.994989	0.993781	0.999724	0.999977	0.976449	0.902667	0.992322
Haus1	0.552467	-0.554142	0.0804905	0.106335	0.0815834	0.374827	-0.471539	0.57476	0.320353	0.179333	0.999729	0.0483003	0.999862	0.99542	0.980754	0.999724	0.850073	0.686063	0.60427	0.86854
Haus6	0.377898	-0.337221	-0.132249	-0.0294244	0.282184	0.358568	-0.445907	-0.0726364	0.811015	0.390249	0.999729	0.338193	0.999862	0.998943	0.793805	0.999724	0.999977	0.984456	0.00428728	0.500193
Hbb-bs	-1.32721	3.43379	0.30174	-0.936916	-4.09473						0.999729		0.999862	0.960949	0.00092708
Hbegf						0.620176	-0.0454922	-0.76559	-0.275845	-1.76227						0.999724	0.999977	0.561873	0.773489	4.04e-08
Hccs	0.546289	-0.397536	-0.400059	-0.15203	-0.226353	0.802031	-0.281316	0.141097	0.074794	-0.0214697	0.999729	0.107084	0.999862	0.976615	0.776191	0.0429282	0.999977	0.9489	0.909349	0.994287
Hcls1	-0.619607	-0.56522	-0.409442	-0.496556	-0.323304	-0.25702	-0.271534	-0.310989	-0.035008	-0.276711	0.999729	0.00704722	0.848719	0.367326	0.491966	0.999724	0.999977	0.862711	0.957578	0.361182
Hcn3	-0.620747	-0.0190704	0.614332	0.271063	1.72927						0.999729	0.986494	0.999862	0.985745	0.000729971
Hcst	0.145289	0.502286	0.442849	0.163608	-0.314487	-0.140539	0.616804	0.784281	-0.365689	-0.304291	0.999729	0.0460759	0.754099	0.974125	0.438184	0.999724	0.237812	0.576553	0.29345	0.449643
Hdac5	-0.630432	0.0719196	-0.0797513	0.0641365	0.872114	-0.496647	0.221917	0.108631	0.585356	0.719647	0.999729	0.876462	0.999862	0.998733	0.0123044	0.830314	0.999977	0.972437	0.168662	0.0297141
Hdac6	-0.601539	-0.679255	-0.0814585	-0.42721	-0.424484	-0.164134	0.378034	-0.0677731	0.712604	0.122781	0.999729	0.0247388	0.999862	0.823374	0.503776	0.999724	0.999977	0.986783	0.0715062	0.966474
Hdc						-0.566696	0.782674	1.05324	0.488342	1.05079						0.999724	0.488714	0.145306	0.476565	0.0331447
Hdhd5	-0.465585	-0.641637	-0.254635	-0.234797	-0.0588994	-0.24045	-0.491273	-0.868268	-0.403275	-0.472626	0.999729	0.00478246	0.999862	0.895472	0.993781	0.999724	0.867764	0.144154	0.140411	0.163939
Hdlbp	-0.142526	-0.143523	0.12929	-0.014211	0.0666491	-0.0307966	-0.266716	-0.278913	0.572314	0.53476	0.999729	0.605116	0.999862	0.998964	0.986598	0.999724	0.999977	0.910657	0.0368418	0.0270559
Heatr5a	0.0859749	-0.138482	0.000953116	0.133396	0.329564	-0.060142	0.358333	0.350082	0.232371	0.632623	0.999729	0.744667	0.999862	0.990875	0.646963	0.999724	0.999977	0.854824	0.631551	0.02237
Heatr5b	-0.468235	-0.573109	-0.0238765	-0.151493	0.502315	-0.383118	-0.155512	-0.339485	0.309551	0.124363	0.999729	0.0483574	0.999862	0.987567	0.428124	0.999724	0.999977	0.896793	0.549079	0.941484
Heca	0.264102	-0.659764	-0.118666	-0.287329	-0.102576	0.0696368	-0.298866	-0.632991	-0.357424	-0.427887	0.999729	0.000101087	0.999862	0.815483	0.964217	0.999724	0.999977	0.482697	0.191263	0.167134
Hells	0.99066	-0.977777	-1.01487	-0.658059	-0.649244	1.13755	-0.719048	0.61356	0.850104	0.350501	0.999729	0.00383332	0.0317432	0.603364	0.480826	0.00730376	0.152478	0.566565	0.00174749	0.459526
Hemk1	0.117936	-0.00919239	-0.351895	-0.123865	-0.876836	0.372743	0.138015	0.177149	-4.72128e-05	-0.261924	0.999729	0.986494	0.999862	0.994706	0.00659214	0.999724	0.999977	0.935446	0.999864	0.744177
Herc3	-0.131737	-0.565603	0.222341	-0.176852	-0.0176298	-0.258553	0.0728386	-0.51046	0.0540392	0.136544	0.999729	0.00563168	0.999862	0.979297	0.994973	0.999724	0.999977	0.725307	0.950502	0.883547
Hexim1	0.12343	0.741186	0.0841163	0.561678	0.327484	0.130458	0.406644	0.386682	-0.389791	-0.150742	0.999729	0.0385339	0.999862	0.539216	0.840781	0.999724	0.993394	0.831194	0.352221	0.935089
Heyl						-0.0761376	0.193037	0.963764	0.860988	1.93199						0.999724	0.999977	0.326905	0.0738836	0.00677514
Hgsnat	-0.437258	0.470614	0.279733	0.190664	0.597823	-0.137176	0.492352	0.396885	0.94139	1.04374	0.999729	0.0808424	0.999862	0.963515	0.0549007	0.999724	0.52831	0.796186	9.17743e-05	0.000132066
Hid1	0.0367949	-0.344522	0.60575	0.138549	0.829757	-0.946239	-0.103087	-0.521921	0.0490141	-0.728307	0.999729	0.478474	0.444532	0.98983	0.0142271	0.749308	0.999977	0.815418	0.975161	0.89393
Hif1a	0.281879	-0.145086	-0.281172	-0.309682	0.218313	0.551881	-0.40431	-0.216767	0.571956	0.00833869	0.999729	0.666106	0.999862	0.869088	0.708136	0.690093	0.844536	0.920496	0.0042521	0.996888
Hip1						-0.298938	-0.238607	-0.926922	-0.662323	-1.51655						0.999724	0.999977	0.401151	0.434707	0.0297141
Hivep2	0.131448	0.42887	0.208468	0.165381	0.285099	0.0371032	0.292766	0.194501	0.182448	0.372891	0.999729	0.0327041	0.999862	0.962612	0.563563	0.999724	0.999977	0.924072	0.756624	0.396692
Hk1	-0.763802	-0.708787	-0.0170073	-0.237433	-0.0796392	-0.326279	-0.113689	-0.480624	0.234804	0.119325	0.999729	1.61535e-05	0.999862	0.920952	0.968005	0.999724	0.999977	0.801262	0.463384	0.906779
Hlf	-0.820225	1.86577	0.603814	-0.749866	1.99353	-0.131901	0.472597	1.16071	0.497806	1.70399	0.999729	0.00453658	0.999862	0.861069	0.0685336	0.999724	0.999977	0.0292046	0.145894	5.87012e-13
Hmgb1-ps8	0.825833	0.782095	0.226339	0.010309	-0.138405	0.474724	0.274859	-0.147287	-0.477138	-0.066082	0.999729	0.0254549	0.999862	0.999262	0.973704	0.999724	0.999977	0.968146	0.423772	0.99208
Hmgb2	0.248202	-0.743818	-0.915799	-0.74053	-0.8947	0.548338	-1.11895	0.378672	0.139576	-0.184796	0.999729	0.000172303	0.189246	0.166529	0.105037	0.85652	4.92404e-05	0.855797	0.807468	0.850141
Hmgcr	-0.204939	-0.453129	-0.0213517	-0.374783	-0.0227283	0.148402	-0.410576	-0.447391	0.1777	0.354224	0.999729	0.0211481	0.999862	0.613524	0.994274	0.999724	0.843697	0.787679	0.649833	0.468263
Hmgcs1	0.362045	-0.760667	-0.584199	-0.552794	0.182729	0.345702	-0.57573	-0.674931	0.0256175	0.594203	0.999729	0.000208537	0.456951	0.190498	0.922303	0.999724	0.388419	0.670869	0.974706	0.285653
Hmgn2	0.507814	-0.493205	-0.388375	-0.146617	-0.141848	0.550645	-0.832512	0.23523	0.153672	-0.20603	0.999729	0.0129432	0.999862	0.978864	0.943027	0.481372	0.0102763	0.903427	0.750687	0.762135
Hmgn5	0.694675	-0.442003	-0.523671	-0.939601	-0.921041	0.256222	-0.38537	0.191661	-0.391947	-0.177887	0.999729	0.176907	0.863881	0.0184118	0.0298134	0.999724	0.999977	0.943445	0.400378	0.909055
Hmmr	-0.203113	-1.88967	-2.30686	-1.81379	-1.80041	1.20632	-1.68214	0.0235852	0.716127	0.00630473	0.999729	9.78048e-11	0.00010869	0.00807428	0.00520859	0.149278	7.38429e-07	0.994625	0.104015	0.999834
Hnrnpa2b1	0.448509	-0.38008	-0.040737	-0.0314746	-0.0485407	0.214761	-0.328334	0.142954	0.258584	0.0334649	0.999729	0.0349217	0.999862	0.998733	0.992069	0.999724	0.988559	0.943126	0.483534	0.992963
Hnrnpd	0.256073	-0.468479	-0.193991	0.0892249	0.0224626	0.269505	-0.301972	0.152512	0.21737	-0.0574768	0.999729	0.0230517	0.999862	0.994139	0.994274	0.999724	0.999977	0.940245	0.58083	0.980306
Hnrnph2	0.236899	-0.417322	-0.0985953	-0.147548	0.223226	0.225422	-0.448786	-0.282449	0.381455	0.30931	0.999729	0.0446555	0.999862	0.969551	0.690152	0.999724	0.799162	0.878845	0.185052	0.354566
Hnrnpl	-0.533881	-0.429737	-0.283365	-0.190056	-0.0312578	-0.136004	-0.145066	-0.00384751	-0.0143393	-0.0792018	0.999729	0.0414363	0.999862	0.961084	0.994274	0.999724	0.999977	0.99806	0.984538	0.977366
Hnrnpll	0.172489	-0.132755	-0.200771	-0.288908	-0.0686171	0.363563	-0.0845472	0.198526	0.504257	0.448272	0.999729	0.655357	0.999862	0.843737	0.986874	0.999724	0.999977	0.918312	0.0292442	0.0297141
Hnrnpu	0.0853519	-0.552785	-0.0481893	-0.131409	0.159252	0.153882	-0.274247	-0.315476	0.518691	0.391326	0.999729	0.0017701	0.999862	0.976615	0.84996	0.999724	0.999977	0.884176	0.0104571	0.103405
Hnrnpul1	-0.403521	-0.499274	-0.13662	-0.214794	0.0114033	-0.0918183	-0.201904	-0.295077	0.0172772	0.0526824	0.999729	0.00883025	0.999862	0.944051	0.998319	0.999724	0.999977	0.884531	0.978892	0.981376
Hnrnpul2	0.311881	0.560508	0.149031	0.336366	0.435568	0.133519	0.301331	0.582066	-0.102613	-0.167468	0.999729	0.0386613	0.999862	0.916839	0.301491	0.999724	0.999977	0.667886	0.871867	0.90221
Homer3	0.016186	-1.14068	-0.0916709	0.117432	0.770841						0.999729	0.0326536	0.999862	0.997929	0.437655
Hook1	0.709196	-0.865645	-0.207129	-0.322602	-0.0302294	0.329745	-0.630411	-0.357355	0.402718	0.422554	0.999729	0.000993338	0.999862	0.884289	0.994274	0.999724	0.703571	0.859239	0.535868	0.582448
Hopx	0.327212	-0.255864	-0.386614	-0.282947	-0.964734	0.337868	-0.189126	0.190288	-0.355958	-0.829936	0.999729	0.361063	0.999862	0.884289	7.33678e-07	0.999724	0.999977	0.934342	0.181605	1.05192e-05
Hpcal1	-0.0633589	0.45828	0.130807	0.0560956	0.481072	-0.0230654	0.145728	0.436008	0.339178	0.371659	0.999729	0.0182465	0.999862	0.998733	0.120977	0.999724	0.999977	0.770461	0.309969	0.302802
Hpgds	1.03927	0.272702	0.819356	-0.145044	0.386154	-0.00605674	-0.367162	-1.43342	-0.510669	-0.214635	0.999729	0.736435	0.640897	0.997151	0.872568	0.999724	0.999977	0.0391542	0.491986	0.938512
Hrh2	0.901518	-0.500368	-0.84077	-0.699107	-0.497785	0.188707	0.226698	-0.0714385	-0.848352	-1.30726	0.999729	0.282402	0.427634	0.479613	0.605222	0.999724	0.999977	0.98875	0.345549	0.00134132
Hs3st3b1	-0.527084	0.466327	-0.013137	-0.238442	1.51246	-0.718914	0.811264	0.149347	0.237532	-0.358068	0.999729	0.612515	0.999862	0.992036	0.025454	0.999724	0.999977	0.978879	0.890108	0.986395
Hs6st1	-1.12252	-0.683347	-0.0744517	-0.312296	0.228465	-0.609279	0.113028	-0.481711	-0.122838	0.26542	0.999729	0.0116147	0.999862	0.939898	0.924317	0.983432	0.999977	0.806295	0.888475	0.82109
Hsd11b1	0.490409	-0.145356	-0.0282808	-0.0511686	-0.397891	-0.0583759	-0.677599	-1.08726	-1.26007	-1.30593	0.999729	0.62245	0.999862	0.998733	0.179141	0.999724	0.168209	0.0181147	7.15777e-10	3.90001e-06
Hspa4	-0.0857123	-0.263762	-0.0259491	0.022011	0.0567386	0.124457	-0.136271	-0.181371	0.522557	0.249971	0.999729	0.225049	0.999862	0.998943	0.993704	0.999724	0.999977	0.935392	0.0308408	0.640876
Hspa9	0.191612	-0.546575	-0.126403	-0.160782	0.140316	-0.0527677	-0.0239152	-0.0690947	0.664486	0.358038	0.999729	0.00471835	0.999862	0.960938	0.892824	0.999724	0.999977	0.982092	0.00344366	0.217131
Hspd1	0.305257	-0.512681	-0.253651	0.0329705	-0.0238493	-0.0824	-0.190095	0.466677	0.62811	0.0901569	0.999729	0.0362223	0.999862	0.998733	0.994274	0.999724	0.999977	0.714006	0.0027287	0.953088
Hsph1	-0.534596	-0.62997	0.153751	0.137248	-0.379606	-0.65581	-0.19772	-0.181288	0.574595	-0.144323	0.999729	0.0330118	0.999862	0.995851	0.80597	0.999724	0.999977	0.955813	0.230321	0.969808
Htr2a	-0.378063	2.43022	1.04693	1.22871	2.71346	0.321592	0.748005	0.380476	1.73179	1.79889	0.999729	2.78502e-07	0.413124	0.329356	2.78076e-08	0.999724	0.713718	0.886702	2.7928e-05	0.00464486
Hus1	0.254449	-0.40164	0.00868755	0.274515	-0.0011159	-0.404365	0.00241348	-0.307046	0.150592	0.854988	0.999729	0.355723	0.999862	0.950701	0.999849	0.999724	0.999977	0.903427	0.876557	0.0113173
I730030J21Rik	0.0308884	0.198053	0.0368403	0.0229003	0.0119898	0.433165	-0.387732	-0.00652566	-0.868539	-0.594682	0.999729	0.584259	0.999862	0.998964	0.998354	0.999724	0.999977	0.997272	0.00303877	0.102585
Iah1	0.201206	0.0987894	-0.470835	-0.136369	-0.343444	0.168903	-0.131926	0.320434	-0.695007	-0.383668	0.999729	0.824111	0.725127	0.987455	0.607945	0.999724	0.999977	0.8793	0.0124722	0.431698
Iars	-0.439225	-0.883267	0.187303	-0.11699	0.203696	-0.143952	-0.387924	-0.188245	0.484955	0.18502	0.999729	3.48319e-06	0.999862	0.990875	0.774283	0.999724	0.999977	0.941057	0.0967776	0.771576
Iars2	-0.0960719	-0.512769	-0.0430834	-0.264215	0.225629	-0.0370113	0.0138561	-0.439956	0.256247	0.252788	0.999729	0.0360652	0.999862	0.866647	0.870068	0.999724	0.999977	0.831895	0.463456	0.601943
Ibtk	-0.0139607	-0.690876	-0.0378206	-0.0567465	0.281415	-0.330402	-0.363225	-0.554469	0.5828	0.315266	0.999729	0.00121511	0.999862	0.998733	0.728727	0.999724	0.999977	0.759386	0.0461763	0.525179
Ica1l	-0.363848	-0.0396493	-0.727368	-2.0264	0.916411	0.290726	-0.616809	-0.607674	0.0769825	0.0512481	0.999729	0.970358	0.999862	0.000201987	0.409891	0.999724	0.942643	0.687867	0.952277	0.994287
Icam1	-0.687842	-0.444106	-0.581743	-0.512805	-0.765474	0.118895	-0.59846	-0.759573	-0.725852	-0.968266	0.999729	0.0984414	0.324404	0.286981	0.000904566	0.999724	0.199743	0.306154	0.000183669	4.63117e-05
Ice2	0.102553	-0.520757	0.131884	-0.154625	0.19764	0.435022	-0.267953	-0.406178	0.658321	0.242561	0.999729	0.0667969	0.999862	0.9793	0.861978	0.999724	0.999977	0.889862	0.0449393	0.932198
Icos	0.258027	0.0850295	-0.900169	-1.08538	-1.11474	0.315817	-0.413583	-0.0703169	-0.858317	-0.972211	0.999729	0.820389	0.152477	0.000611691	0.487913	0.999724	0.723718	0.981964	1.22466e-06	3.67807e-08
Icosl	-0.723568	-0.900913	-1.75918	-3.26095	-2.42656	-1.37149	-1.54657	-0.148658	-1.007	-2.70089	0.999729		0.0792232	0.0004113	0.00478825	0.999724	0.780353	0.987619		5.24427e-05
Id2	0.454674	1.25795	1.09417	1.6863	1.40019	0.0828175	0.928173	1.36105	0.480741	0.273857	0.999729	3.99265e-14	0.000199038	2.06374e-16	1.13591e-06	0.999724	0.00625184	0.00581024	0.0742495	0.97503
Id3	-0.0788122	-0.280091	-0.187224	-0.233969	-0.400725	-0.190247	-0.999689	-1.16222	-1.14854	-2.10394	0.999729	0.449832	0.999862	0.893987	0.317908	0.999724	0.182836	0.0640574	1.83098e-06	2.20637e-06
Ide	0.427228	-0.500287	-0.104761	-0.342413	-0.0183308	0.394741	-0.546851	-0.136045	0.687162	0.240297	0.999729	0.0304467	0.999862	0.847197	0.995182	0.999724	0.739452	0.95415	0.0212086	0.752625
Idh2	-0.0398997	-0.461965	-0.00101231	0.0864058	0.0557819	0.318351	-0.0482302	-0.0545318	0.299721	0.218864	0.999729	0.0242969	0.999862	0.995851	0.990051	0.999724	0.999977	0.986097	0.574879	0.7384
Idh3a	0.212497	-0.610531	-0.309006	-0.223309	-0.411807	0.152826	-0.335351	0.143703	0.353461	0.113586	0.999729	0.00307396	0.999862	0.944051	0.171022	0.999724	0.999977	0.943235	0.242377	0.918127
Idi1	0.501057	-1.04402	-0.512856	-0.470974	-0.480221	0.613282	-0.669713	-0.236339	0.578607	0.315517	0.999729	0.0233782	0.999862	0.825519	0.60936	0.999724	0.616729	0.935392	0.384461	0.778553
Ids	0.356435	-0.637056	-0.278689	-0.241233	-0.0693597	0.0911431	-0.196117	-0.16248	0.0395919	-0.59383	0.999729	0.0046119	0.999862	0.957762	0.987773	0.999724	0.999977	0.955604	0.961219	0.0251551
Ifi204						-0.22782	0.781652	1.72524	2.06547	1.69018						0.999724	0.368778	9.00379e-05	0.00012463	0.0110255
Ifi206	0.197708	-0.66057	0.118875	-0.156382	-0.110371	-0.666576	-0.256978	-0.330574	-0.378143	-0.493261	0.999729	0.000600195	0.999862	0.972382	0.980535	0.312695	0.999977	0.887142	0.328114	0.0721066
Ifi209	0.788743	-0.833158	-0.199901	-0.494659	-0.451383	0.00342957	-0.847908	-0.810954	-0.790766	-0.985435	0.999729	1.11947e-06	0.999862	0.348088	0.38455	0.999724	0.0636051	0.408019	0.000884708	2.24569e-08
Ifi213	0.537095	-0.218096	0.24742	0.137917	-0.301453	-0.918258	0.0140346	-0.122469	-0.799674	-0.678722	0.999729	0.444138	0.999862	0.992036	0.706069	0.144219	0.999977	0.966726	0.629958	0.0122801
Ifi214	0.546966	-0.657913	-0.115223	-0.436149	-1.00805	-0.203157	0.0856827	0.482244	-0.201247	-1.10396	0.999729	0.00706203	0.999862	0.805932	0.00164922	0.999724	0.999977	0.757767	0.788727	0.000141206
Ifi27l2a	0.0935803	0.266356	-0.285632	-0.797431	-1.07341	0.14074	-0.25739	0.123445	-0.711626	-0.780158	0.999729	0.249828	0.999862	0.00155895	2.53449e-08	0.999724	0.999977	0.964328	0.542628	0.0932388
Ifit1bl1	0.693199	-0.316045	0.379774	-0.0195717	-0.0394511	-0.906307	-0.585552	-0.899196	-1.38325	-1.27461	0.999729	0.120134	0.999862	0.998964	0.993781	0.182623	0.77639	0.185275	1.79408e-12	1.76915e-07
Ifit2	0.369392	-0.712811	0.158635	-0.0686653	0.372469	-0.0837102	-0.825693	-0.472519	-0.362951	-0.781105	0.999729	0.00050025	0.999862	0.998056	0.603324	0.999724	0.280661	0.836543	0.358363	0.00100398
Ifit3	0.0193864	-0.197388	0.559082	-0.0697373	-0.172441	-1.29951	-0.0444453	0.149141	-1.01651	-0.82839	0.999729	0.585028	0.651262	0.998733	0.850142	0.0106108	0.999977	0.955813	0.662091	0.10377
Ifit3b	0.118012	-0.395098	0.378639	-0.0103002	-0.938928	-1.76253	0.418995	0.325316	-1.30805	-0.826947	0.999729	0.390586	0.999862	0.999262	0.0886083	0.00734437	0.999977	0.903427	0.142354	0.298122
Ifitm2						-0.544001	-0.430744	0.372956	-0.584325	-2.88045						0.999724	0.999977	0.932239	0.652177	0.000361024
Ifitm3	0.275214	-0.227166	-0.286278	-0.454177	-0.976015	-0.386755	-0.159595	0.783063	0.101055	-1.66571	0.999729	0.774248	0.999862	0.918527	0.255337	0.999724	0.999977	0.438856	0.947216	0.0145555
Ifnar1	0.0525651	-0.611201	-0.0386729	-0.427088	-0.0776226	-0.177714	-0.436064	-0.600539	-0.175713	-0.0695677	0.999729	0.000459103	0.999862	0.501837	0.982278	0.999724	0.753529	0.641719	0.635192	0.97503
Ifng						1.10296	1.19501	2.50011	1.69107	-0.630388						0.113404	0.123596	5.77166e-05	1.55332e-07	0.895275
Ifngr1	0.091777	-0.198229	-0.376316	-0.556481	-0.650902	-0.232981	-0.262926	-0.853237	-0.638208	-0.621434	0.999729	0.364365	0.888904	0.0846173	0.00188889	0.999724	0.999977	0.0838707	0.00677939	0.237523
Ift172	-0.890385	-0.525868	0.0576947	-0.252967	-0.119032	-0.0645347	1.82585	0.113831	0.358552	0.417997	0.999729	0.389627	0.999862	0.98672	0.993781	0.999724	0.00360131	0.986097	0.755829	0.730821
Ift80	0.354418	-0.691367	0.0354053	-0.072184	0.0157914	0.342739	-1.12544	-1.3019	-0.560199	-1.70625	0.999729	1.5788e-05	0.999862	0.996088	0.998319	0.999724	0.000326862	0.00188601	0.150488	3.62218e-06
Igf1r	0.0784264	0.868041	0.171186	0.0591025	0.276209	0.140913	0.290412	0.365456	0.117099	0.301573	0.999729	0.000310356	0.999862	0.998315	0.631736	0.999724	0.999977	0.848917	0.855633	0.723254
Igf2r	0.0523511	-0.412436	0.153567	0.0129434	0.256651	0.23788	-0.515132	-0.414631	-0.445504	-1.45031	0.999729	0.126272	0.999862	0.998964	0.829619	0.999724	0.692617	0.853877	0.200088	0.000700489
Igfbp4	-0.0367087	-0.127109	0.331453	0.586378	-0.106948	0.696981	-0.728281	-0.43192	0.837714	-1.38073	0.999729	0.605425	0.999862	0.0990152	0.972044	0.999724	0.999977	0.968733	0.00301845	0.797524
Igfbp7	-0.816017	1.07828	0.0705802	0.490342	2.64375	0.358396	0.832536	1.65529	1.55772	2.72835	0.999729	3.0438e-06	0.999862	0.948314	3.61634e-10	0.999724	0.122951	0.000283356	6.01545e-12	2.76864e-12
Igha	7.28091	-0.330625	-5.60918	-1.08943	-3.56509	-0.409472	6.69615	-0.0942539	-2.72519	-1.49741	0.999729		0.205466	0.928098	0.288423	0.999724	1.68893e-25	0.991225		0.120896
Ighd						1.82492	-1.71519	-2.16245	-2.55473	-2.71825						0.938222	0.19705	0.0328948	3.42662e-07	0.000134239
Ighg3						0.106908	-1.55582	-1.96851	-1.94053	-3.8838							0.999977	0.839172		9.18035e-10
Ighj1						3.35638	0.813808	-1.98869	-3.92252	-4.3003						0.577806	0.999977	0.38545	2.06068e-15	6.95054e-10
Ighm	-0.121069	-0.374673	-0.642418	-0.976256	-1.21856	-0.0574287	-1.35952	-2.20531	-2.40812	-2.57778	0.999729	0.0641101	0.143796	0.000252306	2.09452e-10	0.999724	2.14941e-06	8.46989e-11	2.14663e-38	2.21449e-27
Ighv1-20	24.9789										0.000631786
Igkc	4.04639	0.354922	0.580215	-0.665116	-1.40702	0.397256	0.91173	0.71244	-0.401019	-0.590302	0.999729	0.610275	0.999862	0.755221	0.00139361	0.999724	0.292906	0.756021	0.541143	0.902568
Igsf23	0.101502	-0.593331	0.145644	0.113695	-0.439852	0.0578381	-1.01544	-1.10792	-0.772886	-2.25673	0.999729	0.0922379	0.999862	0.99542	0.764075	0.999724	0.87475	0.527736	0.429077	0.0201287
Igtp	0.086017	-0.192428	-0.25096	-0.366876	-0.250128	-0.285187	-0.31225	-0.721216	-0.598414	-0.609447	0.999729	0.404755	0.999862	0.569599	0.694753	0.999724	0.999977	0.395141	0.00542225	0.00804338
Ikbkg	-0.20272	-0.589227	0.163647	-0.114277	0.111414	0.061884	-0.19307	-0.242122	0.301613	0.339219	0.999729	0.0161795	0.999862	0.992036	0.951528	0.999724	0.999977	0.902646	0.353468	0.360313
Ikzf2	0.818255	-0.267094	-0.342135	-0.0144803	-0.804976	0.426367	-0.890513	-0.815571	-1.49825	-2.37629	0.999729	0.23329	0.999862	0.998964	5.40325e-05	0.999724	0.11726	0.138679	3.74629e-08	3.6017e-13
Ikzf4	-0.0697907	-0.210986	0.267306	0.0306085	-0.06152	0.189318	-0.263786	-0.302282	-0.24054	-1.34847	0.999729	0.551917	0.999862	0.998733	0.993781	0.999724	0.999977	0.876802	0.616336	7.12882e-05
Il10	0.611224	0.441327	-1.89626	-1.76374	-1.84902	0.776051	-0.417753	-0.769142	-1.45736	-1.30006	0.999729	0.521797	0.0015724	0.854947	0.012837	0.0740257	0.990746	0.355995	6.04575e-07	0.00030155
Il12rb1	-0.172543	-0.475263	-0.744115	-1.36624	-0.820798	0.0546236	-0.603028	-0.967439	-0.609675	-0.606437	0.999729	0.113287	0.424353	0.000937187	0.0181049	0.999724	0.547652	0.0328948	0.00430632	0.002798
Il17a						1.15693	2.85772	4.50742	4.32098	6.40843						8.25406e-05	2.75606e-24	9.67763e-46	5.23385e-96	1.06067e-19
Il17d						0.0622078	-0.0599716	0.870275	1.08463	1.48944						0.999724	0.999977	0.553926	0.0586866	0.0346386
Il17f						0.934106	4.57191	6.38956	6.04453	6.85413						0.0551476	3.78663e-44	1.07918e-90	6.64998e-07	5.91019e-127
Il17ra	-0.536085	-0.292476	0.312951	0.0739784	0.712765	-0.509101	0.0159812	-0.509441	0.442658	0.732954	0.999729	0.194041	0.999862	0.998056	0.0236906	0.608955	0.999977	0.799965	0.075042	0.00236628
Il17rb						-0.374066	0.873614	0.216779	0.516847	1.6441						0.999724	0.999977	0.965034	0.661042	0.00253371
Il18r1	0.0342958	1.823	1.27947	1.26716	2.06234	0.0484414	0.562339	0.442987	0.803651	1.13001	0.999729	4.64941e-23	0.000368656	3.00696e-05	3.01195e-12	0.999724	0.262197	0.733324	6.19277e-05	0.00301895
Il1r1	0.104653	-1.00393	-2.2797	-1.20268	-0.217156	0.112208	-0.0767273	0.0840361	0.327839	0.445246	0.999729	0.0681695	0.00345084	0.254874	0.983066	0.999724	0.999977	0.978081	0.521363	0.562753
Il1r2	-0.127294	-0.335558	-1.92693	-1.53355	-1.83096	0.858063	-0.0382613	0.837896	0.629276	0.767818	0.999729	0.512178	0.000758648	0.0246854	0.509837	0.00730376	0.999977	0.38545	0.00641467	4.78615e-05
Il1rl2	0.141842	1.25221	2.13682	1.69114	3.07131	-0.148571	1.07497	2.40546	2.4068	2.35397	0.999729	0.0247278	3.40172e-05	0.0024466	7.40168e-13	0.999724	0.307065	0.000491643	5.9748e-08	4.46549e-08
Il21	0.41253	1.4588	-0.517138	1.6058	1.8693	0.565278	1.39446	2.22282	3.26077	3.11673	0.999729	1.97206e-05	0.999862	0.900863	0.0336053	0.560844	2.12429e-07	2.11715e-12	5.83119e-45	2.83667e-51
Il21r	-0.362317	-0.714927	-0.029246	-0.198536	-0.412487	0.160279	-0.971158	-1.30723	-0.766051	-1.64219	0.999729	1.16376e-05	0.999862	0.939898	0.345731	0.999724	0.0173949	0.00131742	0.000300925	1.16263e-11
Il23r						0.0603734	0.142833	-0.0835442	0.986847	0.747622						0.999724	0.999977	0.980287	0.000414419	0.0488798
Il2ra	0.0244374	-1.03699	-1.22221	-1.22014	-1.12275	0.0718238	-0.655747	-0.840356	-0.64357	-0.947684	0.999729	4.65926e-09	3.51299e-06	4.96897e-08	7.22298e-09	0.999724	0.0796899	0.115629	0.00412383	0.000183285
Il2rb	-0.351578	-1.08544	-1.07637	-1.31088	-1.35199	0.177471	0.0306349	0.110071	0.140221	-0.55668	0.999729	2.03407e-11	3.30986e-05	1.69093e-09	5.0454e-14	0.999724	0.999977	0.96213	0.712364	0.00441981
Il4						0.338813	1.64054	3.06379	2.30528	2.88198						0.999724	1.82248e-06	1.45139e-10	1.23884e-11	3.5818e-29
Il4ra	-0.447096	-0.790025	-0.000998167	-0.246377	-0.224418	0.068159	-0.470787	-1.086	-0.504661	-0.768697	0.999729	1.5788e-05	0.999862	0.899944	0.807188	0.999724	0.666176	0.0283668	0.0622657	0.000389369
Il6st	-0.262696	-0.755654	-0.0333681	-0.395569	0.315439	-0.274329	-0.705191	-1.74604	-0.798694	-0.795835	0.999729	2.05258e-06	0.999862	0.551921	0.760071	0.999724	0.110992	0.000138804	0.00268463	0.122289
Il7r	-0.0326453	0.93482	0.645546	0.123997	0.995748	-0.691961	0.591664	0.116026	0.149955	1.0555	0.999729	0.000176782	0.450887	0.99542	4.14874e-05	0.452187	0.753529	0.958367	0.728372	0.559986
Il9r	-0.393901	0.131248	-0.221678	-0.0105064	-1.38126	-0.254559	-0.303698	0.145017	-0.510864	-0.59681	0.999729	0.865587	0.999862	0.999262	0.00106575	0.999724	0.999977	0.959624	0.34124	0.259466
Ilf3	-0.251667	-0.0087697	-0.167005	0.0630313	0.182052	0.0325543	0.065303	0.219586	0.585879	0.10465	0.999729	0.981989	0.999862	0.998056	0.832396	0.999724	0.999977	0.913787	0.0104419	0.955615
Impdh1	-0.757689	-0.477413	-0.0709352	-0.298993	0.0472271	-0.582252	-0.0248942	-0.569996	-0.46988	-0.466842	0.999729	0.013277	0.999862	0.783775	0.993704	0.680988	0.999977	0.700285	0.0851709	0.0575642
Inafm1	-0.281984	0.560197	0.124933	0.348085	0.0713003	0.198054	0.135919	0.654853	-1.03893	0.179014	0.999729	0.232302	0.999862	0.920951	0.993781	0.999724	0.999977	0.757767	0.0497745	0.948535
Incenp	-0.619293	-0.933502	-0.4125	-0.882579	-0.370967	-0.0533169	-1.02957	-0.380501	0.670151	0.483627	0.999729	1.21857e-05	0.963667	0.335048	0.461336	0.999724	0.0128244	0.872234	0.0029985	0.0782839
Inpp5b	-0.323171	-0.184446	-0.0578421	-0.107381	0.415746	-0.215589	-0.0929716	-0.274459	0.476977	0.359893	0.999729	0.430556	0.999862	0.994139	0.137194	0.999724	0.999977	0.909561	0.0356909	0.127842
Inpp5d	-0.651416	-0.672337	-0.11088	-0.370414	0.102043	-0.377681	-0.114335	-0.499718	0.430692	0.316706	0.999729	7.00756e-05	0.999862	0.872004	0.978976	0.999724	0.999977	0.816394	0.169934	0.43536
Inpp5f	0.19797	0.14665	-0.048879	-0.14384	-0.370877	0.0861767	-0.241609	-0.296001	-0.744291	-0.707865	0.999729	0.672967	0.999862	0.974125	0.413159	0.999724	0.999977	0.873815	0.0012968	0.20278
Insyn2b	0.258123	1.45626	-0.174923	1.08265	0.33734	0.045634	-0.0442227	-0.22803	-0.963058	0.261166	0.999729	0.00352217	0.999862	0.464929	0.956424	0.999724	0.999977	0.935392	0.205421	0.893966
Ints13	0.0321522	-0.453502	-0.0824929	-0.327296	0.000752002	-0.0289772	-0.414898	-0.383196	0.0743387	0.014968	0.999729	0.0320497	0.999862	0.717485	0.999849	0.999724	0.833243	0.840522	0.906807	0.995711
Ints2	0.200284	-0.633644	-0.214767	-0.0671473	0.0572025	-0.061495	-0.225954	-0.0768751	0.540926	0.394361	0.999729	0.0174574	0.999862	0.998733	0.993781	0.999724	0.999977	0.98443	0.176103	0.607252
Ints4	-0.0966774	-0.23054	0.0757423	-0.156806	0.241625	0.00237756	-0.0654911	-0.118291	0.51913	0.0630399	0.999729	0.378986	0.999862	0.968785	0.837449	0.999724	0.999977	0.967196	0.0413912	0.975841
Ints7	-0.434205	-0.362734	-0.0351484	0.0860016	0.462424	0.0407525	-0.216752	-0.0344633	0.776534	0.483561	0.999729	0.146648	0.999862	0.997151	0.130471	0.999724	0.999977	0.993024	0.000256918	0.233359
Ipo13	-0.701204	-0.638396	-0.00684519	0.152283	0.299418	-0.158585	0.52712	-0.55012	0.363835	0.474921	0.999729	0.00946911	0.999862	0.985745	0.767713	0.999724	0.909808	0.809722	0.297686	0.360947
Ipo4	-0.501119	-0.0136974	0.333128	0.0826368	0.159558	-0.143339	0.0626473	0.258776	0.643092	0.26994	0.999729	0.979725	0.999862	0.997151	0.938014	0.999724	0.999977	0.912942	0.0447722	0.68045
Ipo5	-0.0823097	-0.655082	-0.113485	-0.306526	0.165831	0.0122085	-0.0641462	-0.210248	0.487417	0.407591	0.999729	0.0089417	0.999862	0.884289	0.900315	0.999724	0.999977	0.932883	0.0691934	0.268613
Ipo7	0.111622	-0.493961	-0.199104	-0.144021	0.0040989	0.361175	-0.462861	-0.201879	0.539169	0.355066	0.999729	0.0498316	0.999862	0.980688	0.999612	0.999724	0.986923	0.934342	0.153103	0.324863
Ipo9	-0.332163	-0.720254	0.0918636	-0.318127	0.250106	-0.208893	-0.212159	-0.131776	0.639745	0.430614	0.999729	0.000954118	0.999862	0.928098	0.854203	0.999724	0.999977	0.96602	0.0338971	0.123044
Iqgap1	-0.247552	-0.381631	-0.0938563	-0.182288	0.187003	-0.147837	-0.238505	-0.425188	0.161521	0.244197	0.999729	0.0440398	0.999862	0.944051	0.767713	0.999724	0.999977	0.799965	0.64377	0.710611
Irak2	-0.222244	-0.716691	-0.540028	-1.05487	-0.37124	-0.407254	-0.281962	-0.769385	-0.272564	-0.476474	0.999729	0.00153761	0.545101	0.00059658	0.517474	0.999724	0.999977	0.367635	0.593288	0.152352
Irak3	-0.603889	0.284168	-0.0893994	-0.193735	0.839517	-0.342957	0.624478	0.176161	0.4434	0.985609	0.999729	0.545702	0.999862	0.992036	0.0146713	0.999724	0.69116	0.936705	0.398628	0.00710397
Irf2bpl	-0.750524	-0.647038	-0.0604654	-0.38808	0.118831	-0.347888	-0.345531	-1.01514	-0.326499	-0.000107122	0.999729	7.73429e-05	0.999862	0.601221	0.954383	0.999724	0.999977	0.0948614	0.219815	0.999954
Irf4	-0.0791523	0.474375	-0.13836	-0.439838	0.351278	0.491534	-0.0241755	0.482393	0.685946	0.887635	0.999729	0.0403228	0.999862	0.853554	0.549596	0.648334	0.999977	0.716654	0.0010076	1.91338e-05
Irf5	-0.873887	-0.28307	-1.2119	-1.28141	-0.785756	-0.187742	0.00620602	-0.145135	-0.322391	-0.185005	0.999729	0.624431	0.0100375	0.000279437	0.0988717	0.999724	0.999977	0.949287	0.322437	0.845283
Irf6	-0.268443	-0.851208	-0.243582	-0.659931	-0.0928374	-0.0797769	0.178374	-1.43898	-0.457816	-0.473055	0.999729	0.0027581	0.999862	0.0814011	0.968631	0.999724	0.999977	0.00339304	0.336266	0.727349
Irgm2	0.226231	-0.392716	-0.354297	-0.626021	0.0449178	-0.576555	-0.546006	-1.1094	-0.78582	-0.40269	0.999729	0.102669	0.999862	0.0592588	0.993781	0.462691	0.351744	0.0217485	0.00172358	0.481292
Irs2	-0.316964	-0.528607	0.125659	0.254118	0.0630688	0.105952	-0.320318	-0.95652	-0.0441365	-0.906228	0.999729	0.0342439	0.999862	0.941072	0.993781	0.999724	0.999977	0.481337	0.961512	0.12717
Isg20	0.0264234	0.000767958	-0.0300956	-0.361849	-0.922358	-0.306115	-0.332414	0.122559	-1.03033	-1.24184	0.999729	0.998736	0.999862	0.621818	0.000505593	0.999724	0.999977	0.962341	0.00698122	3.04494e-08
Itch	0.249602	-0.676135	0.041377	-0.274149	0.118259	-0.0538779	-0.238455	-0.369428	0.0781306	0.0955213	0.999729	0.000184797	0.999862	0.894729	0.964943	0.999724	0.999977	0.844014	0.894452	0.935089
Itga4	0.298926	0.427668	0.548025	0.629515	1.08691	-0.0730477	-0.189105	-0.255317	0.176094	0.740017	0.999729	0.0484603	0.305528	0.033942	7.15675e-07	0.999724	0.999977	0.903427	0.638143	0.00134132
Itga5	0.153439	-0.652418	0.00937386	-0.334169	1.08791	-0.152643	0.019263	-0.43366	0.500715	0.295023	0.999729	0.0749956	0.999862	0.957357	0.00983201	0.999724	0.999977	0.875495	0.314052	0.722297
Itga7	-0.220101	1.56075	2.14132	0.261674	0.800551	-0.667997	0.601325	-0.0435004	-0.17038	0.833999	0.999729	0.0114316	0.00639373	0.990023	0.377865	0.999724	0.999977	0.993024	0.933358	0.340412
Itga9	-0.822726	-0.15003	-0.637582	-0.163377	2.72567						0.999729	0.883832	0.894424	0.996544	4.02813e-05
Itgae	-1.80531	-2.24317	-2.82994	-4.26831	-4.40762	0.272018	-1.70058	-1.75881	-1.7836	-2.46921	0.656198	2.33485e-10	4.97575e-20	0.034551	4.60497e-06	0.999724	4.01334e-09	1.61624e-06	2.6101e-13	7.81487e-22
Itgal	-0.462325	-0.165139	0.266417	0.0174599	0.459312	-0.0812146	0.331093	0.180701	0.633093	0.605809	0.999729	0.534539	0.999862	0.998964	0.0467258	0.999724	0.999977	0.938799	0.00434159	0.000586236
Itgb1	-0.534077	-0.215402	-0.218332	-1.10205	-0.815803	-0.467668	-0.151603	-0.768814	-0.0821511	-0.922644	0.999729	0.372905	0.999862	7.63941e-06	0.00196174	0.926063	0.999977	0.522828	0.888161	0.0916813
Itgb2	-0.33538	-0.321366	0.123459	-0.130629	0.113527	0.0346018	-0.0422771	-0.19486	0.494409	0.283765	0.999729	0.0765241	0.999862	0.978864	0.938014	0.999724	0.999977	0.932239	0.0152059	0.440781
Itgb3	-0.123332	0.215359	0.387729	0.44237	0.743319	-0.54808	0.586706	0.443532	1.08119	1.60438	0.999729	0.456645	0.999862	0.511581	0.0419523	0.699353	0.88321	0.794411	1.4347e-06	1.08014e-05
Itgb8	0.0295187	-0.556127	-0.74502	0.0588172	-1.25866	-0.216459	-0.805211	-2.48021	-1.51692	-4.77344	0.999729	0.439014	0.541662	0.998733	0.00451753	0.999724	0.999977	0.0150508	0.108307	4.2477e-39
Itih1	1.31152	0.0913564	0.495222	-0.797347	-1.3242	0.637066	0.14354	0.201976	-0.437884	-0.193406	0.999729	0.923898	0.999862	0.529473	0.0494872	0.999724	0.999977	0.951749	0.590651	0.980645
Itih5	-0.0775877	-1.33805	-1.00489	-1.16152	-1.04219	0.200248	-1.44841	-2.21164	-1.7129	-4.04352	0.999729	3.66003e-07	0.00416597	9.60663e-05	0.00292726	0.999724	0.441302	2.62416e-07	0.00464116	1.07154e-28
Itm2a	0.671172	-0.456466	-0.172517	0.393628	0.61729	0.508226	-1.07543	-0.166908	-0.249837	-1.43774	0.999729	0.0209309	0.999862	0.796414	0.00464568	0.999724	0.0131165	0.946452	0.7018	0.000708717
Itm2b	0.155012	0.0489962	-0.212561	-0.240874	0.00932131	0.178366	-0.255832	-0.0112709	-0.480272	0.0211558	0.999729	0.859239	0.999862	0.872004	0.998354	0.999724	0.999977	0.995862	0.0192	0.994887
Itm2c	-0.361687	-0.0722573	0.0366999	-0.177913	-0.266897	-0.0805199	0.179936	-0.105978	-0.230776	-0.469723	0.999729	0.792379	0.999862	0.944051	0.522373	0.999724	0.999977	0.964328	0.479217	0.0165068
Itpr2	-0.0422235	-0.154757	0.113192	0.110937	-0.033042	0.051577	-0.247661	-0.404401	-0.413007	-0.635653	0.999729	0.574837	0.999862	0.990875	0.994274	0.999724	0.999977	0.780755	0.148876	0.0449486
Itprip	-0.514877	-0.59756	-0.02572	0.0742778	0.404317	-0.131145	0.205671	-0.545644	0.111295	0.550725	0.999729	0.00352217	0.999862	0.998056	0.446469	0.999724	0.999977	0.771824	0.871458	0.0215006
Ivns1abp	0.103114	-0.0432419	-0.0698348	0.107776	0.507532	0.18503	-0.0925008	-0.31323	0.347893	0.502524	0.999729	0.909323	0.999862	0.99542	0.0224889	0.999724	0.999977	0.892967	0.149639	0.0344971
Izumo1r	0.026081	-0.181575	-0.603643	-0.735905	-0.945238	0.330745	-0.195312	-0.492791	-0.753284	-1.22341	0.999729	0.402117	0.216039	0.00545352	1.47205e-07	0.999724	0.999977	0.718558	9.57189e-05	0.000257285
Jade1	-0.172128	-0.206277	0.234308	0.101078	0.702201	-0.105596	0.274905	-0.320347	0.172607	0.43784	0.999729	0.574837	0.999862	0.994989	0.00248653	0.999724	0.999977	0.865587	0.69689	0.429922
Jade2	-0.0740726	0.569088	0.310419	0.595725	0.412707	-0.21513	0.314689	0.478378	-0.467529	-0.163717	0.999729	0.0158368	0.999862	0.19827	0.330009	0.999724	0.999977	0.745198	0.138317	0.863376
Jak1	0.0111836	-0.518367	0.0333981	-0.119032	0.100876	-0.202768	-0.23708	-0.510568	0.0658594	-0.0580451	0.999729	0.00101133	0.999862	0.985745	0.955847	0.999724	0.999977	0.675089	0.896286	0.981034
Jak2	-0.0358356	-0.0838031	0.335096	0.213859	1.00021	0.151615	-0.106085	-0.541409	0.349169	0.413883	0.999729	0.805212	0.999862	0.941072	1.36752e-05	0.999724	0.999977	0.757767	0.203346	0.229256
Jak3	-0.642643	-0.554169	-0.181563	-0.485935	-0.0100957	0.0195694	-0.19956	-0.531847	0.207737	0.0575347	0.999729	0.00266843	0.999862	0.629604	0.998293	0.999724	0.999977	0.764567	0.622151	0.974769
Jaml	0.293478	0.62979	1.03587	1.13131	0.270734	0.112271	1.52998	2.02714	1.1532	2.20989	0.999729	0.110307	0.0680662	0.00545352	0.943987	0.999724	0.000215805	1.22559e-08	0.000299266	3.48107e-22
Jarid2	-0.303591	-0.733186	0.0481957	-0.145604	0.418363	0.282142	-0.174274	-0.611344	-0.0388729	0.0536949	0.999729	0.0001857	0.999862	0.9793	0.323833	0.999724	0.999977	0.703106	0.95859	0.991511
Jazf1	-0.12454	0.352453	0.212055	-0.623224	-1.31942	0.4537	-0.139193	0.2678	-0.409483	-0.571692	0.999729	0.699869	0.999862	0.674482	0.0359168	0.999724	0.999977	0.921819	0.489787	0.605443
Jdp2						-0.346717	-1.90585	-1.07581	-1.37727	-1.27469						0.999724	0.00437259	0.434466	0.00923148	0.00624314
Jpt2	0.268386	-0.251106	-0.366839	-0.321249	-0.0923638	-0.0807249	-0.0849881	-0.12313	0.689847	0.587908	0.999729	0.398098	0.999862	0.899467	0.988811	0.999724	0.999977	0.958014	0.0101972	0.367581
Jrk	-0.585867	0.126905	-0.392822	0.227069	1.10177	0.0388938	0.412405	-0.210058	0.771735	0.148878	0.999729	0.840322	0.999862	0.986118	0.00892433	0.999724	0.999977	0.951645	0.126143	0.975336
Jun	-0.363081	-0.313965	0.316599	0.834233	0.335237	-0.242094	0.213296	-0.158435	0.751531	0.440618	0.999729	0.812035	0.999862	0.275884	0.972752	0.999724	0.999977	0.96213	0.0274601	0.908651
Jup	-0.62226	-1.36898	0.498743	1.31709	3.47799						0.999729	0.127512	0.999862	0.245918	5.75941e-05
Kat7	-0.330518	-0.566057	0.00999825	-0.281984	0.27977	-0.204012	-0.16398	-0.598085	0.645938	0.215355	0.999729	0.00122531	0.999862	0.918527	0.727802	0.999724	0.999977	0.769319	0.0071186	0.6618
Katnb1	-0.425782	-0.733213	0.108716	-0.28958	0.0109141	-0.00812135	-0.0625368	-0.248592	0.177578	0.322467	0.999729	0.00662597	0.999862	0.898447	0.998354	0.999724	0.999977	0.912942	0.743812	0.500472
Kbtbd11	0.199926	0.483433	-0.00398684	0.188404	0.0738379	-0.163901	0.127552	-0.13437	-0.706768	0.0568509	0.999729	0.0375108	0.999862	0.963277	0.981351	0.999724	0.999977	0.949952	0.000672519	0.984085
Kbtbd7	0.0744407	-0.0130281	0.257154	0.25356	1.29244	-0.0858996	0.0713719	-0.543061	0.5448	0.173852	0.999729	0.987696	0.999862	0.973274	0.0164911	0.999724	0.999977	0.742698	0.378742	0.947779
Kbtbd8	1.12914	-1.35878	-0.0508061	-0.729768	0.809754	-0.476288	-0.196532	-1.1416	0.40544	0.284623	0.999729	0.0216292	0.999862	0.674482	0.665546	0.999724	0.999977	0.51999	0.74891	0.947984
Kcnf1	-0.657755	-2.28365	-0.438846	0.945234	2.27189	-1.55531	-2.23735	0.449407	-5.48006	-5.25889	0.999729	0.0150488	0.999862	0.950701	0.516739		0.999977	0.982092
Kcnh5						0.543934	0.787999	0.673998	1.39498	2.72132						0.999724	0.952498	0.770461	0.00065463	0.529854
Kcnk5	-0.44521	0.00159572	1.07702	0.32746	1.33789	0.0474037	0.34069	0.249452	1.36063	1.25076	0.999729	0.997784	0.0150466	0.9528	1.87479e-05	0.999724	0.999977	0.929302	1.79408e-12	4.16708e-07
Kcnq1ot1	0.860209	0.545163	-0.0467912	0.708132	-0.00984868	0.46212	-0.0117207	0.169469	-0.0527103	-0.11126	0.999729	0.0286901	0.999862	0.0500719	0.998354	0.999724	0.999977	0.935392	0.944507	0.966646
Kctd10	-0.735029	-0.530584	0.0104239	-0.285355	0.0065029	-0.272812	-0.155136	-0.35458	0.0469931	-0.142066	0.999729	0.00918176	0.999862	0.893987	0.998899	0.999724	0.999977	0.872803	0.944776	0.914708
Kctd2	-0.0981781	0.110098	0.244171	0.124927	0.766349	-0.147983	0.101577	-0.0720818	-0.00371183	0.518797	0.999729	0.77988	0.999862	0.983122	0.00146875	0.999724	0.999977	0.980817	0.996426	0.125846
Kdm1b	-0.24388	-0.91313	-0.00333203	-0.00482958	0.277958	-0.179148	-0.0960182	-0.207829	0.769639	0.290608	0.999729	1.53289e-05	0.999862	0.999262	0.796511	0.999724	0.999977	0.941365	0.00562727	0.755491
Kdm3a	0.0439938	-0.471654	0.0677362	-0.0348974	0.284734	-0.0290233	-0.30711	-0.801404	0.431894	0.207501	0.999729	0.0217654	0.999862	0.998733	0.681018	0.999724	0.999977	0.593676	0.128741	0.79619
Kdm4b	-0.630234	-0.655982	-0.132532	-0.160545	0.472233	-0.447731	-0.301577	-0.577041	0.221339	0.391853	0.999729	0.00124707	0.999862	0.987567	0.333474	0.999724	0.999977	0.757767	0.615178	0.480385
Kdm5c	-0.342287	-0.515187	-0.0974317	-0.17958	-0.0741227	-0.203815	0.0280405	-0.418193	0.153307	-0.124565	0.999729	0.0116147	0.999862	0.987567	0.984839	0.999724	0.999977	0.847443	0.822871	0.936414
Kdm6a	0.212266	-0.46383	-0.0449834	-0.192489	0.234576	0.356193	-0.243009	-0.443686	0.109664	0.224016	0.999729	0.0203254	0.999862	0.972382	0.775757	0.999724	0.999977	0.770461	0.826466	0.646809
Kdm6b	0.249755	0.583407	-0.0172275	0.432648	0.0664021	0.0905166	0.43447	0.270743	-0.42266	-0.194869	0.999729	0.0133359	0.999862	0.636654	0.993781	0.999724	0.915368	0.896349	0.324356	0.941887
Kdm7a	0.616866	-0.106022	0.023229	0.00903476	0.363563	0.344594	-0.26214	-0.129257	0.404357	0.544001	0.999729	0.722669	0.999862	0.999262	0.678463	0.999724	0.999977	0.955813	0.15123	0.0427419
Kdm8	-0.702596	-0.936229	-0.168432	-0.804053	-0.510629	-0.0723738	-0.62017	-0.648504	0.160915	0.453907	0.999729	0.00296691	0.999862	0.154531	0.654426	0.999724	0.844536	0.651317	0.873164	0.517301
Khdrbs1	0.377468	-0.396208	-0.0693532	-0.0598083	0.00666922	0.164618	-0.311644	-0.11942	0.0490506	-0.169304	0.999729	0.037434	0.999862	0.998056	0.998354	0.999724	0.999977	0.955813	0.935654	0.815556
Khsrp	-0.888607	-0.536891	-0.372411	-0.500412	0.0869823	-0.575042	-0.250695	-0.366587	0.161751	0.135402	0.999729	0.00450272	0.999862	0.821847	0.979071	0.650055	0.999977	0.872803	0.799327	0.916148
Kif11	0.0973068	-2.17108	-1.11076	-2.09198	-0.942439	0.751158	-1.73608	-0.220065	1.49122	0.457374	0.999729	1.26975e-22	0.133886	0.000170171	0.281641	0.605058	2.58305e-05	0.932321	3.27305e-07	0.391602
Kif15	0.760836	-1.82931	-1.30235	-1.5728	-1.70054	1.30742	-1.16732	-0.179563	1.01738	-0.0833497	0.999729	0.000159829	0.0877625	0.0488339	0.000285591	0.0132623	0.00513177	0.943155	0.0158191	0.991015
Kif18a	0.802136	-1.05148	-0.706832	-0.565284	0.131621	0.376826	-1.6231	-0.118747	0.452906	0.0737741	0.999729	0.148441	0.767865	0.893591	0.993704	0.999724	0.000393085	0.969541	0.4221	0.990803
Kif18b	-0.0903839	-2.35554	-1.37862	-2.80267	-1.41053	0.973675	-1.8833	-0.258391	1.5737	1.0379	0.999729	1.44192e-10	0.0288544	0.549394	0.0468565	0.999724	9.21823e-05	0.94115	6.48422e-06	0.259527
Kif20a	-1.02318	-1.95673	-1.16612	-1.55745	-0.957702	0.551797	-1.47535	-0.116829	0.844416	-0.0713404	0.999729	1.89862e-07	0.0814352	0.0086372	0.190154	0.999724	0.0198324	0.968733	0.229693	0.99208
Kif20b	1.0039	-0.50266	-0.413793	0.0704656	-0.15802	0.987841	-0.879656	0.131736	0.725169	0.274262	0.999729	0.136226	0.999862	0.998733	0.951467	0.262998	0.319968	0.954446	0.0364171	0.764875
Kif21b	0.125202	0.382641	0.0502858	0.539172	0.160475	-0.118455	-0.0820573	-0.112841	-0.690942	-0.310642	0.999729	0.0579624	0.999862	0.148962	0.877368	0.999724	0.999977	0.962244	0.00221475	0.454714
Kif22	-0.288151	-1.48868	-0.759414	-1.54025	-0.944474	0.655533	-1.37652	-0.0177144	1.09716	0.371824	0.999729	1.86283e-12	0.358718	0.0279043	0.0996519	0.999724	0.000326862	0.994938	3.69878e-05	0.419908
Kif23	0.286057	-0.636404	-0.654002	-1.06637	-0.710398	0.306321	-1.40592	-0.167528	0.686744	0.00416668	0.999729	0.0330826	0.725127	0.0807226	0.344295	0.999724	4.38948e-05	0.944112	0.0459492	0.999834
Kif2c	-0.0571746	-1.63972	-1.83735	-2.04115	-1.8088	0.236712	-1.78967	-0.268669	0.439073	-0.187837	0.999729	0.00121758	0.00532362	0.00875804	0.00190464	0.999724	1.9381e-06	0.922574	0.495042	0.962692
Kif4	-1.43338	-2.18833	-1.04765	-2.21994	-1.01725	0.863848	-1.80969	-0.564661	2.47849	0.169163	0.999729	6.75845e-09	0.752069	0.00551101	0.0890577	0.830314	0.00239322	0.796186	4.44135e-09	0.981034
Kif5c	-0.747897	-0.0634025	-0.125074	-0.484608	-0.490849	-0.151753	-0.0266463	-0.0811878	-0.733585	0.236402	0.999729	0.966103	0.999862	0.893987	0.824608	0.999724	0.999977	0.978665	0.00822822	0.897366
Kifc1	-0.606163	-0.90937	-0.671467	-0.463769	-0.473214	0.0280313	-1.85416	-0.787732	-0.425209	-0.711451	0.999729	0.00695528	0.599985	0.791245	0.403817	0.999724	0.000748343	0.690678	0.448982	0.143364
Kit	-0.181904	-1.37006	-0.732091	-1.40624	-1.01793	0.0812129	-0.100089	1.27553	1.26351	2.10074	0.999729	0.0109864	0.999862	0.138348	0.407408	0.999724	0.999977	0.399639	0.00184644	6.71563e-08
Klc3	-0.880059	-1.00703	-0.66695	-1.01084	-0.894089	0.0464269	-0.736202	-0.689889	-0.291513	-0.578332	0.999729	0.000278896	0.868246	0.00551101	0.0122168	0.999724	0.466968	0.561908	0.669366	0.313587
Klf12						-0.450383	-0.829085	-0.43608	-2.20809	-0.847133						0.999724	0.999977	0.93373	0.0318925	0.677568
Klf13	-0.212621	0.168472	0.0640618	-0.0569148	-0.1443	-0.242131	-0.068389	-0.340268	-0.622591	-0.526828	0.999729	0.531857	0.999862	0.998733	0.856648	0.999724	0.999977	0.842337	0.00169937	0.019927
Klf2	-0.514609	0.0745443	0.480419	0.491064	0.65841	-0.737223	0.345156	0.0188995	0.39793	0.660842	0.999729	0.859651	0.919366	0.663734	0.136886	0.0398793	0.999977	0.995248	0.321636	0.226457
Klf3	0.0901556	-0.237421	-0.183977	-0.123007	0.0514669	-0.566588	-0.215403	-0.838636	-0.53889	0.123473	0.999729	0.256077	0.999862	0.985745	0.993781	0.74915	0.999977	0.132544	0.014634	0.951346
Klf4	0.483795	0.819498	0.779889	1.68375	0.493008	-0.516593	0.885922	0.466708	0.559765	0.212563	0.999729	0.741899	0.999862	0.0488339	0.993781	0.999724	0.947098	0.878845	0.741379	0.993668
Klf7	0.12925	0.146035	0.0978776	0.121892	-0.0185417	-0.20872	-0.0103591	-0.408497	-0.577197	-0.0444595	0.999729	0.619847	0.999862	0.992542	0.994973	0.999724	0.999977	0.79676	0.0260437	0.990803
Klf9	-0.00584181	0.941116	0.291643	0.192317	0.265433	0.283173	0.425847	0.760009	0.621242	0.878141	0.999729	0.000231175	0.999862	0.985745	0.76571	0.999724	0.988853	0.495251	0.0500928	0.000414084
Klhdc1	0.15247	0.38175	0.589929	0.578659	0.661007	0.0557308	-0.0417469	0.168227	0.418664	0.611791	0.999729	0.154049	0.317095	0.214238	0.0406461	0.999724	0.999977	0.941847	0.223371	0.102149
Klhdc2	-0.0563315	0.125776	0.0458512	0.311951	0.408198	0.206902	-0.248069	0.405249	0.232032	0.531562	0.999729	0.651431	0.999862	0.819216	0.275735	0.999724	0.999977	0.79676	0.474397	0.0198128
Klhl21	-0.80928	-0.621795	0.123733	-0.146442	0.106075	-0.509563	-0.154492	-0.618945	-0.0577084	0.175648	0.999729	0.0149182	0.999862	0.985745	0.964217	0.999724	0.999977	0.702028	0.944483	0.849581
Klhl24	0.295972	-0.0949933	0.317804	0.406708	0.682124	0.051222	-0.0340159	-0.186575	0.307762	0.346588	0.999729	0.757229	0.999862	0.455572	0.0148011	0.999724	0.999977	0.932144	0.325486	0.290657
Klhl26	-0.544188	-0.065803	0.147015	-0.487426	0.110393	-0.0426871	0.19794	-0.383299	0.158948	0.688009	0.999729	0.902138	0.999862	0.48186	0.967528	0.999724	0.999977	0.846981	0.78282	0.0497179
Klhl35	0.640703	0.348633	0.507532	-0.277907	-0.736295	-0.123607	0.40083	0.397662	-0.145699	0.383877	0.999729	0.294251	0.896716	0.916839	0.0319704	0.999724	0.999977	0.878845	0.863602	0.777974
Klhl5	-0.19317	0.400589	0.517253	0.442508	1.10606	-0.202274	-0.00515035	-0.260318	0.201222	0.957899	0.999729	0.148818	0.587702	0.750677	0.000848689	0.999724	0.999977	0.896375	0.627543	0.000613229
Klhl9	0.457124	-0.562363	-0.315293	-0.0913293	0.205855	0.241332	-0.23729	-0.300523	0.199583	0.0380198	0.999729	0.0245215	0.999862	0.99542	0.813137	0.999724	0.999977	0.873815	0.693383	0.993163
Klk1						5.75321	9.78171	10.4855	11.2378	11.9219						0.999724	0.0462174	2.60298e-12	0.00579278	0.00559611
Klk8	-0.220977	0.482111	0.211698	0.396878	-0.00210846	0.00468946	0.244287	0.272753	-0.0700092	-0.192722	0.999729	0.0433259	0.999862	0.703375	0.999849	0.999724	0.999977	0.896349	0.910494	0.750131
Klrb1f	-0.00472484	1.32828	-0.0138086	0.262377	0.719188	-0.0816456	-0.227582	0.0113166	-0.150665	0.767118	0.999729	0.00153761	0.999862	0.980688	0.947595	0.999724	0.999977	0.995862	0.837246	0.0674652
Klrd1	-0.941044	0.850718	1.95449	2.55913	1.91571	-1.08276	1.69932	2.25925	2.22287	2.62727	0.999729		0.674713	0.173271	0.589328	0.699522	0.0895179	4.82747e-05	0.0149788	0.0175613
Klrg1						-0.00099543	-1.11528	-3.57824	-5.7219	-6.72001						0.999724	0.999977	3.54583e-06	0.000829602	6.18111e-06
Klrk1						-1.68375	2.41237	2.59851	1.87476	1.55023						0.00118297	6.05846e-06	1.26748e-11	1.4347e-06	0.032512
Kmo						1.08581	0.283572	0.710107	1.68407	1.53396						0.0741062	0.999977	0.639563	6.39489e-14	7.00442e-10
Kmt2b	-0.156479	0.549641	-0.0216692	0.264923	0.0337072	-0.0258673	0.204465	0.223877	-0.465411	-0.296602	0.999729	0.0389455	0.999862	0.893591	0.994274	0.999724	0.999977	0.912942	0.270329	0.638539
Knl1	0.97596	-1.46958	-1.57677	-1.62238	-1.41797	1.19127	-1.53554	0.0865578	0.773394	0.131768	0.999729	0.000761303	0.0192586	0.0839475	0.0725677	0.355791	0.000359306	0.978231	0.183692	0.975336
Knstrn	0.636784	-0.509742	-0.187376	-0.607885	-0.903629	0.00196234	-1.22222	0.0158173	0.587447	0.562625	0.999729	0.228494	0.999862	0.568408	0.0520723	0.999724	0.00385132	0.99532	0.123961	0.273123
Kntc1	-0.256571	-1.87734	-2.1369	-0.42158	-1.95439	0.69798	-1.37134	0.161888	1.24554	-0.524968	0.999729	6.7871e-06	0.00478686	0.985745	4.28084e-05	0.999724	0.262197	0.954131	0.0533116	0.68454
Kpna1	0.312626	-0.58207	-0.162321	-0.393969	0.288774	0.176505	-0.334543	-0.334984	0.498284	0.445085	0.999729	0.00557383	0.999862	0.708843	0.639049	0.999724	0.999977	0.880028	0.0545645	0.173099
Kpna2	0.443945	-1.04858	-0.997958	-0.807757	-0.56852	0.385508	-0.885905	0.123981	0.498111	-0.133557	0.999729	0.000425752	0.113369	0.384407	0.536102	0.999724	0.0580999	0.96213	0.355059	0.966372
Kpna3	0.563319	-0.53171	-0.387027	-0.341103	-0.144892	0.228369	-0.480492	-0.0509847	0.368387	0.110507	0.999729	0.0106586	0.999862	0.798603	0.906876	0.999724	0.791275	0.986783	0.188367	0.96846
Krba1	-0.497004	-0.702415	0.10718	0.167274	0.485311	-0.346799	0.158416	-0.265273	-0.0334474	0.246039	0.999729	0.00236104	0.999862	0.975827	0.250747	0.999724	0.999977	0.908222	0.969899	0.667072
Kremen1	-0.22111	-0.3691	0.161502	-0.0374696	0.722761	0.0305472	-0.0845861	-0.434652	0.686694	0.616888	0.999729	0.172456	0.999862	0.998733	0.0284535	0.999724	0.999977	0.836543	0.0509487	0.0198119
Kremen2	-0.806921	-0.408217	-0.133299	0.00432929	-0.750261	-0.223471	-0.302786	-1.33843	-0.663241	-1.34013	0.999729	0.625835	0.999862	0.999262	0.388492	0.999724	0.999977	0.0385218	0.254992	0.000748705
Krt83	0.157357	1.02937	0.70198	0.57018	1.85617	0.090682	0.995487	1.71704	1.43826	1.94107	0.999729	0.0490303	0.999862	0.921232	0.0838967	0.999724	0.262197	0.000127592	1.23412e-09	6.40208e-16
Ky						-0.879414	-0.494482	-2.90099	-4.93499	-5.04315						0.999724	0.999977	3.0263e-06	3.00016e-24	1.61474e-18
L1cam	-0.873819	0.229281	0.0871835	0.0239999	-1.03481	-0.410208	0.0366756	-0.166082	0.628769	-1.23505	0.999729	0.576112	0.999862	0.998964	0.000933433	0.999724	0.999977	0.964994	0.0746302	0.52541
L3mbtl2	-0.870495	-0.258076	0.250808	-0.285927	0.0198318	-0.404612	-0.0610059	-0.159554	0.722866	0.502373	0.999729	0.353339	0.999862	0.947284	0.994494	0.999724	0.999977	0.953875	0.00659229	0.0948848
Lad1	-0.344117	-0.836977	-0.131969	-0.264404	0.0143415	1.67423	-2.29047	-1.77377	-0.781498	-3.76456	0.999729	0.00201812	0.999862	0.894729	0.998319	0.999724	0.00246555	0.907941	0.632434	4.9956e-07
Lag3	-0.270817	0.996066	-0.659342	-0.107031	0.43246	0.421993	0.400978	0.33691	-0.203859	-0.38048	0.999729	0.000855044	0.918825	0.998733	0.88857	0.999724	0.998877	0.840522	0.676281	0.469754
Lair1	0.478084	0.675734	0.0353381	-0.533076	-0.663057	1.70593	0.515669	2.34121	1.42012	1.25832	0.999729	0.254286	0.999862	0.850027	0.574908	0.999724	0.999977	0.00951767	0.0513603	0.314937
Lamb3	0.302305	-0.35069	-0.197415	-0.416027	-0.453753	0.0434328	0.0492737	-0.611333	-0.60231	-0.940883	0.999729	0.470672	0.999862	0.823764	0.781226	0.999724	0.999977	0.764567	0.27084	0.00954739
Lamc1	-0.637046	-0.720178	-1.46116	-1.57548	-1.19778	-0.0263688	-0.384398	-0.434826	0.126795	0.252309	0.999729	0.0484263	0.00609623	0.00563385	0.102925	0.999724	0.999977	0.769798	0.854248	0.577371
Lamtor4	-0.109428	0.249235	0.0347705	-0.320019	-0.383464	0.105085	-0.0149825	0.0775306	-0.540113	-0.645419	0.999729	0.465796	0.999862	0.796646	0.348378	0.999724	0.999977	0.982092	0.0309463	0.00358595
Laptm4b	0.0877839	-0.996666	-0.308591	-0.370394	-0.633141	-0.186463	-0.491554	-0.818982	-1.66319	-0.706326	0.999729	0.0994798	0.999862	0.916839	0.308307	0.999724	0.990746	0.306656	1.2027e-13	0.0145399
Larp1b	-0.0419737	-0.503887	-0.840252	-0.418282	-1.1865	0.0823886	-0.162874	-0.251041	-0.669764	-1.03394	0.999729	0.046084	0.0288544	0.680285	1.04477e-06	0.999724	0.999977	0.902405	0.0214502	0.00819357
Larp4	0.475531	-0.443584	-0.283095	-0.0372354	0.018074	0.494743	-0.300916	-0.0584735	0.447409	0.541252	0.999729	0.0389455	0.999862	0.998733	0.995182	0.91016	0.999977	0.984456	0.149423	0.0133112
Larp4b	0.104513	-0.39755	-0.148812	-0.133289	0.0505846	0.214942	0.0135583	-0.0890337	0.231585	0.291473	0.999729	0.0451171	0.999862	0.981618	0.993089	0.999724	0.999977	0.971678	0.521574	0.544369
Lasp1	-0.539057	-0.558593	-0.201991	-0.451012	-0.140799	-0.342899	-0.157946	-0.381113	0.213209	0.100446	0.999729	0.0012554	0.999862	0.384407	0.901108	0.999724	0.999977	0.844876	0.510873	0.912525
Lats2	0.121345	-0.19283	-0.147339	-0.280405	-0.319877	0.10153	-0.368237	-1.14084	-0.701861	-0.444638	0.999729	0.567954	0.999862	0.865413	0.499971	0.999724	0.995613	0.00832022	0.00853441	0.220866
Lax1	-0.0968165	0.337338	0.414347	0.270995	0.531223	0.0494194	0.423664	0.369671	0.779098	0.423859	0.999729	0.211627	0.765422	0.893987	0.033388	0.999724	0.704006	0.824314	3.69878e-05	0.173968
Lbh	-0.0299812	-0.0203346	-0.602893	-0.421435	-0.850506	-0.053735	-0.195245	-0.0744951	-1.11467	-1.21452	0.999729	0.966456	0.36468	0.584281	0.00559942	0.999724	0.999977	0.982092	8.96384e-08	6.23859e-06
Lbr	-0.169951	-0.607782	-0.101931	-0.24886	0.271645	0.0242066	-0.446081	-0.61416	0.542664	0.506904	0.999729	0.00418372	0.999862	0.905976	0.598711	0.999724	0.903235	0.708784	0.0188844	0.014792
Lclat1	-0.180044	-0.42752	-0.752577	-0.89437	-1.04014	-0.125161	-0.490095	-0.646118	-0.470186	-0.229281	0.999729	0.169539	0.148509	0.0194374	0.000834132	0.999724	0.872324	0.531649	0.16179	0.84051
Lcp1	-0.153876	-0.55815	-0.218283	-0.349857	-0.17543	0.0482655	-0.460375	-0.490374	0.229284	0.0688293	0.999729	0.00180038	0.999862	0.665135	0.774283	0.999724	0.806313	0.747429	0.474397	0.965495
Ldhb	-0.0425306	-0.136068	0.336662	0.218116	-0.159814	0.222803	0.0470651	-0.349941	-0.298775	-1.55502	0.999729	0.742645	0.999862	0.942158	0.911397	0.999724	0.999977	0.894656	0.550375	0.000501353
Ldlr	-0.289955	-0.699745	-0.0279618	-0.36124	0.218285	0.0243181	-0.079495	-0.563197	0.30538	0.42302	0.999729	0.0330876	0.999862	0.733934	0.77475	0.999724	0.999977	0.690678	0.485941	0.139022
Lef1	0.19108	-0.0343521	0.422728	0.355164	0.459749	-0.295579	-0.403173	-0.882868	-0.614704	-0.753919	0.999729	0.921488	0.764297	0.658277	0.167466	0.999724	0.998877	0.196368	0.0231703	0.00191328
Lemd3	0.0425965	-0.545612	0.0754227	0.0914703	0.31049	0.284307	-0.201087	-0.228202	-0.0167855	0.0941431	0.999729	0.0268443	0.999862	0.995851	0.631736	0.999724	0.999977	0.912022	0.984055	0.959798
Leo1	-0.0285829	0.0705319	0.0491872	-0.0183971	-0.0509511	0.137299	0.220793	0.29419	0.716584	0.513643	0.999729	0.867996	0.999862	0.998964	0.993781	0.999724	0.999977	0.872803	0.000847354	0.0379328
Lfng	-1.15736	-0.787167	-0.322271	-0.47034	0.280156	-0.925398	0.0438833	-0.553742	-0.376169	-0.575021	0.999729	8.3301e-05	0.999862	0.576201	0.765288	0.0520075	0.999977	0.670869	0.463384	0.205243
Lgals1	-0.186377	-0.38866	-1.42734	-1.50781	-1.70487	-0.0502047	-0.382219	0.16428	-0.735613	-0.455317	0.999729	0.0544193	0.000753537	9.9199e-07	1.87109e-05	0.999724	0.882976	0.952365	0.000489755	0.623659
Lgals3	-0.477014	-1.12286	-2.24555	-2.32321	-2.54981	0.543074	0.0304784	1.45038	0.88029	-1.08579	0.999729	0.0276561	0.000897694	0.000337355	0.000304073	0.926063	0.999977	0.00242558	0.000408128	0.902346
Lgals3bp	-0.224812	0.444801	0.407295	0.213872	0.281587	-0.0651482	0.648394	0.672824	0.773834	0.661629	0.999729	0.0203853	0.95954	0.933634	0.492247	0.999724	0.0935583	0.377946	0.000557592	0.0118109
Lgmn	-0.442762	-0.525517	-1.57142	-1.56909	-1.1033	-0.265598	-1.20561	-1.82709	-2.18712	-2.11528	0.999729	0.118654	0.00107613	8.31433e-06	0.0309116	0.999724	0.000135758	2.41636e-08	2.18904e-20	2.10433e-14
Lgr5	-0.250704	0.641713	0.00799653	0.665791	0.000473038	-0.0564175	0.406364	0.501859	-0.129536	-0.173273	0.999729	0.0308695	0.999862	0.203306	0.999849	0.999724	0.999977	0.794346	0.85651	0.905975
Lif	-0.60524	0.613097	-0.0194924	-0.569046	-0.123779	-0.0108063	-0.0158894	0.0416331	1.72947	1.22364	0.999729	0.280937	0.999862	0.796646	0.993704	0.999724	0.999977	0.994028	6.04622e-05	0.284323
Lig1	-0.201546	-1.1096	-0.974988	-0.713798	-1.19438	0.582524	-0.769171	0.339861	0.276447	0.314993	0.999729	6.61179e-06	0.0622589	0.308025	0.000457266	0.717683	0.143771	0.850912	0.523819	0.709466
Lig3	-0.720228	-0.505333	-0.081818	-0.176186	0.181118	-0.11712	0.0796742	-0.627223	0.83515	0.831203	0.999729	0.107851	0.999862	0.978864	0.892693	0.999724	0.999977	0.710542	0.00254505	0.00573526
Lig4	0.21152	-1.02157	-0.122025	-0.123136	0.235563	0.0170361	-0.189715	-0.584343	-0.359699	0.672798	0.999729	0.00841587	0.999862	0.996544	0.960675	0.999724	0.999977	0.743933	0.704208	0.647146
Lims1	0.288992	0.406233	0.379093	0.562254	0.380454	0.280927	0.0381622	0.395767	0.253603	0.28263	0.999729	0.0426124	0.962942	0.162568	0.388568	0.999724	0.999977	0.794411	0.537226	0.354981
Lin54	0.112455	-0.697455	0.127818	-0.304783	0.15951	0.0653899	-0.172966	-0.608141	0.326879	0.45661	0.999729	0.0265791	0.999862	0.856755	0.95287	0.999724	0.999977	0.645515	0.476565	0.292032
Lin7c	0.384683	-0.467795	-0.126459	-0.0739055	0.12814	0.268414	-0.258025	-0.148137	0.101481	0.222962	0.999729	0.0220531	0.999862	0.997151	0.952827	0.999724	0.999977	0.943445	0.855333	0.732356
Lipa	0.0519074	-0.241077	-0.261646	-0.45575	-0.205346	-0.18717	-0.621792	-0.860043	-0.570699	-0.270357	0.999729	0.361063	0.999862	0.356541	0.76501	0.999724	0.160374	0.115589	0.00735064	0.400198
Llgl1	-0.825151	-0.67358	-0.00770031	-0.212883	0.111652	-0.17523	-0.0465675	-0.572456	0.484139	0.570012	0.999729	0.0165789	0.999862	0.971778	0.988493	0.999724	0.999977	0.747429	0.243637	0.0310975
Lmna	-1.01951	-0.520551	-1.04692	-1.12695	-2.00337	-1.94887	0.609792	-0.971472	-1.03092	-0.625584	0.999729	0.393355	0.122576	0.0839475	1.20881e-05	2.65734e-10	0.999977	0.162237	0.00231188	0.895954
Lmnb1	-0.408871	-1.17026	-0.932254	-1.06853	-0.639042	0.047426	-0.749747	-0.30835	0.743639	0.338411	0.999729	9.81762e-10	0.0160696	0.0110335	0.385382	0.999724	0.0765494	0.862665	0.00419553	0.493321
Lmnb2	-0.51441	-0.834772	0.0491502	-0.476715	-0.360967	-0.0536215	0.228779	-0.234314	0.544809	0.402673	0.999729	0.000287583	0.999862	0.542586	0.58582	0.999724	0.999977	0.915183	0.0541572	0.267205
Lmo4	0.0293092	0.196001	0.387357	0.563059	1.17374	-0.499403	0.946117	1.58675	1.24483	2.43492	0.999729	0.663056	0.999862	0.503735	0.000187447	0.693122	0.00966581	6.65939e-05	0.000236957	0.0148438
Lpar3						0.18931	2.87238	3.64548	4.14322	4.9972						0.999724	5.29602e-10	2.75636e-17	2.16618e-39	3.38582e-23
Lpar6	0.199917	0.782572	0.584979	0.347437	1.16929	-0.0137033	0.287422	0.265769	0.0330988	0.479539	0.999729	0.000529641	0.510284	0.758699	2.74284e-07	0.999724	0.999977	0.884176	0.960525	0.185384
Lpcat4	-0.521868	-0.499078	-0.253015	-0.373497	-0.702544	-0.331541	-0.092081	-0.219545	-0.47785	-0.55816	0.999729	0.0295988	0.999862	0.687909	0.00202314	0.999724	0.999977	0.911974	0.0571002	0.11276
Lpin1	-0.3063	-0.520555	-0.0643242	-0.419294	0.377952	-0.382411	0.03974	-0.0218135	0.023278	0.170487	0.999729	0.0279681	0.999862	0.649718	0.408312	0.999724	0.999977	0.994828	0.977714	0.868936
Lrch1	-0.322712	-0.307479	0.0264136	-0.171879	0.12235	-0.043927	-0.143332	-0.146046	0.508374	0.294968	0.999729	0.197732	0.999862	0.975827	0.943269	0.999724	0.999977	0.955447	0.0406089	0.421792
Lrp10	-0.713579	-0.388362	-0.0501673	-0.308075	0.279072	-0.186025	-0.0464266	-0.670862	0.218119	0.112615	0.999729	0.0313291	0.999862	0.856755	0.612731	0.999724	0.999977	0.648566	0.529896	0.942549
Lrpprc	-0.0553236	-0.469506	0.0451686	-0.387153	0.201152	-0.302988	-0.131776	-0.342973	0.681799	0.57433	0.999729	0.100429	0.999862	0.830468	0.869724	0.999724	0.999977	0.884531	0.00409864	0.0213462
Lrrc17						1.00986	2.40853	3.51661	3.12699	4.68798						0.265037	4.65818e-10	8.78354e-16	2.11306e-14	9.11956e-30
Lrrc20	0.0949266	0.197115	0.374485	0.105458	0.173444	-0.350604	0.0331692	0.237737	0.792111	0.172484	0.999729	0.733741	0.999862	0.997013	0.956693	0.999724	0.999977	0.918312	0.0319998	0.941887
Lrrc32	-0.627737	-1.62473	-1.53437	-1.95538	-1.90297	-0.0410814	-2.02089	-2.08803	-1.77581	-3.52922	0.999729	8.50112e-13	6.19663e-09	1.17747e-22	9.11845e-14	0.999724	2.38316e-08	5.58409e-09	7.40494e-09	8.96727e-21
Lrrc47	-0.519473	-0.621524	0.0166095	-0.222512	0.19829	-0.0611468	-0.239339	-0.65648	0.453928	0.169272	0.999729	0.00349865	0.999862	0.941072	0.835753	0.999724	0.999977	0.708275	0.138317	0.804272
Lrrc59	-0.534905	-0.635202	-0.008569	-0.287322	-0.294312	-0.0348087	-0.19883	-0.20277	0.268498	0.0657737	0.999729	0.00195963	0.999862	0.899424	0.693426	0.999724	0.999977	0.926874	0.423772	0.980951
Lrrc61	-0.546948	-0.629925	0.155197	-0.646914	-0.502715	0.361311	-0.105723	-0.962224	-0.393374	-0.760158	0.999729	0.0288266	0.999862	0.166593	0.380304	0.999724	0.999977	0.0898608	0.283188	0.0130373
Lrrc75a	-0.328367	-0.204363	-0.356035	-0.0464029	0.0715815	-0.742957	-0.0203464	-0.402152	1.03916	0.201898	0.999729	0.75641	0.999862	0.998733	0.994274	0.9678	0.999977	0.886801	0.0347609	0.967821
Lrrc75b						-1.48725	2.75681	1.22326	0.361421	0.728624						0.00290481	9.83582e-05	0.332055	0.819308	0.954831
Lrrc8d	-0.265885	-0.408043	0.00284785	0.0523841	0.0603001	-0.187395	0.304616	-0.0245455	0.822986	0.664869	0.999729	0.0878611	0.999862	0.998733	0.993781	0.999724	0.999977	0.994828	0.000259777	0.00226139
Lrrfip2	-0.137062	0.331727	-0.0275906	-0.215533	0.499997	0.286503	-0.00538283	0.296066	0.453419	0.628383	0.999729	0.186672	0.999862	0.951066	0.217057	0.999724	0.999977	0.865587	0.0497745	0.00326444
Lsm14a	0.0850576	-0.564784	-0.0304854	-0.206839	0.121364	-0.239668	-0.234397	-0.41539	0.136271	-0.0181103	0.999729	0.00118677	0.999862	0.933634	0.919984	0.999724	0.999977	0.771824	0.743812	0.994287
Ltb	-0.285496	0.0756953	0.110417	-0.0369399	-0.12497	-0.0888197	0.236561	-0.122282	-0.534577	-0.633346	0.999729	0.843684	0.999862	0.998733	0.90433	0.999724	0.999977	0.961449	0.0149766	0.00113494
Ltb4r1	-1.00409	-1.84877	-3.13268	-3.72156	-1.8955	0.05216	-0.484137	-0.29986	-0.420463	-0.442823	0.999729	0.000100921	0.743359	6.33423e-08	0.785945	0.999724	0.915601	0.884992	0.0960677	0.944145
Luzp1	0.742378	0.450748	0.128067	-0.591392	-0.0515866	0.332278	0.374517	0.529143	0.679096	0.979656	0.999729	0.484569	0.999862	0.820978	0.994274	0.999724	0.999977	0.735497	0.0655929	0.00437809
Ly6a	0.324132	-0.472546	-1.0361	-1.19702	-2.0243	0.0985164	-0.472412	-1.40018	-2.45635	-2.77246	0.999729	0.0122704	0.00234106	6.7554e-06	1.21673e-10	0.999724	0.86035	0.00013462	4.6707e-55	1.70414e-44
Ly6c1	0.865107	-0.982255	-0.742084	-0.9564	-2.37041	-1.7471	-2.1636	-1.46921	-1.65279	-1.64628	0.999729	0.000117951	0.035722	0.0171758	1.27472e-15	0.431715	0.000521902	0.0999269	0.00152763	0.000343998
Ly6c2	0.310769	-0.582025	-0.431782	0.12026	-1.45024	5.27742	1.26907	4.97695	3.17462	2.18013	0.999729	0.240612	0.999862	0.99542	0.000174061	0.123856	0.841042	0.095616	0.251014	0.553978
Ly6d						4.89087	3.66261	6.1188	4.74615	5.07421						0.712778	7.04371e-06	0.042223	0.0565032	0.0161117
Ly6e	0.145289	-0.536786	-0.622386	-0.660614	-1.23545	0.095217	-0.555263	-0.717053	-1.32135	-1.54216	0.999729	0.000768378	0.136918	0.0360975	6.28289e-13	0.999724	0.425497	0.330122	1.38049e-15	3.63729e-21
Ly6g5b						-0.154369	-0.456079	-0.0362222	-1.15073	-1.32663						0.999724	0.999977	0.994028	0.0259626	0.72559
Ly6i	-0.230511	-0.0581566	-0.917382	-0.403434	-1.62705	0.376567	0.0590129	-1.07344	-2.39481	-2.63074	0.999729	0.967522	0.999862	0.968785	0.192144	0.999724	0.999977	0.535351	4.07929e-06	3.76442e-07
Ly96	0.371592	0.50194	-0.413794	-0.834029	-1.19417	-0.0972728	-0.33408	-0.0761503	-0.734271	-0.608907	0.999729	0.452633	0.999862	0.51902	0.0410887	0.999724	0.999977	0.985737	0.14552	0.312652
Lypd6b	0.692681	1.73697	2.1437	3.02453	2.64978						0.999729	1.53824e-05	8.85393e-06	4.01531e-10	8.96178e-09
Macroh2a1	-0.0470357	0.217369	0.0880417	0.113668	0.0422254	0.0358676	0.283845	0.390981	0.429795	0.460007	0.999729	0.30216	0.999862	0.985745	0.993781	0.999724	0.999977	0.79676	0.0614547	0.0200679
Mad1l1	-0.608302	-0.635459	-0.0257906	-0.370897	-0.155337	-0.210215	-0.170318	-0.286177	0.359381	0.136302	0.999729	0.00620387	0.999862	0.847197	0.937232	0.999724	0.999977	0.907036	0.303474	0.901747
Mad2l1	0.46942	-0.900425	-0.609197	-0.901694	-0.723546	0.959343	-1.05685	0.397467	0.419999	0.243008	0.999729	0.000114804	0.701041	0.11313	0.207152	0.0281781	0.00247355	0.836224	0.26106	0.761015
Maf	0.0523772	1.4666	-0.0596107	-0.113537	0.492656	0.304921	0.13987	0.569303	-0.445025	-0.0454036	0.999729	2.58581e-11	0.999862	0.994139	0.95695	0.999724	0.999977	0.743857	0.0467113	0.983324
Magi1						0.655896	-0.432341	-1.8238	-0.0151459	-1.4001						0.999724	0.999977	0.027998	0.994197	0.15388
Malat1	0.278395	0.806596	0.434852	0.382589	-0.182669	0.0497729	0.322723	0.0691823	-0.562308	-0.535462	0.999729	6.13752e-05	0.973892	0.810481	0.932494	0.999724	0.999977	0.982092	0.0862901	0.219764
Malt1	-0.0938402	0.460514	-0.0941195	0.155596	0.605702	0.207763	-0.0813675	-0.487367	-0.0245391	0.211553	0.999729	0.127741	0.999862	0.982708	0.00933267	0.999724	0.999977	0.735497	0.976719	0.727349
Maml2	0.286221	0.376324	0.657393	0.974249	1.00357	-0.058239	0.386392	0.288849	0.180055	0.536487	0.999729	0.195634	0.304451	0.00742515	3.2004e-05	0.999724	0.999977	0.883144	0.749914	0.0627371
Man1a	-0.0131396	-0.976572	-0.274495	-0.320788	-0.322775	-0.0395209	-0.221108	-0.476492	0.0716993	-0.43901	0.999729	3.26906e-10	0.999862	0.857439	0.588889	0.999724	0.999977	0.746338	0.912928	0.304649
Man2c1	-0.515354	-0.078753	0.181791	0.185252	0.334051	-0.21307	0.348573	-0.435263	0.631103	0.391647	0.999729	0.824328	0.999862	0.957357	0.597868	0.999724	0.999977	0.826836	0.0106585	0.408926
Maneal	0.206207	-0.156928	-0.0127049	0.226582	1.88887	0.21945	-0.0493491	0.420325	0.583555	0.166489	0.999729	0.917472	0.999862	0.998056	0.0177198	0.999724	0.999977	0.890817	0.786951	0.983423
Map3k11	-0.843787	-0.577633	0.140679	-0.266019	0.332255	-0.3787	0.155567	-0.562845	0.311367	0.161181	0.999729	0.00217774	0.999862	0.948021	0.687365	0.999724	0.999977	0.748405	0.353067	0.839628
Map3k14	-0.736717	-0.230024	0.30137	0.202578	0.680858	-0.300041	0.553884	0.534282	0.751709	0.815504	0.999729	0.513681	0.999862	0.981085	0.100656	0.999724	0.908038	0.754208	0.00674902	0.00414422
Map3k3	-0.374998	-0.544211	0.1471	-0.176496	0.0976759	-0.390329	-0.0741706	-0.586527	-0.0765851	-0.0718172	0.999729	0.00180047	0.999862	0.974125	0.957192	0.989927	0.999977	0.648566	0.904754	0.968181
Map3k7	0.0232289	-0.527731	-0.190282	-0.271404	0.283347	0.251829	-0.339091	-0.32163	0.469325	0.32911	0.999729	0.00658254	0.999862	0.884289	0.639716	0.999724	0.999977	0.865587	0.0687928	0.503014
Map3k8	0.334849	-0.658537	-0.687838	-0.661135	-1.55323	0.168549	-0.0673441	-0.259667	0.20715	-0.803387	0.999729	0.0265178	0.317095	0.370953	8.95257e-09	0.999724	0.999977	0.932239	0.771536	0.0427263
Map4k3	-0.770993	-0.599665	0.376675	-0.0133477	0.342716	-0.459052	-0.318272	-0.734841	-0.303776	0.0598899	0.999729	0.0338134	0.999862	0.999262	0.758445	0.999724	0.999977	0.646482	0.654573	0.991041
Map4k5	0.357559	-1.40555	-0.989967	-0.635268	0.0360985	0.263139	-0.406572	-0.379406	0.191331	-0.658387	0.999729	9.57432e-07	0.0925576	0.286981	0.994494	0.999724	0.999977	0.890781	0.83469	0.371512
Map7d1	-1.08182	-0.695045	-0.272368	-0.696132	-0.120939	-0.262052	-0.381048	-0.566865	0.00210319	-0.413791	0.999729	0.00223849	0.999862	0.211008	0.955362	0.999724	0.999977	0.756021	0.99824	0.270822
Mapk1ip1l	0.0499496	-0.503839	-0.0473903	-0.180453	-0.183715	-0.0241029	-0.0666218	-0.163228	0.0593337	0.163791	0.999729	0.0373003	0.999862	0.968802	0.894187	0.999724	0.999977	0.940646	0.925935	0.850262
Mapkapk2	-0.451507	-0.752679	-0.389518	-0.407135	-0.25122	0.148295	-0.168012	-0.232358	-0.190036	-0.0784898	0.999729	0.000101857	0.882287	0.494449	0.645954	0.999724	0.999977	0.908898	0.671986	0.981853
Marchf3	-0.65943	1.1106	0.0107031	-0.280231	0.659581	-0.0193554	0.333021	-0.125753	0.177785	0.710063	0.999729	0.00143759	0.999862	0.978864	0.580398	0.999724	0.999977	0.955604	0.695511	0.00972129
Marcks	0.264113	-0.525115	-0.50172	-0.253806	-0.816035	0.262503	-0.361169	-0.629015	-1.62132	-1.68663	0.999729	0.390047	0.999862	0.976615	0.674306	0.999724	0.999977	0.51955	2.66168e-12	3.24193e-13
Mast4	-0.274332	-0.42519	-0.447379	0.0972097	-0.0451075	0.0784275	-0.280252	-0.0438941	0.208426	0.756105	0.999729	0.241459	0.999862	0.995767	0.993781	0.999724	0.999977	0.989334	0.643429	0.0355516
Mastl	0.71712	-1.24051	-0.550045	-0.856937	-1.61188	1.24885	-2.35534	0.196338	-0.147529	-0.737714	0.999729	0.0765241	0.999862	0.644096	0.00452769	0.714732	4.7183e-05	0.948373	0.938144	0.517301
Matk	-0.540555	0.822528	-0.490055	-1.03971	-0.458302	-0.104522	-0.595235	-1.57404	-1.56774	-1.318	0.999729	0.00467679	0.977315	0.00128	0.597343	0.999724	0.195444	6.79778e-06	5.39145e-18	5.13834e-16
Matn2	0.721789	-0.230012	-3.01475	-2.25936	-2.79242	-0.250945	-1.24434	-1.39013	-1.14842	-0.698412	0.999729	0.835073	4.36255e-11	0.000603002	0.000855721	0.999724	0.00661246	0.00105175	2.4763e-09	0.223911
Mbd6	-0.0903684	0.176659	-0.31476	0.264116	-0.282361	-0.32531	-0.29625	0.192781	-0.74494	-0.615142	0.999729	0.673096	0.999862	0.945913	0.844681	0.999724	0.999977	0.934968	0.0372636	0.353427
Mbnl3	0.498669	-0.495024	-0.211937	0.409735	-0.0441092	0.360987	-0.384989	0.360177	0.946048	0.411303	0.999729	0.0788458	0.999862	0.754933	0.993781	0.999724	0.999977	0.850912	0.00891682	0.585688
Mboat1	0.0317998	0.468713	0.591211	0.575225	1.20868	0.053838	0.133574	-0.18469	0.556112	0.974458	0.999729	0.0298725	0.2585	0.375387	1.75499e-05	0.999724	0.999977	0.932321	0.0504439	0.000134478
Mboat7	-0.594115	-0.495515	-0.519048	-0.213232	-0.08021	-0.0669824	0.0172644	-0.140661	0.0274829	-0.465727	0.999729	0.0372138	0.45283	0.941072	0.982717	0.999724	0.999977	0.949952	0.969489	0.0806463
Mbtps1	-0.554584	-0.476188	-0.0463218	-0.151249	0.0314469	-0.0555285	-0.153334	-0.588915	0.283289	0.208088	0.999729	0.0104306	0.999862	0.975827	0.994274	0.999724	0.999977	0.696537	0.366048	0.650261
Mcm10	-0.388977	-1.92414	-0.938599	-1.45053	-2.0904	0.791531	-0.864996	-0.12408	1.13965	1.63321	0.999729	0.000282643	0.89565	0.939898	2.74996e-05	0.986836	0.967799	0.970883	0.0173763	0.000109075
Mcm2	-0.617704	-1.01341	-0.211169	-0.460172	-0.129827	0.0715907	-0.636324	-0.00101333	1.06825	0.514339	0.999729	1.81817e-09	0.999862	0.703618	0.906515	0.999724	0.554322	0.999364	4.91284e-06	0.0253656
Mcm3	-0.447694	-1.20942	-0.695105	-0.712596	-0.553635	0.485106	-0.484103	0.375453	1.25119	0.877909	0.999729	1.54391e-08	0.179567	0.404611	0.334725	0.912328	0.962597	0.830959	1.07733e-10	0.000307974
Mcm4	0.019365	-0.8471	-0.529883	-0.415589	-0.198211	0.139819	-0.415269	-0.348137	0.703765	0.261792	0.999729	3.21092e-06	0.646226	0.71389	0.774283	0.999724	0.916317	0.878836	0.00186107	0.496946
Mcm5	-0.368342	-1.00223	-0.664744	-0.719175	-0.578872	0.31593	-0.720244	0.235925	1.21572	0.51353	0.999729	1.0046e-06	0.370742	0.427788	0.327555	0.999724	0.199057	0.918312	2.19e-08	0.0994131
Mcm6	-0.180618	-0.716008	-0.559869	-0.547315	-0.378493	0.124253	-0.293815	-0.0763135	0.688355	0.484198	0.999729	8.14521e-05	0.450935	0.523821	0.321189	0.999724	0.999977	0.981489	0.00141433	0.0321543
Mcm7	-0.292219	-0.863401	-0.415016	-0.404331	-0.250632	0.242905	-0.593174	-0.0629911	0.67704	0.456446	0.999729	1.36129e-05	0.914234	0.818347	0.756634	0.999724	0.360403	0.985174	0.00293288	0.0655303
Mcmbp	-0.280034	-0.433057	-0.105821	-0.136404	-0.171499	-0.202994	-0.226242	-0.675592	0.201337	0.243704	0.999729	0.0222178	0.999862	0.974125	0.861978	0.999724	0.999977	0.635946	0.588227	0.669146
Mcoln2	0.00159285	1.10557	1.46449	-0.0899961	3.11406	-0.418287	0.740521	0.693996	1.01953	1.39307	0.999729	0.154979	0.269521	0.998964	3.31188e-06	0.999724	0.483179	0.671565	0.0134814	0.0075223
Mcoln3	0.785369	-0.399088	0.0142707	-0.808522	-0.443249	0.861998	-1.01022	-2.36151	-1.08032	-1.54821	0.999729	0.518545	0.999862	0.149062	0.752327	0.999724	0.652756	0.0447534	0.0292302	0.0526031
Mctp1	1.10399	-0.663125	-0.538251	-0.770374	-0.260625	-0.615009	-1.05763	-1.691	-0.688986	-2.38386	0.999729	0.246778	0.999862	0.663966	0.929818	0.999724	0.999977	0.66879	0.619653	0.000566258
Mctp2	0.667184	-0.0213913	0.230136	1.59656	1.77331						0.999729	0.980326	0.999862	0.000177989	4.96142e-07
Mdm1	-0.440976	-0.785004	0.407532	-0.608958	0.060183	0.601634	-1.2306	0.039712	0.774076	0.228154	0.999729	0.0569433	0.999862	0.796228	0.993781	0.999724	0.00671129	0.993024	0.193722	0.909541
Mdm2	0.0501513	-0.436355	-0.0885355	-0.103714	0.211157	0.0780469	-0.242311	-0.386633	0.0703465	0.12718	0.999729	0.0297144	0.999862	0.990875	0.814981	0.999724	0.999977	0.84377	0.897541	0.912181
Mdn1	0.227882	0.602893	0.243331	0.528926	0.184722	-0.109363	0.248778	0.307828	0.436531	0.163231	0.999729	0.023407	0.999862	0.22024	0.852398	0.999724	0.999977	0.873815	0.207777	0.93163
Med22	0.0319602	-0.67025	-0.300571	-0.00209385	0.22257	-0.539728	-0.0632917	-0.268503	0.307936	0.18831	0.999729	0.0089491	0.999862	0.999262	0.829747	0.91517	0.999977	0.890946	0.44319	0.893966
Med24	-0.421303	-0.52541	-0.62281	-0.295699	0.204303	-0.0375304	-0.320043	-0.673788	0.388309	0.460583	0.999729	0.0107371	0.36527	0.928098	0.815111	0.999724	0.999977	0.708784	0.178847	0.251432
Mef2d	-0.487007	-0.401525	-0.156508	-0.113651	0.113809	-0.404669	-0.0725501	-0.611203	-0.273023	-0.33645	0.999729	0.0378141	0.999862	0.994989	0.950346	0.999724	0.999977	0.586683	0.480117	0.399321
Melk	0.982029	-1.17666	-1.62025	-2.17456	-1.73832	0.767656	-1.03465	-0.414557	0.450113	-0.554504	0.999729	0.00615577	0.00150802	0.000378044	0.0107346	0.745296	0.0465083	0.872803	0.438349	0.467791
Metrnl						0.594407	0.908207	0.63132	0.139231	0.458674						0.8719	0.0179314	0.60892	0.80443	0.545349
Mettl24						0.558058	-0.00672726	0.739135	1.07205	1.40117						0.999724	0.999977	0.506263	0.0169929	0.00340185
Mettl26	0.0800064	0.20087	0.00182721	-0.245569	-0.611291	-0.105305	-0.015526	0.225828	-0.516513	-0.373962	0.999729	0.624542	0.999862	0.948021	0.0164159	0.999724	0.999977	0.924072	0.0902356	0.241374
Mettl27	-0.680238	0.407182	1.12724	0.772781	0.832585	-0.358388	0.623555	-0.822381	-0.597423	-0.335813	0.999729	0.488184	0.0281619	0.349695	0.0886083	0.999724	0.999977	0.71403	0.634623	0.909773
Mettl9	0.728523	0.859789	0.787785	1.09137	1.07719	0.00380493	0.149499	0.784242	0.0740896	0.170538	0.999729	0.00095126	0.146931	0.000590671	0.00135692	0.999724	0.999977	0.377946	0.919628	0.911496
Mfn2	-0.346686	-0.410849	-0.263378	-0.45552	0.330907	-0.394826	-0.0870994	-0.136158	0.470751	0.634826	0.999729	0.209506	0.999862	0.644096	0.459424	0.999724	0.999977	0.956804	0.0740973	0.027999
Mfsd14b	-0.0481435	-0.462139	-0.326103	-0.262216	0.0417604	0.262693	-0.62291	-0.416165	0.216088	-0.102261	0.999729	0.0420978	0.999862	0.921107	0.993781	0.999724	0.155942	0.799965	0.548789	0.942773
Mfsd3	-0.380796	0.237325	0.292765	0.246465	-0.0137584	-0.275977	0.203549	0.470937	-0.0111367	0.802703	0.999729	0.662945	0.999862	0.980565	0.998354	0.999724	0.999977	0.828126	0.992993	0.0300874
Mfsd4a	-0.318908	-0.847796	-0.388753	-0.241884	0.195386	-0.424378	-0.276058	-0.476042	0.215487	0.26564	0.999729	0.00640677	0.999862	0.960938	0.929131	0.999724	0.999977	0.840522	0.831759	0.837604
Mfsd6	-0.244671	0.580803	0.984809	0.683595	1.39381	-0.0767314	0.364661	-0.141832	0.758881	0.836704	0.999729	0.0247278	0.00542125	0.126226	1.40443e-10	0.999724	0.998877	0.9509	0.000289727	0.000354353
Mgll						0.560202	1.44693	2.84374	3.70761	1.92365						0.999724	0.0551642	2.62681e-08	1.25631e-21	0.0826765
Mgst2	0.284939	0.0633529	-0.137162	-0.198428	-0.542804	0.194026	-0.117662	-0.307709	-0.58208	-1.07082	0.999729	0.8353	0.999862	0.944591	0.0538849	0.999724	0.999977	0.865587	0.013933	0.00283977
Miat						0.525217	0.0734219	0.153268	-1.43427	-0.888005						0.999724	0.999977	0.949366	4.68774e-07	0.204433
Mib2	-0.500141	0.218692	0.930034	0.674233	0.94841	-0.263477	0.236541	-0.540826	0.626545	0.726322	0.999729	0.558821	0.378405	0.597246	0.127364	0.999724	0.999977	0.831895	0.0517026	0.00854148
Mical1	-0.732471	-0.180588	0.346336	-0.184487	0.625814	0.0145367	0.132843	-0.31034	1.05045	0.952393	0.999729	0.49435	0.999862	0.968785	0.0162231	0.999724	0.999977	0.908898	1.52189e-09	0.0018499
Miga1	0.0769868	-0.6018	-0.0695982	0.0367165	0.342634	0.00577466	0.153995	-0.0873475	0.255839	0.445709	0.999729	0.0153564	0.999862	0.998733	0.729965	0.999724	0.999977	0.978231	0.666083	0.24684
Miga2	-0.763847	-0.739775	0.180415	-0.634738	0.131764	0.153971	-0.238709	-0.0634546	0.227522	0.162891	0.999729	0.0214577	0.999862	0.420888	0.968229	0.999724	0.999977	0.987592	0.718807	0.938472
Mir142hg	0.180482	0.526128	0.49581	0.376176	0.215371	-0.0410854	0.314387	0.122814	-0.187212	-0.129446	0.999729	0.0277482	0.496992	0.733934	0.76338	0.999724	0.999977	0.96213	0.745142	0.902568
Mirt1	0.129429	2.37912	2.47586	2.63396	1.97532	-0.113146	1.01775	0.660593	0.75011	0.99398	0.999729	4.76209e-15	8.46928e-13	1.65395e-12	1.30553e-11	0.999724	0.09319	0.644097	0.100401	0.0655709
Mis12	0.257102	-0.67951	0.270856	-0.167283	-0.0625049	-0.064581	-0.206575	-0.370633	0.563509	0.0977975	0.999729	0.00126262	0.999862	0.975827	0.987773	0.999724	0.999977	0.847443	0.0425662	0.975904
Mis18bp1	0.767681	-1.40247	-0.668358	-0.874571	-1.1581	1.93397	-2.20368	0.123507	0.94224	0.427738	0.999729	0.00477074	0.999862	0.717485	0.211103	0.000603787	2.38316e-08	0.971758	0.2016	0.737482
Mki67	0.158419	-1.77815	-1.79556	-1.71534	-1.75347	0.73548	-1.51109	-0.0153705	0.492211	0.291972	0.999729	2.72971e-12	1.12446e-06	0.538314	0.000572383	0.279629	9.1767e-05	0.99532	0.0807072	0.553978
Mkln1	0.389444	-0.439647	-0.167025	-0.0693943	-0.0320879	0.0951529	-0.322935	-0.122995	0.167992	0.0404219	0.999729	0.0299133	0.999862	0.996222	0.993781	0.999724	0.999977	0.95587	0.711423	0.990711
Mllt1	-0.69439	-0.544641	-0.313771	-0.322554	-0.0524135	-0.092279	-0.385128	-0.43211	-0.0992383	-0.329738	0.999729	0.0286605	0.999862	0.822397	0.993781	0.999724	0.999977	0.843763	0.883175	0.453109
Mllt6	0.193219	0.817673	0.0746645	0.282463	-0.00754173	0.424606	0.528872	0.460073	-0.877465	-0.4597	0.999729	2.98521e-05	0.999862	0.899467	0.998354	0.999724	0.595133	0.770461	0.000199184	0.149642
Mmgt1	0.941974	-0.553638	-0.380151	-0.352791	0.240334	0.189719	-0.0217101	0.0683476	0.383981	0.929453	0.999729	0.134172	0.999862	0.918527	0.921329	0.999724	0.999977	0.98443	0.637044	0.0286505
Mmp9						1.28442	-2.11872	-3.293	-3.8612	-5.32984						0.40753	5.98349e-08	1.19607e-16	4.63161e-63	2.76864e-12
Mms22l	-0.0286866	-0.611714	-0.0483219	-0.49893	-0.457176	0.297461	-0.550451	-0.00753861	0.873564	0.513535	0.999729	0.0705974	0.999862	0.829483	0.445342	0.999724	0.83804	0.997169	0.0083734	0.246934
Mmut	-0.120649	-0.15722	0.0266924	-0.0468579	0.231189	-0.209198	-0.355556	-0.215708	0.658868	0.0792573	0.999729	0.707017	0.999862	0.998733	0.856747	0.999724	0.999977	0.921353	0.0261552	0.984046
Mob1a	0.0463901	-0.528684	-0.150196	-0.291292	0.138402	-0.0800766	-0.295392	-0.396574	0.254164	0.352441	0.999729	0.00467679	0.999862	0.794337	0.916304	0.999724	0.999977	0.836543	0.423865	0.468887
Mogs	-0.557132	-0.327413	0.0720264	-0.148532	0.170957	0.000172401	0.342003	0.056318	0.547471	0.40511	0.999729	0.169037	0.999862	0.974125	0.855599	0.999724	0.999977	0.986064	0.00852708	0.132223
Morrbid	0.151667	-0.662468	-1.58081	-1.83755	-1.81298	0.398764	-0.807393	0.065691	-0.946189	-1.2632	0.999729	0.185529	0.00234106	0.00094783	0.00101846	0.999724	0.0679436	0.988722	0.000352624	8.13979e-09
Mpeg1						4.88765	0.872415	5.09996	3.92333	3.22842						0.877733	0.999977	0.605194	6.44101e-05	0.00697603
Mprip	-0.696882	-0.572868	-0.0949344	-0.21685	0.114759	-0.163688	-0.222816	-0.671872	-0.295555	-0.43294	0.999729	0.0186274	0.999862	0.973168	0.95287	0.999724	0.999977	0.589467	0.53976	0.242395
Mrgpre	-0.318509	-0.679908	-1.04584	-1.1909	-0.427419	0.18543	-0.599499	-1.19786	-0.0233599	-0.434023	0.999729	0.408676	0.3276	0.125623	0.720253	0.999724	0.625704	0.0150989	0.981184	0.367581
Mrpl54	-0.0465533	0.364513	-0.172095	-0.377331	-0.479162	0.0440347	-0.219598	0.182323	-0.695454	-0.329738	0.999729	0.154205	0.999862	0.662174	0.321803	0.999724	0.999977	0.948845	0.00273642	0.554997
Mrps27	0.0271093	-0.210106	0.123338	0.0317106	0.143884	-0.0860773	0.0892666	0.134186	0.388345	0.603218	0.999729	0.60984	0.999862	0.998935	0.937232	0.999724	0.999977	0.955813	0.310511	0.0456138
Ms4a4c	1.07508	0.0915178	0.803936	1.10929	0.837718	-0.441301	0.305436	0.554949	0.418368	-0.264798	0.999729	0.808133	0.027442	0.000187631	0.0137045	0.999724	0.999977	0.782651	0.521447	0.955629
Msh6	-0.104283	-0.741098	-0.394431	-0.269501	-0.333621	0.131122	-0.75156	-0.859991	-0.0488016	-0.12168	0.999729	3.78964e-05	0.999862	0.899424	0.498728	0.999724	0.214862	0.23075	0.947047	0.954511
Msl2	-0.0813587	-0.61357	0.0403979	-0.0524062	0.281965	0.00519512	-0.114414	-0.348487	-0.0940102	-0.0380799	0.999729	0.00217774	0.999862	0.998733	0.807498	0.999724	0.999977	0.852497	0.869685	0.991511
Msl3l2	-0.446644	0.339227	0.316237	0.0433579	0.41666	-0.10408	0.114707	-0.131164	0.389828	0.634183	0.999729	0.312775	0.999862	0.998733	0.655536	0.999724	0.999977	0.954131	0.20446	0.0133453
Msn	-0.0630803	-0.539287	0.0362726	-0.128041	0.192673	-0.151309	-0.234089	-0.473972	0.359474	0.285535	0.999729	0.00127234	0.999862	0.980688	0.837449	0.999724	0.999977	0.795655	0.122355	0.440044
Msrb2	0.484671	-0.234233	-0.209699	-0.238687	-0.217717	0.207573	0.201721	-0.0892041	-0.76711	-1.18898	0.999729	0.567314	0.999862	0.945498	0.833197	0.999724	0.999977	0.982092	0.124168	0.00226139
Mstn	-0.227842	2.55053	1.06999	2.08312	4.33756	0.379809	0.842757	1.2476	2.38882	3.62833	0.999729	0.00997072	0.245719	0.00756212	1.95896e-39	0.999724	0.0724837	0.00443667	2.0772e-31	2.0927e-42
Mta2	-0.270756	-0.475964	0.00693322	-0.275948	0.0927788	-0.162982	-0.164551	-0.461555	0.367471	0.168678	0.999729	0.00826	0.999862	0.86039	0.952827	0.999724	0.999977	0.773484	0.151361	0.782416
Mtcl1	-0.384011	0.661467	0.313524	0.168693	-0.374783	-0.400202	0.733717	0.431051	-0.209652	0.0565297	0.999729	0.0238808	0.999862	0.978864	0.46576	0.999724	0.215354	0.824314	0.76095	0.992257
Mthfd1	-0.423044	-0.60976	-0.0231639	-0.181367	-0.0764661	-0.038009	0.243068	0.135758	0.896886	0.60001	0.999729	0.00511343	0.999862	0.960949	0.978976	0.999724	0.999977	0.959076	0.000230926	0.0482424
Mthfd1l	-0.501081	-0.640821	-0.0454436	-0.226657	-0.223535	-0.358046	-0.165733	0.0424492	0.577021	0.245045	0.999729	0.00247069	0.999862	0.943195	0.766835	0.999724	0.999977	0.989442	0.0841001	0.807118
Mthfd2	-0.203175	-0.471277	0.0156632	-0.510992	-0.298165	-0.0114968	-0.304179	-0.112733	0.072401	0.0664188	0.999729	0.039457	0.999862	0.230872	0.525336	0.999724	0.999977	0.96213	0.913507	0.975841
Mthfsl	0.101779	0.0189829	-0.1068	-0.0632163	-0.0319282	0.0966868	-0.277095	0.172862	-0.795531	-0.459326	0.999729	0.968839	0.999862	0.998056	0.994274	0.999724	0.999977	0.949287	0.000213733	0.061592
Mtmr1	0.0309243	-0.880334	0.200423	-0.0754044	0.00583573	-0.0410981	-0.120054	-0.515434	0.400694	0.1023	0.999729	2.67255e-06	0.999862	0.997664	0.998956	0.999724	0.999977	0.796186	0.177161	0.960337
Mtmr10	-0.122019	-1.14618	-0.484735	-0.517767	0.343077	-0.488131	-0.423557	-0.462521	-0.518659	0.429596	0.999729	0.000469979	0.999862	0.645609	0.736713	0.999724	0.999977	0.856036	0.571766	0.620103
Mtmr3	-0.385115	-0.69583	-0.167718	-0.437476	-0.0905715	-0.0506244	-0.290759	-0.554334	0.266203	0.404951	0.999729	1.70916e-05	0.999862	0.519597	0.972044	0.999724	0.999977	0.748405	0.481903	0.0847217
Mtmr4	-0.18045	-0.579284	0.0433978	-0.0754387	0.160867	0.00583685	-0.218035	-0.462082	0.636717	0.456091	0.999729	0.00871423	0.999862	0.998056	0.943536	0.999724	0.999977	0.836666	0.0791818	0.377369
Mtmr6	-0.0830249	-0.661402	-0.145787	-0.389994	0.0978773	-0.0301708	-0.460455	-0.537555	0.259698	0.261054	0.999729	0.00620387	0.999862	0.588339	0.960546	0.999724	0.691284	0.71692	0.449319	0.488285
Mtr	-0.171369	-0.408566	-0.175036	-0.240974	0.341325	-0.1834	0.135292	-0.314606	0.691806	0.110729	0.999729	0.183547	0.999862	0.963515	0.817985	0.999724	0.999977	0.896349	0.0178536	0.948535
Mtrr	-0.511809	-0.555173	0.305968	-0.374865	-0.254966	-0.0448031	-0.324871	-0.38531	0.360111	0.646156	0.999729	0.0269454	0.999862	0.746749	0.76501	0.999724	0.999977	0.865587	0.273236	0.134128
Mtss1	-0.121007	0.0301552	-0.182044	-0.0745717	-0.0627185	0.0324713	0.486432	0.397335	0.681487	1.13991	0.999729	0.951793	0.999862	0.996544	0.993781	0.999724	0.718078	0.796186	0.0042521	6.0257e-08
Mturn	-0.447852	-0.583873	0.0521399	-0.145348	0.415245	0.0697631	0.10386	0.0392174	0.178865	0.806995	0.999729	0.0396374	0.999862	0.979297	0.436388	0.999724	0.999977	0.991053	0.729524	0.000244449
Mvb12b	-0.422671	-0.211624	-0.227591	0.130531	-0.597002	-0.132634	-0.656769	-0.703145	-0.873515	-1.41818	0.999729	0.772542	0.999862	0.995309	0.394211	0.999724	0.807295	0.755221	0.0739452	0.00177301
Mvd	-0.188915	-0.310794	-0.560131	-0.454019	-0.672264	0.0571994	0.0172721	0.000867143	-0.237545	0.0437159	0.999729	0.359371	0.563547	0.529185	0.0110429	0.999724	0.999977	0.999364	0.572796	0.993189
Mxd1	-0.081889	-0.984336	-0.0536118	-0.195046	-0.255952	0.195674	-0.270749	-0.327687	0.00602903	-0.624194	0.999729	5.94884e-08	0.999862	0.950701	0.854366	0.999724	0.999977	0.865587	0.993933	0.202177
Mxd3	-0.654631	-1.30049	-1.12043	-1.50054	-1.3936	1.31535	-1.82957	0.0472325	1.07093	0.118651	0.999729	0.00118677	0.175308	0.074849	0.116055	0.311379	2.78715e-07	0.990553	0.0619342	0.986395
Mxd4	-0.179182	0.113834	-0.0635181	0.123126	-0.30602	0.0549219	-0.133299	-0.207078	-0.366336	-0.883627	0.999729	0.766021	0.999862	0.985745	0.431708	0.999724	0.999977	0.918312	0.181726	0.000265725
Myadm	0.00897911	-0.846517	-0.924299	-0.900122	-0.767465	-0.0333012	-0.567987	-0.429612	-0.134364	-0.0299877	0.999729	0.040698	0.597886	0.279316	0.656687	0.999724	0.318166	0.757767	0.841319	0.999834
Myb	-0.26136	0.13575	0.213236	0.341981	0.81456	0.26129	-0.522914	0.372046	1.04367	0.704496	0.999729	0.720913	0.999862	0.851155	0.00312797	0.999724	0.587943	0.836543	0.000353021	0.243615
Mybbp1a	-0.461095	-0.40568	-0.0832207	-0.207784	0.0635628	-0.179337	0.0764818	0.00103909	0.923123	0.619262	0.999729	0.0447341	0.999862	0.941072	0.988184	0.999724	0.999977	0.999364	2.01169e-05	0.00241015
Mybl2	-0.348117	-1.5963	-1.65915	-1.22479	-1.53267	0.653775	-1.31297	-0.0823876	2.02625	0.649276	0.999729	0.00050859	0.0625187	0.367664	0.137496	0.999724	0.00252843	0.983954	1.68626e-08	0.446926
Myc	-0.189274	-0.0702733	0.177041	-0.03774	0.0344121	-0.397611	0.186597	0.163222	0.790865	0.347961	0.999729	0.808195	0.999862	0.998733	0.994274	0.999724	0.999977	0.935392	7.90993e-05	0.284344
Mycbp2	0.210852	0.476314	0.275221	0.393952	0.187393	-0.156545	0.242223	-0.008546	-0.223888	0.0931416	0.999729	0.00722742	0.999862	0.546086	0.829966	0.999724	0.999977	0.996106	0.498416	0.936414
Mylip	-0.0487892	-0.272027	0.226512	0.0485468	0.434669	-0.0855942	0.0319732	-0.572787	-0.745201	-0.236654	0.999729	0.34854	0.999862	0.998733	0.385026	0.999724	0.999977	0.674652	0.0101689	0.644711
Myo18a	-0.830228	-0.554167	-0.233627	-0.4174	-0.251927	-0.0744185	-0.0372892	-0.414937	-0.0926631	0.182831	0.999729	0.0227828	0.999862	0.558948	0.808468	0.999724	0.999977	0.809319	0.88003	0.830009
Myo1e	-0.456401	-0.132339	0.0398494	-0.677302	-0.202501	-0.0597633	-0.119299	-0.498921	0.810518	0.312046	0.999729	0.727565	0.999862	0.349136	0.842975	0.999724	0.999977	0.766892	0.0058129	0.492801
Myo1f	-1.13843	-0.390811	-1.35084	-2.1406	-0.875355	-0.304844	-0.559681	-1.16477	-0.274481	0.12826	0.999729	0.172724	4.63218e-06	6.38307e-07	0.0867749	0.999724	0.823615	0.0930799	0.348453	0.959678
Myo1g	-0.446429	-0.366537	0.130225	-0.119254	-0.0794997	-0.279251	-0.242736	-0.564951	0.510356	0.315817	0.999729	0.0595259	0.999862	0.988247	0.972752	0.999724	0.999977	0.708784	0.0417572	0.359959
Myo3b	-0.473635	0.694408	0.0381593	0.0172513	0.667138	0.106195	-0.166893	-0.392437	0.29078	0.219738	0.999729	0.0390321	0.999862	0.999262	0.334725	0.999724	0.999977	0.826	0.454701	0.813026
Myo6	0.917875	0.177992	0.301457	0.588079	-0.391391	0.951472	0.784344	0.545676	1.49417	0.996006	0.999729	0.883832	0.999862	0.547524	0.647626	0.171185	0.482767	0.675089	1.66974e-12	0.00120947
Myof	0.597167	1.78957	1.0161	1.50275	2.43169	0.767487	0.593232	2.06202	3.74142	4.11984	0.999729	0.000152934	0.869229	0.148129	0.0319835	0.883338	0.844536	1.63154e-06	7.37114e-24	4.46549e-08
N4bp1	0.0326196	-0.115349	-0.335496	-0.272718	-0.259605	0.1843	-0.279538	0.0342518	-0.576596	-0.237461	0.999729	0.75199	0.999862	0.874741	0.833197	0.999724	0.999977	0.991225	0.012484	0.551743
N4bp3	-1.2865	-0.242471	-0.567035	-1.2005	-1.22447	-0.231463	0.22663	0.421517	0.324025	0.0705808	0.999729	0.790112	0.999862	0.0990152	0.0480085	0.999724	0.999977	0.83151	0.601096	0.993668
Naa20	0.704575	0.0457414	-0.381015	-0.31462	-0.256411	0.381755	-0.489914	0.0990843	-0.634605	-0.522824	0.999729	0.911447	0.999862	0.808954	0.809841	0.999724	0.628469	0.970979	0.00201677	0.0347226
Naa30	0.325365	-0.557477	-0.163178	-0.21379	0.360017	0.146927	-0.216266	-0.243594	0.400318	0.245535	0.999729	0.00797638	0.999862	0.939898	0.325474	0.999724	0.999977	0.898595	0.180435	0.782233
Naa38	-0.0800761	0.0845547	-0.135737	-0.526742	-0.858118	-0.0375886	-0.111585	0.514311	-0.426657	-0.192311	0.999729	0.859651	0.999862	0.525206	0.0077198	0.999724	0.999977	0.828746	0.338717	0.901747
Nabp1	0.43017	-0.541338	-0.340222	-0.457526	-0.0724522	0.343089	-0.557845	-0.485266	-0.445392	-0.58655	0.999729	0.0105343	0.999862	0.449153	0.978655	0.999724	0.601512	0.674588	0.0729207	0.114183
Naga	-0.154476	-0.0891017	-0.132216	-0.504032	-0.196567	0.624072	0.109052	0.592142	0.852645	0.559294	0.999729	0.796316	0.999862	0.380251	0.812585	0.312695	0.999977	0.526326	0.000397367	0.0110718
Naip2	-0.617073	1.66254	0.596725	-0.276598	0.199684	-0.0868993	0.0331261	-0.278324	0.217906	-0.0267252	0.999729	0.0155832	0.999862	0.9793	0.97793	0.999724	0.999977	0.929302	0.763385	0.995711
Nanos1	0.164304	0.15845	1.14825	1.12578	1.03034	0.143154	1.07003	1.42092	1.8576	1.47678	0.999729	0.791254	0.233201	0.0377143	0.0529021	0.999724	0.0328135	0.00137925	6.19868e-07	0.000114902
Naprt						0.264085	-0.431602	-0.423949	-0.599917	-1.03885						0.999724	0.999977	0.824314	0.141408	0.00779804
Narf	-0.317982	-0.55199	0.106755	-0.402962	0.118174	-0.202325	-0.630399	-0.813293	-0.00612455	-0.163967	0.999729	0.00871423	0.999862	0.535019	0.939349	0.999724	0.272187	0.445394	0.994363	0.86149
Nars	0.129186	-0.597516	-0.0941798	-0.00887005	-0.217469	-0.00212832	0.147706	-0.0612053	0.398427	0.198733	0.999729	0.00580022	0.999862	0.999262	0.735301	0.999724	0.999977	0.983528	0.188367	0.843446
Nars2	0.461786	-0.370584	0.43606	0.221039	0.0966119	0.11424	-0.0483392	0.00227872	0.835445	0.1188	0.999729	0.302346	0.95954	0.960938	0.980535	0.999724	0.999977	0.998783	0.00373395	0.973674
Nat10	-0.210138	-0.217223	0.398214	0.184009	0.249332	-0.220036	0.132114	-0.303684	0.625988	0.524151	0.999729	0.490649	0.999862	0.985745	0.867674	0.999724	0.999977	0.919744	0.0128041	0.126263
Nav2	-0.337958	1.47746	-0.0613615	-0.105763	0.755545	-0.120591	0.352654	-0.215581	-0.0903161	0.293986	0.999729	6.61179e-06	0.999862	0.998733	0.42139	0.999724	0.999977	0.917283	0.907482	0.727425
Nbr1	-0.0387318	-0.470773	-0.19321	-0.263619	0.162799	-0.219702	-0.328883	-0.457545	0.160932	0.266455	0.999729	0.0197076	0.999862	0.941072	0.934308	0.999724	0.999977	0.843763	0.720725	0.465458
Ncapd2	-0.433887	-1.28548	-0.708115	-0.73894	-0.641133	0.404492	-0.924545	-0.129203	0.903563	0.261945	0.999729	6.47733e-08	0.230025	0.314251	0.268884	0.999724	0.0520411	0.964328	0.00118106	0.684829
Ncapd3	0.00701081	-0.577499	-0.102312	0.0992062	0.0185023	0.219303	-0.552762	-0.159827	0.411289	0.26253	0.999729	0.0152376	0.999862	0.99542	0.99517	0.999724	0.761664	0.948883	0.2097	0.7384
Ncapg	0.282842	-1.62113	-1.86689	-1.5023	-1.45752	1.2723	-2.09579	-0.00992267	0.981293	0.0884793	0.999729	1.19237e-07	0.000797583	0.0363259	0.0134663	0.0263978	1.28629e-11	0.996106	0.00283754	0.992322
Ncapg2	0.0810995	-1.06515	-1.30235	-1.15589	-1.24702	1.11139	-1.55346	0.0524239	0.766161	0.828301	0.999729	0.0225677	0.0345872	0.279316	0.0231645	0.0776512	0.00617295	0.989334	0.0791818	0.109654
Ncaph	-0.189696	-1.64659	-0.93991	-1.27265	-1.19008	0.542664	-1.46838	0.0265329	1.4525	0.255476	0.999729	3.68087e-10	0.36527	0.865872	0.130988	0.999724	6.20331e-06	0.994028	1.89399e-05	0.854381
Ncbp1	0.00812442	-0.454999	-0.00557196	-0.269105	-0.0582459	-0.0522948	-0.251055	-0.13034	0.346515	0.333441	0.999729	0.0130749	0.999862	0.83761	0.992004	0.999724	0.999977	0.958486	0.23105	0.298862
Ncf1	-0.0385103	-0.806081	-0.919839	-1.19901	-1.0236	2.41499	0.0987708	1.19733	0.291624	-0.183206	0.999729	0.0549698	0.273167	0.000661565	0.0186478	0.0120907	0.999977	0.912942	0.796324	0.981853
Ncf4	-0.13878	0.0412781	-0.117308	-0.267031	-0.540071	0.0100084	0.0958392	-0.0311148	-0.314605	-0.380853	0.999729	0.90526	0.999862	0.839845	0.0275865	0.999724	0.999977	0.992613	0.249095	0.157687
Nckap1	0.298278	-0.590716	-0.662055	-0.869214	-0.27734	-0.766771	-0.473964	-1.54731	-0.445419	0.00601054	0.999729	0.23502	0.999862	0.317501	0.900315	0.644828	0.999977	0.00257189	0.291228	0.999834
Nckap1l	-0.218225	-0.474217	-0.0829877	-0.182379	-0.160814	-0.0699008	-0.301494	-0.560795	0.376476	0.182964	0.999729	0.00850598	0.999862	0.968785	0.895191	0.999724	0.999977	0.735013	0.126963	0.756296
Ncln	-0.672548	0.0312458	0.115933	0.082031	0.28159	-0.275038	0.161527	-0.187249	0.406852	0.498283	0.999729	0.937621	0.999862	0.998056	0.752327	0.999724	0.999977	0.945517	0.188056	0.0273833
Ncmap	-0.103202	0.736459	-0.499303	-0.721875	-0.431426	0.279516	-0.335512	-0.262075	-0.534418	-0.421976	0.999729	0.000311421	0.999862	0.158171	0.614779	0.999724	0.999977	0.904684	0.103446	0.261438
Ncoa3	-0.420295	-0.678732	-0.149372	-0.368354	-0.0768871	-0.130306	-0.244259	-0.710138	0.0983658	0.0341696	0.999729	4.38402e-05	0.999862	0.796646	0.992069	0.999724	0.999977	0.558315	0.869685	0.993981
Ncoa7	1.04706	-0.472684	0.575065	1.00935	0.924079	0.363091	-0.230868	0.21697	0.960398	0.108641	0.999729	0.00782879	0.493878	0.000136138	0.000827794	0.999724	0.999977	0.932321	0.000173607	0.975336
Ncs1						-0.392392	0.436441	0.966757	1.40657	1.60747						0.999724	0.999977	0.405946	0.0196515	0.000180435
Ndc1	0.0881792	-0.849645	-0.169397	-0.237373	-0.142358	0.0834555	-0.210916	-0.13096	0.593146	0.563584	0.999729	0.0232101	0.999862	0.950701	0.958621	0.999724	0.999977	0.964328	0.314052	0.394605
Ndc80	0.372072	-0.555247	-0.0939927	-0.315193	-0.131624	0.351148	-0.806576	-0.0237306	0.708846	0.313275	0.999729	0.0830232	0.999862	0.911095	0.95287	0.999724	0.0800508	0.994739	0.0404045	0.593684
Ndrg3	0.00385113	-0.56965	0.154672	-0.0108675	0.0376482	-0.211725	-0.0685781	-0.380678	0.167019	-0.169086	0.999729	0.0012554	0.999862	0.998964	0.993781	0.999724	0.999977	0.83691	0.694461	0.830166
Ndst1	-0.59248	-0.203522	-0.129757	-0.511194	0.0703439	-0.0435685	-0.0708022	0.072466	0.13658	0.556995	0.999729	0.491737	0.999862	0.501837	0.985213	0.999724	0.999977	0.981544	0.760784	0.036785
Ndst2	-0.554665	-0.600105	0.0737343	-0.22895	0.19776	-0.360043	-0.025744	-0.678099	0.210232	0.0115383	0.999729	0.0324249	0.999862	0.950701	0.839191	0.999724	0.999977	0.674329	0.625003	0.995711
Ndufb7	-0.0176735	0.233412	-0.0908191	-0.287722	-0.593047	0.0413524	0.04485	0.495433	-0.524882	-0.322816	0.999729	0.418107	0.999862	0.884289	0.058076	0.999724	0.999977	0.808367	0.0348063	0.505035
Ndufs1	0.296188	-0.409405	0.0282449	-0.0739241	0.0689694	0.0143278	-0.094568	-0.278664	0.247864	0.0957056	0.999729	0.0388129	0.999862	0.995851	0.983066	0.999724	0.999977	0.890521	0.447601	0.930649
Neb	-0.158001	-0.660227	-1.50096	-1.20893	-2.23064	0.879756	-0.556517	-0.423878	-0.812985	-0.987605	0.999729	0.0190416	3.21962e-06	1.83911e-05	6.06327e-22	0.0105346	0.319968	0.776937	0.492209	0.00753532
Nebl	-0.374474	1.79087	0.779248	0.582317	1.74842	-0.0527835	0.289743	0.196069	0.889108	1.16013	0.999729	6.88359e-07	0.364445	0.810481	2.38298e-06	0.999724	0.999977	0.931074	1.58454e-05	0.00152002
Nedd4	-1.24229	-1.09341	-1.2473	-2.39329	-1.68991	0.254659	0.181537	0.691831	-0.0821932	-0.751614	0.999729	0.233114	0.646226	0.000107947	0.145675	0.999724	0.999977	0.735497	0.950502	0.678839
Nedd4l	0.0151424	-0.941964	-0.0774616	-0.105175	0.0821401	-1.27899	-0.971262	0.0822725	-0.198533	-1.47518	0.999729	0.00108025	0.999862	0.995767	0.992069	0.999724	0.718078	0.991053	0.890753	0.0219451
Nefh	-0.26529	-0.900253	-0.038017	-0.368703	-0.482047	-0.0434856	0.107075	-0.190885	0.717804	0.446099	0.999729	0.000382714	0.999862	0.761915	0.248424	0.999724	0.999977	0.935392	0.0931936	0.525179
Neil1	-0.151421	-0.298598	-0.33611	-0.065979	-0.189145	-0.0683132	-0.102297	-0.638957	-0.294615	-0.627055	0.999729	0.351758	0.999862	0.998733	0.874165	0.999724	0.999977	0.607676	0.488496	0.0225787
Neil3	1.06625	-0.889424	-2.03044	-1.27535	-1.51059	0.71679	-0.944008	0.532251	1.6314	1.41294	0.999729	0.0481793	0.00217543	0.680285	0.113769	0.887507	0.542336	0.728369	3.00716e-05	0.0255858
Nek2	-0.705866	-3.17689	-3.12529	-3.14072	-1.81993	0.431405	-3.11548	-0.472035	0.909972	0.964437	0.999729	2.01961e-18	1.1572e-05	0.272107	0.0348775	0.999724	8.71348e-16	0.816394	0.167962	0.179651
Nek6	0.596986	-0.104673	-0.607991	-0.152215	0.426982	0.544152	0.56165	0.976286	0.880256	1.3203	0.999729	0.89431	0.949104	0.995751	0.869753	0.877733	0.990746	0.155752	0.0029808	0.00079434
Net1	-0.0306893	-0.262382	0.165101	-0.132858	0.10777	-0.0143307	-0.208971	0.0679082	0.499109	0.672567	0.999729	0.467437	0.999862	0.983122	0.972044	0.999724	0.999977	0.987592	0.153092	0.00779804
Neu3	-0.528054	0.312642	-0.25955	-0.69102	0.220442	0.147617	-0.254209	0.0656855	0.481907	0.534936	0.999729	0.331314	0.999862	0.466921	0.916304	0.999724	0.999977	0.981489	0.163912	0.0262781
Neurl3	0.109424	0.428881	0.901726	0.709803	0.746152	0.415569	0.500312	0.106909	0.301347	0.208282	0.999729	0.0814241	0.00264709	0.0127557	0.000146192	0.999724	0.587943	0.964328	0.29345	0.665761
Nf2	-0.465223	-0.504011	-0.162624	-0.306612	-0.0352454	-0.421594	0.0286686	-0.566922	0.137912	-0.178218	0.999729	0.03509	0.999862	0.939898	0.994274	0.999724	0.999977	0.719344	0.770027	0.81151
Nfatc3	0.0809569	-0.0156355	0.217435	0.159954	0.583029	-0.175913	0.288776	0.0222471	0.601232	0.677753	0.999729	0.966103	0.999862	0.964043	0.0493962	0.999724	0.999977	0.994828	0.00415189	0.0386861
Nfe2l2	0.121901	0.258881	0.655292	0.431193	0.748921	-0.171983	0.298361	0.108875	0.413731	0.466098	0.999729	0.282358	0.116049	0.533512	0.000568926	0.999724	0.999977	0.965034	0.12611	0.0778941
Nfic	-0.334314	0.545849	0.109906	-0.0583134	0.390413	-0.116953	0.111861	0.21414	-0.143099	0.502216	0.999729	0.0219112	0.999862	0.998733	0.386851	0.999724	0.999977	0.91626	0.76037	0.518707
Nfil3	-0.0418547	0.926573	-0.408451	-0.381949	0.109271	0.226828	-0.00310642	0.268103	0.517092	0.180777	0.999729	0.011086	0.999862	0.933634	0.981351	0.999724	0.999977	0.896349	0.0740973	0.931372
Nfkb1	0.0343326	0.621944	0.022479	0.390273	0.24388	0.28641	0.934454	1.56813	1.03408	1.07243	0.999729	0.00228061	0.999862	0.48186	0.641598	0.999724	0.00426482	5.3967e-06	1.12845e-08	3.15553e-08
Nfkb2	-0.54365	-0.478647	-0.497172	-0.311083	-0.162812	-0.0687107	-0.0166424	-0.298087	0.224854	-0.0192496	0.999729	0.0178746	0.670815	0.884289	0.856377	0.999724	0.999977	0.884531	0.637409	0.994287
Niban1	-0.213263	-0.483883	-0.679619	-0.89085	-0.99884	0.145856	-0.559512	-0.44282	-0.0909956	-0.12618	0.999729	0.0226729	0.3276	0.00723296	0.0179749	0.999724	0.342909	0.788502	0.851723	0.951766
Nipal1	0.245515	0.746429	0.206792	-0.123772	1.06043	0.301462	0.317907	0.683981	0.486826	1.49617	0.999729	0.000736103	0.999862	0.990875	0.000348371	0.999724	0.999977	0.571959	0.13095	8.2723e-15
Nkg7	0.00666962	0.54258	-0.233731	-0.339501	-0.906361	0.156589	-0.521835	-0.659062	-0.845613	-4.15825	0.999729	0.193836	0.999862	0.948314	0.171456	0.999724	0.999977	0.674329	0.0140889	0.0137106
Nln	-0.434877	-0.876313	-0.706676	-0.307974	-0.861533	-0.45222	-0.597979	-1.23877	-0.187794	-0.674618	0.999729	0.010361	0.409501	0.939898	0.0254475	0.999724	0.938439	0.0576808	0.796676	0.180615
Nlrx1	-0.472467	-1.13408	-0.2158	-0.645771	0.214191	-0.0786197	-0.729662	-1.04372	-0.137672	-0.352305	0.999729	0.00574468	0.999862	0.523261	0.937232	0.999724	0.40572	0.413683	0.885399	0.687514
Nmb	0.175736	0.187713	0.138214	-0.160008	-0.276493	0.0745439	0.0849764	-0.0491526	-1.0356	-1.00265	0.999729	0.698599	0.999862	0.990875	0.857637	0.999724	0.999977	0.991053	9.16205e-05	3.24515e-05
Nmral1	-0.30738	-0.922197	-0.992165	-0.371047	-0.969063	0.305307	-0.517613	0.335559	0.0243452	0.055506	0.999729	0.0122269	0.136918	0.884984	0.0780253	0.999724	0.999977	0.876211	0.98344	0.992257
Nmrk1	0.299943	-0.103112	-0.227603	-0.11395	-0.172498	0.588067	0.282696	2.00247	0.805523	0.867958	0.999729	0.890458	0.999862	0.997664	0.964217	0.978277	0.999977	3.29492e-05	0.0500414	0.0690352
Nmur1						0.0111162	-0.555388	-0.808864	-1.02051	-0.387972						0.999724	0.791275	0.587342	0.0448351	0.524935
Nnt	-0.593789	-0.626657	0.130035	-0.399088	0.227413	-0.251235	-0.212625	-0.214634	0.695515	0.478278	0.999729	0.0249451	0.999862	0.638348	0.908412	0.999724	0.999977	0.932239	0.0243192	0.242715
Nod1	-0.566084	-0.915633	-0.106951	-0.655445	-0.40776	-0.246394	-0.0181935	-1.04864	0.0650494	-0.673859	0.999729	4.09324e-05	0.999862	0.248753	0.547269	0.999724	0.999977	0.514527	0.947082	0.411566
Nol10	-0.143152	-0.609525	-0.394069	-0.685252	-0.280498	-0.157149	-0.326622	-0.284426	-0.234994	-0.561098	0.999729	0.0330118	0.999862	0.442611	0.852398	0.999724	0.999977	0.890781	0.654411	0.0479476
Nol11	0.193706	-0.260693	-0.149423	-0.0960125	0.259566	0.0960039	0.00236513	0.0692462	0.618591	0.363807	0.999729	0.285669	0.999862	0.99542	0.728727	0.999724	0.999977	0.982092	0.0149082	0.282579
Nol6	-0.731618	-0.572124	-0.179108	-0.29879	0.0988778	-0.326911	0.121884	-0.147002	0.513316	0.521341	0.999729	0.0109864	0.999862	0.921907	0.961417	0.999724	0.999977	0.96213	0.0849575	0.089867
Nol9	-0.560961	-0.409166	0.0937474	-0.181223	0.227138	-0.279314	0.185705	-0.451699	0.579556	0.194004	0.999729	0.0544193	0.999862	0.950701	0.747789	0.999724	0.999977	0.816394	0.01568	0.810457
Nolc1	-0.198279	-0.0720699	0.031804	0.0223311	-0.0579448	0.0376938	0.0545667	0.0890161	0.51935	0.388174	0.999729	0.807631	0.999862	0.998964	0.987773	0.999724	0.999977	0.972579	0.0243087	0.18456
Nop16	0.168768	-0.0798138	-0.193318	-0.011605	-0.312282	0.00237549	0.234385	0.694023	0.636215	0.162822	0.999729	0.824111	0.999862	0.999262	0.54955	0.999724	0.999977	0.434344	0.0163469	0.829928
Nop2	-0.392391	-0.332014	-0.298472	-0.197725	0.0106174	-0.20624	0.036465	-0.210336	0.645002	0.456335	0.999729	0.17751	0.999862	0.951066	0.998319	0.999724	0.999977	0.926874	0.00650967	0.096367
Nop56	0.0670029	-0.0505987	0.05493	0.117912	-0.0676203	-0.101132	0.0277534	0.226927	0.477969	0.225218	0.999729	0.865926	0.999862	0.981618	0.988493	0.999724	0.999977	0.905444	0.0308408	0.605311
Notch2	-0.574331	-0.0618131	0.0676714	0.180758	0.810636	-0.529889	0.497566	-0.080353	0.502872	1.07111	0.999729	0.87231	0.999862	0.968802	0.023742	0.877733	0.946888	0.983528	0.230321	1.20513e-05
Npas2						0.35277	0.225635	-0.0661523	0.814644	1.37374						0.999724	0.999977	0.990121	0.126918	0.000876966
Npat	0.331682	-0.155189	0.218773	-0.350089	0.200732	0.182214	-0.282304	-0.322404	0.663298	0.374293	0.999729	0.628274	0.999862	0.740615	0.818818	0.999724	0.999977	0.859437	0.0128943	0.276456
Npc2	0.167988	0.227283	-0.0169717	-0.0152688	-0.0501151	0.155531	-0.063437	0.0787685	-0.331738	-0.415701	0.999729	0.30324	0.999862	0.998964	0.988957	0.999724	0.999977	0.977894	0.181726	0.0484172
Nploc4	-0.551473	-0.667087	0.0564927	-0.466282	0.212602	-0.247553	-0.352468	-0.545014	0.341152	0.516947	0.999729	0.000366353	0.999862	0.682109	0.770519	0.999724	0.999977	0.763743	0.388768	0.028859
Npm1	0.828509	-0.0144332	-0.0661024	0.0640773	-0.213421	0.294266	-0.0832781	0.649577	0.499008	0.200688	0.999729	0.967682	0.999862	0.998056	0.730212	0.999724	0.999977	0.520952	0.0357046	0.659997
Nqo1						0.220161	-1.60177	-0.551553	-0.00641632	-0.143969						0.999724	0.0174219	0.824104	0.998123	0.986871
Nr1d1	-1.47848	2.07219	0.221964	-0.415414	1.17893	-0.48792	0.299464	-0.171537	-0.0106813	0.83121	0.244731	4.26661e-13	0.999862	0.870109	0.0350993	0.830314	0.999977	0.941365	0.988617	6.45735e-05
Nr1d2	0.0270334	0.104291	0.0651622	-0.118352	0.836008	0.257184	-0.140825	-0.500707	0.248159	0.520105	0.999729	0.845083	0.999862	0.994989	0.00480233	0.999724	0.999977	0.80053	0.562102	0.0758339
Nr2f6	-0.847776	-0.0362716	-1.06276	-1.82465	-1.48491	-0.377741	0.0247463	0.12233	-0.0191054	0.13614	0.999729	0.972972	0.495771	0.0416375	0.00273324	0.999724	0.999977	0.964994	0.982878	0.918656
Nr4a1	-0.0379249	-0.567928	0.134103	0.417363	0.44708	0.0583259	0.141763	-0.0700977	0.18906	-0.202252	0.999729	0.0436865	0.999862	0.994139	0.967258	0.999724	0.999977	0.989334	0.939616	0.990803
Nrde2	-0.463757	-0.531683	0.264741	-0.305227	-0.0352417	0.180306	-0.334253	-0.539957	0.273857	0.259033	0.999729	0.045779	0.999862	0.884289	0.994274	0.999724	0.999977	0.757767	0.552211	0.654289
Nrip1	0.039251	-0.452992	-0.0691031	-0.136456	0.299408	0.0777757	-0.119482	-0.544679	0.0331226	0.213057	0.999729	0.00875583	0.999862	0.978864	0.726292	0.999724	0.999977	0.721401	0.961512	0.764014
Nrn1	-0.272148	-0.065927	-1.16714	-1.32512	-1.76566	0.225888	-0.897972	-1.73297	-1.67596	-2.9236	0.999729	0.914188	0.0180188	0.000781537	8.15365e-05	0.999724	0.531621	0.00857083	0.000154812	1.66868e-28
Nrp1	-0.135037	-0.550351	-0.545276	-0.778923	-1.01457	0.123357	0.0252603	-0.796666	-0.1321	-1.30185	0.999729	0.00511843	0.322499	0.00957607	1.23111e-05	0.999724	0.999977	0.523702	0.818804	4.34714e-08
Nsd2	-0.159367	-0.726127	-0.340605	-0.384722	-0.237357	-0.171249	-0.295259	-0.161013	0.293607	0.235116	0.999729	0.0089491	0.999862	0.846538	0.899803	0.999724	0.999977	0.949952	0.482947	0.650261
Nsl1	-0.243389	-1.45914	-1.02238	-0.823901	-0.6134	0.0733691	-1.40027	0.0912197	0.944661	0.432969	0.999729	0.0111694	0.493333	0.726026	0.76633	0.999724	0.0243742	0.981544	0.128741	0.747469
Nsmce1	0.144972	-0.114296	-0.204558	-0.309507	-0.377338	0.185057	-0.501645	-0.239024	-0.768827	-0.772705	0.999729	0.68404	0.999862	0.815483	0.244278	0.999724	0.651118	0.918315	0.000256147	0.00464486
Nsmf	-1.1984	-0.574924	-0.455261	-0.0337171	-0.550701	0.0816138	-0.0245634	-0.0484666	0.276426	-0.381922	0.999729	0.0443186	0.999862	0.998943	0.588585	0.999724	0.999977	0.989334	0.500844	0.333217
Nsun2	-0.147946	-0.503755	0.0349438	-0.167801	0.118854	0.0517972	-0.0307746	-0.118021	0.586718	0.428828	0.999729	0.0100013	0.999862	0.960938	0.951528	0.999724	0.999977	0.965034	0.0137031	0.117311
Nt5e	-0.138071	0.280294	-0.117818	-0.333278	0.614045	0.235054	0.00623438	-0.24463	0.450062	0.705743	0.999729	0.185248	0.999862	0.890194	0.00933267	0.999724	0.999977	0.912942	0.0457872	0.0229238
Ntn4	0.11424	-1.19016	-1.05925	-1.07266	-0.636481	0.83099	-0.476425	1.13416	0.530193	0.348324	0.999729	1.0788e-05	0.0827432	0.00807428	0.669608	0.637896	0.999977	0.399639	0.293951	0.889768
Ntrk3	-0.159095	0.235016	0.184392	0.204467	0.985412	-0.579453	0.14984	-0.455702	-0.0345289	0.604799	0.999729	0.61555	0.999862	0.968785	0.00923958	0.925529	0.999977	0.79676	0.974941	0.205556
Nuak2	-0.0325908	-1.31493	0.258036	-0.345232	-1.19481	0.0539437	0.202248	-1.22526	-1.06156	-0.23615	0.999729	0.00154763	0.999862	0.950701	0.00109585	0.999724	0.999977	0.865146		0.971993
Nudcd1	0.606418	-0.241075	-0.28012	-0.0580715	-0.167893	0.155496	-0.0947491	0.0607957	0.637786	0.187093	0.999729	0.455412	0.999862	0.998733	0.954469	0.999724	0.999977	0.984456	0.027112	0.857446
Nudt4	0.27782	-0.663514	-0.0924261	-0.147973	0.196682	0.00010038	-0.423058	-0.31205	-0.0127755	-0.0622063	0.999729	0.00119775	0.999862	0.974125	0.854203	0.999799	0.845768	0.88113	0.986345	0.986395
Nudt5	0.137047	-0.22857	-0.216677	-0.18619	-0.0488045	0.0517516	0.10116	0.362992	0.584319	0.0739959	0.999729	0.464784	0.999862	0.968785	0.993781	0.999724	0.999977	0.828746	0.0380234	0.971993
Nuf2	0.877824	-2.17499	-2.02045	-1.53577	-1.11222	1.23238	-2.58085	0.597341	1.25097	0.191901	0.999729	3.20553e-07	0.00330675	0.137861	0.829747	0.455118	2.00246e-11	0.658869	0.00735064	0.963668
Nup107	-0.271123	-0.641496	-0.0647863	-0.4971	0.243443	-0.0723815	-0.196189	-0.38978	0.443812	0.337153	0.999729	0.0024659	0.999862	0.393902	0.722817	0.999724	0.999977	0.839172	0.19936	0.414864
Nup133	-0.166048	-0.652521	-0.138531	-0.0839826	0.369592	-0.144133	0.301036	-0.187783	0.661439	0.472534	0.999729	0.0117402	0.999862	0.997151	0.435574	0.999724	0.999977	0.949287	0.0487461	0.10522
Nup153	0.177397	-0.553214	-0.218974	-0.0239132	0.366643	0.0184111	-0.315116	-0.401248	0.123409	0.00912701	0.999729	0.00216286	0.999862	0.998943	0.530079	0.999724	0.999977	0.824104	0.789391	0.995711
Nup160	-0.0151898	-0.491315	-0.148612	-0.34023	0.0750939	0.0120928	-0.267704	-0.672684	0.568441	0.503775	0.999729	0.0270586	0.999862	0.746749	0.992004	0.999724	0.999977	0.651317	0.0308408	0.480755
Nup205	-0.401024	-0.780918	-0.211332	-0.0502052	-0.0183157	0.24983	-0.0673358	-0.0511769	0.612652	0.555144	0.999729	0.000717114	0.999862	0.998733	0.996142	0.999724	0.999977	0.988946	0.120964	0.0677717
Nup62	-0.337096	-0.5408	-0.20137	-0.326553	-0.10162	0.209132	-0.337989	-0.0742854	0.455977	0.170656	0.999729	0.0089491	0.999862	0.879064	0.967258	0.999724	0.999977	0.979507	0.0963254	0.852146
Nup85	-0.157565	-0.244213	0.0166396	-0.0839678	-0.0997682	-0.215756	-0.0327485	0.17657	0.493388	0.22447	0.999729	0.329513	0.999862	0.99542	0.962943	0.999724	0.999977	0.936423	0.0401721	0.717077
Nup93	-0.355446	-0.58025	-0.191475	-0.233072	-0.0352561	-0.0476174	-0.288525	-0.185721	0.767123	0.385065	0.999729	0.0088181	0.999862	0.934212	0.994274	0.999724	0.999977	0.94115	0.00774421	0.425368
Nup98	-0.129986	-0.577175	-0.00867655	0.0104283	0.384074	0.010953	-0.164986	-0.375383	0.29817	0.421546	0.999729	0.00664212	0.999862	0.999262	0.305082	0.999724	0.999977	0.873523	0.491445	0.17178
Nusap1	0.493585	-2.17062	-1.73349	-2.33214	-1.65303	1.39045	-1.98748	0.424602	1.45095	0.238804	0.999729	6.70039e-10	0.839699	0.395477	0.397548	0.0207397	3.57613e-10	0.783666	2.00626e-05	0.914173
Oas1a	-0.247776	0.205372	-0.106636	-0.829453	-0.920282	-0.258427	-0.165369	-0.697657	-0.876994	-1.02331	0.999729	0.619262	0.999862	0.221166	0.00133585	0.999724	0.999977	0.605928	0.00401208	2.412e-05
Oas3	-0.807797	-0.970802	-0.173079	-0.280317	-0.684427	-0.989864	-0.368302	-0.158361	0.340211	0.0324625	0.999729	0.00912287	0.999862	0.982293	0.128499	0.0783039	0.999977	0.964328	0.920368	0.994896
Oasl1	-0.254924	-0.376106	0.579907	-0.204635	-0.176244	-0.0423119	-0.339944	-0.567751	-0.890762	-1.75241	0.999729	0.508949	0.917629	0.980688	0.972044	0.999724	0.999977	0.846981	0.258535	0.0424084
Oasl2	-0.074557	0.125733	0.688859	0.30296	0.970335	-0.516947	0.232072	-0.0300831	0.736928	1.04623	0.999729	0.776485	0.404926	0.950701	0.0146986	0.999724	0.999977	0.994394	0.0209511	0.00269016
Ocln	0.526477	0.816201	1.12917	0.920567	2.72819	0.789028	0.708973	0.129169	1.66142	1.96675	0.999729	0.162137	0.701041	0.525206	0.000346034	0.690093	0.979552	0.973852	2.04061e-08	0.00056864
Odf2	-0.596857	-0.549415	0.0769986	-0.319013	0.290261	0.0854619	-0.563342	-0.33484	0.377062	0.0723145	0.999729	0.00642978	0.999862	0.797523	0.654389	0.999724	0.87475	0.8793	0.228334	0.973674
Oga	0.1843	-0.489541	-0.0677234	-0.11789	0.0889877	-0.0255339	-0.325874	-0.469086	0.0766449	0.137013	0.999729	0.0112584	0.999862	0.994139	0.967258	0.999724	0.999977	0.801518	0.88602	0.835735
Ogdh	-0.59877	-0.67579	0.0582954	-0.201907	0.153733	-0.114967	-0.252147	-0.471004	0.644125	0.464144	0.999729	2.4588e-05	0.999862	0.944051	0.901424	0.999724	0.999977	0.799965	0.00280834	0.0603744
Ogfrl1	0.202416	0.57897	0.312758	-0.615729	0.956389	0.554389	0.701942	0.562886	0.42464	1.1415	0.999729	0.277436	0.999862	0.820957	0.045823	0.999724	0.483679	0.721401	0.35041	0.776686
Oip5	0.292724	-0.707978	-1.75764	-0.857278	-1.00167	0.45621	-0.765722	0.275107	1.63949	1.02378	0.999729	0.273627	0.0462905	0.83761	0.391661	0.999724	0.823615	0.932144	0.00502548	0.279192
Olfr533						0.222661	0.0746521	1.45077	0.256172	0.81744						0.999724	0.999977	0.0327548	0.83472	0.313051
Orai1	-0.438531	0.0750788	0.0693643	0.200422	0.0145777	-0.0914422	0.171012	-0.159047	-0.10424	-0.526701	0.999729	0.822889	0.999862	0.941072	0.995182	0.999724	0.999977	0.94115	0.843772	0.0316422
Orai2	-0.399921	0.345977	0.708348	0.485099	0.777402	-0.440974	0.29507	-0.038548	0.361696	0.759315	0.999729	0.112088	0.0925576	0.279316	0.000356769	0.835817	0.999977	0.991225	0.222429	0.00317896
Orc3	0.537481	-0.455024	0.0555623	-0.0166214	0.132892	0.189963	-0.156939	-0.000729847	0.229733	0.238317	0.999729	0.0288266	0.999862	0.998964	0.944715	0.999724	0.999977	0.999364	0.575045	0.54277
Orc4	0.707835	-0.481478	-0.106557	0.00802923	-0.00802354	0.418694	-0.501622	-0.0887224	0.272423	0.0590404	0.999729	0.0355038	0.999862	0.999262	0.998354	0.999724	0.88321	0.971678	0.40259	0.981034
Osbpl3	-0.45666	-0.389905	-0.564326	-0.839854	-0.778746	-0.100661	-0.364741	-0.380731	0.122978	0.311849	0.999729	0.171879	0.683217	0.148351	0.00276799	0.999724	0.999977	0.836543	0.807599	0.577899
Osr2						-0.576708	-0.256687	1.08147	0.739223	1.8114						0.599845	0.999977	0.141479	0.0238389	1.40877e-05
Ostm1	0.0753444	-0.488471	-0.0679791	-0.336432	-0.117356	0.298973	-0.431886	-0.475837	-0.276423	-0.12628	0.999729	0.0116992	0.999862	0.722803	0.949885	0.999724	0.753529	0.702028	0.525048	0.901747
Otud1	-0.323163	-0.0983642	0.178121	0.510817	0.99977	-0.163264	0.537779	-0.232891	0.63146	0.00248775	0.999729	0.805884	0.999862	0.315607	0.0125369	0.999724	0.886246	0.92811	0.0658758	0.999834
P2ry1						-0.451306	0.816167	1.40626	0.999782	3.25569						0.999724	0.999977	0.0929803	0.81191	4.27307e-13
P2ry10	0.864877	-0.479295	-0.596731	-0.321691	-0.180432	0.25811	-0.590963	-0.4657	-0.231072	-0.0935679	0.999729	0.0462471	0.252773	0.737935	0.916304	0.999724	0.704006	0.716654	0.589851	0.941887
P2ry10b	0.993579	0.340889	0.28728	0.228382	0.583742	-0.184378	-0.0779089	0.332697	0.688288	1.31489	0.999729	0.482873	0.999862	0.957762	0.281641	0.999724	0.999977	0.900811	0.220441	0.00154413
P4ha1	-0.100562	-0.677506	-0.706042	-0.971818	-1.29169	-0.224371	-0.640736	-1.18389	-0.853702	-0.949174	0.999729	0.000267538	0.190047	0.00142406	2.50242e-06	0.999724	0.235147	0.0980819	0.000141942	2.80182e-07
P4hb	-0.275108	-0.234907	-0.01086	0.00202052	0.0962546	0.0102659	0.0548389	-0.0895323	0.490775	0.321822	0.999729	0.383039	0.999862	0.999262	0.95116	0.999724	0.999977	0.974078	0.018813	0.251365
Pacs1	-0.643142	-0.722397	-0.172093	-0.492349	-0.050138	-0.409946	-0.449977	-1.1786	-0.238593	-0.248008	0.999729	1.42835e-05	0.999862	0.537396	0.993781	0.999724	0.999977	0.0890514	0.515662	0.502385
Pacs2	-0.53799	-0.746414	-0.210635	-0.130636	0.220929	-0.0814494	0.10164	-0.577325	-0.313708	-0.361354	0.999729	0.00306599	0.999862	0.99542	0.823915	0.999724	0.999977	0.661092	0.562443	0.482294
Pacsin2	-0.685169	-0.531047	0.138701	-0.373775	-0.127211	-0.0942823	-0.15899	-0.371342	0.554158	0.344803	0.999729	0.0431154	0.999862	0.809458	0.940091	0.999724	0.999977	0.866608	0.029337	0.691155
Padi2	-0.217526	-0.446147	0.230244	0.295453	-0.35961	0.329746	-0.301637	-0.333846	-0.82171	-0.944208	0.999729	0.359371	0.999862	0.942158	0.669608	0.999724	0.999977	0.865146	0.00186783	0.000133878
Pak1	0.767964	-0.541055	-0.00727311	-0.172453	-0.00516781	-0.896326	0.357762	-0.564718	-0.747519	-4.315	0.999729	0.274854	0.999862	0.990875	0.999621		0.999977	0.933901		0.00054475
Palb2	-0.0414692	-0.493183	0.105355	-0.518485	-0.335619	-0.350463	-0.0353462	-0.150718	1.14293	-0.308392	0.999729	0.33866	0.999862	0.746849	0.84095	0.999724	0.999977	0.961102	0.0145421	0.858023
Papola	0.375219	-0.490561	-0.0275202	-0.171409	0.155498	0.103169	-0.220553	-0.194852	0.300884	0.244363	0.999729	0.0100013	0.999862	0.950701	0.900315	0.999724	0.999977	0.924072	0.266313	0.585278
Papolg	0.453524	-0.591343	0.062965	-0.24345	0.312221	0.012827	-0.234948	-0.398229	0.334966	-0.035433	0.999729	0.0138795	0.999862	0.941072	0.689312	0.999724	0.999977	0.819682	0.295821	0.993189
Papss1	-0.108928	-0.521297	0.211603	-0.132446	-0.0211677	0.114952	0.0408027	-0.1571	0.227586	0.422631	0.999729	0.0236495	0.999862	0.987567	0.994494	0.999724	0.999977	0.941313	0.651338	0.262772
Papss2						0.181147	2.67699	2.51043	2.73788	3.16331						0.999724	1.28629e-11	6.15503e-07	5.63619e-10	2.20038e-12
Paqr4	-0.83259	-0.828094	-1.23398	-0.744693	-1.55529	0.333369	-0.607073	-0.00667545	0.595256	-0.395584	0.999729	0.198397	0.208912	0.856755	0.016676	0.999724	0.663098	0.997268	0.233206	0.644869
Paqr8	-0.340034	0.0119401	0.0162179	-0.183823	0.0945831	-0.0284185	0.704158	0.18545	1.03945	1.3312	0.999729	0.987696	0.999862	0.990875	0.992069	0.999724	0.216476	0.940646	5.23544e-05	6.61818e-08
Parg	0.119465	-0.739427	-0.0302464	0.0799307	0.173365	0.126023	-0.433131	-0.503051	0.312097	0.117149	0.999729	0.000149232	0.999862	0.996222	0.895191	0.999724	0.999977	0.825275	0.284134	0.904599
Parn	0.0455319	-0.471062	0.271759	-0.237189	0.342027	0.187398	-0.0933171	-0.222772	0.634023	0.593743	0.999729	0.0499134	0.999862	0.917813	0.814044	0.999724	0.999977	0.929302	0.0246438	0.0244355
Parp1	-0.6065	-0.363584	-0.0581247	-0.189924	0.220191	-0.174445	-0.102664	-0.213786	0.81126	0.76231	0.999729	0.10081	0.999862	0.972382	0.722554	0.999724	0.999977	0.932239	5.07317e-05	0.00202323
Parp10	-0.327971	-0.53092	0.312765	0.155896	0.066698	-0.594046	0.0557758	-0.630823	0.151258	0.0573678	0.999729	0.0250016	0.999862	0.985745	0.988811	0.35202	0.999977	0.695739	0.795953	0.981034
Parp8	0.197704	0.180888	0.0913164	0.370957	0.977178	-0.243434	0.118554	-0.74085	0.182278	-0.316013	0.999729	0.59231	0.999862	0.804586	0.00421797	0.999724	0.999977	0.757767	0.833618	0.83514
Pask						1.37528	-2.3814	-0.116837	1.35607	0.345148						0.600608	0.00247355	0.974146	0.13978	0.929012
Patj	-0.115459	-1.24691	-0.204199	-0.679982	-0.553191	0.153027	-0.671494	-1.80293	-0.445287	-1.58877	0.999729	2.04478e-10	0.999862	0.137404	0.321458	0.999724	0.736508	0.00496336	0.389087	0.00224412
Pbk	0.759065	-1.81085	-2.03322	-1.37074	-1.64208	0.487112	-1.88732	0.464193	1.47254	1.21984	0.999729	2.16449e-09	0.00345084	0.241386	0.0349589	0.999724	4.23176e-09	0.808729	0.00172358	0.0027815
Pbx2	-0.393301	-0.0779738	-0.481434	-0.0410984	-0.172301	-0.117144	-0.113466	-0.00126148	-0.748501	-0.684228	0.999729	0.862432	0.999862	0.998733	0.923288	0.999724	0.999977	0.999364	0.0289561	0.0794818
Pcdhga12	-0.643049	0.667924	0.706566	-0.2452	-0.709438	-0.305792	0.903771	0.373689	-0.26218	-0.0141884	0.999729	0.0273173	0.212919	0.939898	0.0432796	0.999724	0.0110866	0.8793	0.720725	0.999163
Pcdhgc3						-0.988598	-0.200552	0.0865394	1.46553	1.23001						0.316717	0.999977	0.986783	0.00250369	0.00697098
Pclaf	0.646175	-2.19457	-2.10555	-1.86145	-2.42403	1.11502	-1.6926	0.766234	0.957605	0.314931	0.999729	1.22029e-17	0.315402	0.00136699	0.111356	0.125741	1.12892e-07	0.48538	0.00502548	0.66982
Pcmtd2	0.492834	-0.631508	-0.174407	-0.226081	0.126304	0.0887241	-0.491613	-0.333485	0.280543	-0.0692402	0.999729	0.000642531	0.999862	0.907788	0.961614	0.999724	0.625518	0.847443	0.379652	0.988775
Pcsk1	-0.772347	2.9077	2.41175	4.24631	3.29629	-1.02568	0.645398	0.94259	1.86774	3.75736	0.999729	4.92942e-05	0.999862	5.1041e-09	0.00342989	0.121002	0.999977	0.155752	2.19e-08	0.000267018
Pctp	0.0773686	-1.10327	-0.28919	-0.919319	-1.41658	-0.163557	-0.926844	-0.849839	-0.699733	-0.531195	0.999729	0.133831	0.999862	0.349136	0.00645756	0.999724	0.756046	0.562863	0.413813	0.642171
Pcx	-0.397669	-1.49841	-0.470074	0.0360176	-0.0971889						0.999729	0.00961114	0.999862	0.998964	0.993781
Pdcd1	-0.119354	0.114353	-0.030485	0.353958	0.275546	0.150532	0.346743	0.234834	0.686044	-0.0411663	0.999729	0.746878	0.999862	0.899424	0.789095	0.999724	0.999977	0.908898	0.00605404	0.993189
Pdcd1lg2	0.38338	-0.182568	-0.781122	-1.21883	-1.78836	0.636037	-0.16911	0.170459	-0.497104	-1.43322	0.999729	0.818941	0.586578	0.00515981	9.65034e-08	0.877733	0.999977	0.951645	0.218475	2.67942e-05
Pdcd6ip	-0.22968	-0.431693	-0.0240116	-0.226358	0.0732664	-0.141817	-0.292823	-0.429126	0.318755	0.151399	0.999729	0.0190822	0.999862	0.914107	0.973792	0.999724	0.999977	0.816394	0.214595	0.83916
Pde1b	-0.159365	0.233294	-0.127079	0.680099	-0.0809932	-0.50199	0.116903	0.413943	-1.12191	-0.601397	0.999729	0.703884	0.999862	0.375387	0.993781	0.999724	0.999977	0.865587	0.0174373	0.431427
Pde2a	-1.0608	-0.650227	-0.480782	-0.71178	-0.873183	0.31051	-0.425083	-1.94927	-1.09127	-1.95155	0.999729		0.999862	0.971489	0.689752	0.999724	0.999977	0.132012	0.375001	0.0239315
Pde3b	0.227997	0.160863	0.971608	1.49967	2.45443	-0.0892194	1.01983	0.969427	2.02953	3.37097	0.999729	0.633297	0.167213	1.71612e-05	2.90339e-28	0.999724	0.2888	0.158707	3.55406e-16	6.98995e-33
Pde4d	-0.387608	0.083764	0.495879	0.381919	0.911865	-0.137697	0.268628	0.266842	0.439234	0.889144	0.999729	0.82551	0.999862	0.869941	0.0396006	0.999724	0.999977	0.896349	0.336749	0.0279751
Pde4dip	-0.234283	-0.25321	0.329086	-0.173453	0.383271	-0.153426	0.109353	-0.0549854	0.88714	0.761693	0.999729	0.429553	0.999862	0.975827	0.5559	0.999724	0.999977	0.988722	2.15593e-05	0.0118214
Pde5a						-0.331562	0.521248	1.09989	0.958388	1.87821						0.999724	0.999977	0.0989553	0.00748223	0.00123254
Pde6d	-0.0700797	0.454788	0.076761	-0.0706166	-0.29294	0.018302	0.0957224	0.312346	-0.0269265	-0.142609	0.999729	0.0380094	0.999862	0.997151	0.799128	0.999724	0.999977	0.865587	0.970075	0.889397
Pde6h	0.554074	0.00489981	0.163471	-0.526644	-0.69561	0.0984345	-0.144629	-0.167231	-0.449533	-0.216085	0.999729	0.994619	0.999862	0.529185	0.0279152	0.999724	0.999977	0.948373	0.40378	0.904839
Pde7a	0.19555	0.612329	0.545558	0.726695	1.19348	-0.102122	0.508922	0.652331	0.916621	0.899678	0.999729	0.0161795	0.400528	0.145261	1.54748e-07	0.999724	0.748701	0.589467	0.000176473	2.44875e-06
Pdia4	-0.0508589	-0.593301	-0.334993	-0.352112	-0.09413	0.00541475	-0.0583015	-0.0774071	0.253012	0.216844	0.999729	0.00361462	0.999862	0.747004	0.9565	0.999724	0.999977	0.978231	0.390974	0.562021
Pdk1	0.0619689	-0.599661	0.158855	-0.205667	0.161488	0.024229	-0.568299	-1.1526	-0.534901	-0.347787	0.999729	0.0108519	0.999862	0.933634	0.906154	0.999724	0.450717	0.00607004	0.0341144	0.334068
Pdk3	0.395662	-0.569287	-0.0901826	-0.238582	-0.494417	0.0667069	-0.242985	0.0999332	0.223847	0.0463805	0.999729	0.0158368	0.999862	0.954937	0.313901	0.999724	0.999977	0.969224	0.68828	0.988798
Pdlim4	0.222049	0.097629	0.709709	1.84115	1.04916						0.999729	0.908352	0.832638	0.00177321	0.25193
Pdlim5	0.228511	-0.0877098	-0.0176236	-0.104267	0.356467	0.477299	-0.0834421	0.245242	1.04146	1.04178	0.999729	0.839599	0.999862	0.99542	0.486323	0.887507	0.999977	0.891358	8.44617e-07	1.55605e-06
Pdzk1ip1	-0.16023	0.0691838	0.0852786	-0.184709	-0.291237	-0.564433	-2.93866	-1.29682	-0.329095	-1.84152	0.999729	0.931415	0.999862	0.994139	0.888057	0.999724	0.0059446	0.688609	0.879914	0.00726327
Pdzrn3						0.377987	0.398167	2.60338	3.62988	7.52328						0.999724	0.999977	1.88147e-08	2.31935e-14	1.81347e-21
Peak1	0.0972416	-0.0164558	-0.321052	-0.369527	-0.404221	0.286597	0.114065	-0.114642	0.249534	0.485854	0.999729	0.969891	0.999862	0.725728	0.457687	0.999724	0.999977	0.964538	0.566455	0.0432396
Pear1	-0.843224	0.167108	-0.199587	-1.03531	-0.398183	-0.211278	-0.134673	-0.928937	-0.163837	-0.302323	0.999729	0.738056	0.999862	0.0089112	0.377686	0.999724	0.999977	0.286339	0.756103	0.486999
Pecam1	-0.377705	-0.692131	-0.151507	-0.13775	0.137875	-0.383668	-0.334205	-0.347056	0.248557	0.475178	0.999729	0.000104686	0.999862	0.990875	0.952827	0.999724	0.999977	0.856036	0.478288	0.0585802
Peg13	-0.534498	-0.260654	0.343474	0.457407	0.83061	-0.281807	0.523141	-0.181233	-0.190845	0.159811	0.999729	0.633414	0.999862	0.941072	0.0393553	0.999724	0.999977	0.941847	0.822181	0.910904
Peli1	0.0725968	-0.350253	-0.0136789	-0.0600429	0.0843418	0.123248	-0.229724	-0.273439	-0.385464	-0.452189	0.999729	0.0627231	0.999862	0.998056	0.967528	0.999724	0.999977	0.877145	0.100084	0.0417689
Peli2	-0.456955	1.08103	0.909696	-0.00193765	1.96002	0.383058	0.685976	0.465908	1.75033	2.9818	0.999729	0.0103341	0.640897	0.999743	0.00874928	0.999724	0.838064	0.873815	0.000222719	1.27359e-10
Pex11g	0.408297	1.23513	0.203605	0.8939	0.859846	0.263195	0.441451	0.0162417	-0.195009	0.056681	0.999729	0.00620387	0.999862	0.272107	0.145675	0.999724	0.999977	0.995862	0.87483	0.994287
Pfkp	-0.180634	0.0188656	0.00479482	-0.0472346	0.29281	-0.0898654	-0.0323588	-0.241455	0.479615	0.122357	0.999729	0.957787	0.999862	0.998733	0.41059	0.999724	0.999977	0.912047	0.0321624	0.87408
Pfn1	-0.0208061	-0.0316623	-0.166642	-0.248789	-0.438675	0.0761247	-0.167937	0.091206	-0.44287	-0.46595	0.999729	0.931415	0.999862	0.874741	0.102384	0.999724	0.999977	0.975192	0.0486857	0.045703
Pgam2						1.04754	-0.0444579	1.78319	1.14024	1.34979						0.70114	0.999977	0.00162678	0.170059	0.195763
Pggt1b	0.31583	-0.639055	0.125688	0.0958802	0.0993257	0.128	-0.254105	-0.161274	0.286987	0.0856994	0.999729	0.0145865	0.999862	0.997151	0.967258	0.999724	0.999977	0.941847	0.539707	0.969741
Pglyrp1	0.088262	-0.551047	-0.905771	-1.23395	-2.19038	0.232033	-0.750185	-1.73796	-2.38503	-3.43944	0.999729	0.180841	0.119226	7.99866e-05	1.9534e-15	0.999724	0.88321	0.00129609	9.23714e-16	1.84385e-59
Pglyrp2	-0.529463	-0.30572	-0.0771611	-0.0950051	-0.177114	-0.216442	-0.185209	-0.719675	-0.610313	-0.724327	0.999729	0.21358	0.999862	0.994989	0.824853	0.999724	0.999977	0.326283	0.00674829	0.000266598
Pgm2	0.0921554	-0.386362	-0.20114	-0.512782	-0.332134	0.146376	-0.764903	-0.395385	0.0221531	-0.675914	0.999729	0.167088	0.999862	0.348088	0.536102	0.999724	0.0955777	0.824314	0.977698	0.0395187
Phactr2	0.0129686	0.714372	0.0299101	-0.0780135	0.424839	0.198755	0.331277	0.16605	0.127209	0.233497	0.999729	0.00441387	0.999862	0.997151	0.38981	0.999724	0.999977	0.935392	0.800344	0.74965
Phactr4	0.0256579	1.06312	0.395897	-0.102047	-0.0390342	-0.101066	0.142781	0.496852	-0.575436	-0.407691	0.999729	0.0407898	0.999862	0.998056	0.99517	0.999724	0.999977	0.816394	0.290023	0.68045
Phf11a	0.396931	-0.107588	-0.334749	-0.512094	-0.364686	-0.226019	-0.250712	-0.101862	-0.91902	-0.302601	0.999729	0.806313	0.999862	0.591966	0.432182	0.999724	0.999977	0.970883	0.00303877	0.57722
Phf6	0.573039	-0.421765	-0.0882211	0.117127	0.273456	0.378731	-0.258105	-0.070129	0.601012	0.211734	0.999729	0.0957775	0.999862	0.989196	0.721403	0.999724	0.999977	0.982092	0.00961627	0.830982
Phf8	-0.00663955	-0.520496	-0.225614	-0.319651	0.287493	-0.172954	-0.397168	-0.569842	0.346918	0.194339	0.999729	0.0160959	0.999862	0.839845	0.556433	0.999724	0.999977	0.627674	0.31679	0.745991
Phlpp1	-0.371393	-1.28811	-1.15616	-1.6124	-2.08819	0.159195	-0.373883	-1.27423	-2.02937	-1.73454	0.999729	0.00102733	0.0203013	0.000611691	1.9534e-15	0.999724	0.999977	0.190316	6.19277e-05	3.36316e-07
Phtf2	0.0977527	-0.687505	0.0517246	-0.41991	-0.743825	0.0528171	-0.492205	-0.658607	-0.19236	-0.733	0.999729	0.00871565	0.999862	0.723455	0.0686305	0.999724	0.894318	0.764616	0.793015	0.0960786
Pid1	0.273278	0.539845	-0.157617	-0.632869	1.66467	0.338058	-0.379082	-0.48764	0.842691	1.31593	0.999729	0.39071	0.999862	0.802689	6.90932e-05	0.999724	0.999977	0.84632	0.126143	0.00182174
Pigk	-0.176743	-0.571255	-0.0933305	-0.258279	-0.0303181	-0.0838798	-0.183305	-0.0410143	0.343951	0.36151	0.999729	0.0236902	0.999862	0.883849	0.994494	0.999724	0.999977	0.989334	0.318616	0.323377
Pign	0.286233	0.204847	-0.0880221	0.133966	0.113954	0.239739	-0.0812831	0.0403949	0.833325	0.265002	0.999729	0.6616	0.999862	0.992036	0.978584	0.999724	0.999977	0.991053	0.00582775	0.720195
Pik3ap1						0.878819	1.44503	1.21716	1.73654	1.38983						0.999724	0.040303	0.423041	2.19107e-08	0.092655
Pik3cd	-0.604429	-0.170373	0.333316	0.10179	0.44622	-0.225506	0.226218	-0.329276	0.606306	0.455359	0.999729	0.462545	0.999862	0.99542	0.335897	0.999724	0.999977	0.890781	0.0160111	0.0413876
Pik3cg	-0.053937	-0.277569	0.436457	0.0370664	0.255647	0.30083	-0.320791	-0.355024	0.555044	0.215348	0.999729	0.315583	0.999862	0.998733	0.657693	0.999724	0.999977	0.847443	0.0300706	0.680564
Pik3r5	-0.516006	-0.154068	0.469172	0.231736	0.569936	-0.934039	0.289466	-0.342022	0.251135	0.678956	0.999729	0.566152	0.999862	0.960938	0.211791	0.00584909	0.999977	0.890781	0.599505	0.0750219
Pim1	-0.362976	-0.333169	-0.980091	-1.18576	-1.21014	-0.113262	-0.217208	-0.609594	-1.02218	-0.646579	0.999729	0.288665	0.00795932	0.00159551	2.50242e-06	0.999724	0.999977	0.594443	0.000708005	0.0638001
Pim2	-0.091263	0.399952	0.49198	0.444519	0.57854	-0.0273217	0.570948	0.291402	0.328749	0.176561	0.999729	0.0456355	0.517394	0.38929	0.0293086	0.999724	0.537169	0.884992	0.249078	0.784916
Pimreg	-1.03043	-1.09256	-1.29668	-2.50315	-1.6327	1.12903	-2.16174	-0.220862	0.832134	-0.54547	0.999729	0.0152811	0.166325	0.00285685	0.0361446	0.830314	4.66479e-05	0.933901	0.138063	0.506918
Pip4k2a	0.00529913	-0.522294	-0.0246322	-0.0453828	0.144383	-0.165519	-0.48624	-0.209047	0.17783	0.0653082	0.999729	0.00303231	0.999862	0.998733	0.929131	0.999724	0.692617	0.928937	0.662878	0.971993
Pip5k1c	-0.727361	-0.59347	-0.178813	-0.37454	0.214829	-0.527415	-0.174057	-0.776967	-0.253244	0.00804261	0.999729	0.000704625	0.999862	0.83761	0.797129	0.713029	0.999977	0.496563	0.555687	0.996888
Pitpnm1	-0.633306	-0.449018	0.0707957	-0.12992	0.313712	-0.353319	-0.144439	-0.622865	0.200496	0.0764943	0.999729	0.0109864	0.999862	0.992036	0.691948	0.999724	0.999977	0.756021	0.646414	0.983324
Pitrm1	-0.141539	-0.669978	0.222093	-0.286692	0.258233	-0.0900313	0.212372	-0.105804	0.676085	0.6111	0.999729	0.00178878	0.999862	0.888052	0.631736	0.999724	0.999977	0.970883	0.00188086	0.0480133
Pkdcc						0.686773	-0.291816	1.72621	0.22942	1.50059						0.999724	0.999977	0.0240136	0.912809	0.114507
Pkib						1.4714	-0.113516	3.10095	2.44985	0.0389216						0.703987	0.999977	2.06461e-10	0.000134276	0.997201
Pkm	-0.412364	-0.442948	-0.32991	-0.344466	-0.237347	0.047184	-0.25626	-0.181702	0.32722	0.0177639	0.999729	0.012973	0.999862	0.765815	0.730212	0.999724	0.999977	0.930588	0.214273	0.994287
Plaat3	-0.0783988	0.190451	-0.0592229	-0.241885	-0.428802	0.0345317	-0.226621	-0.303467	-0.919036	-0.772583	0.999729	0.473134	0.999862	0.910043	0.21741	0.999724	0.999977	0.881375	1.42766e-05	0.000713406
Plac8	0.902679	0.960344	-0.590894	0.0437387	-0.116489	0.609472	0.801575	2.03076	1.37479	0.730495	0.999729	0.0344465	0.999862	0.998733	0.993781	0.395203	0.999977	3.3846e-06	2.83566e-12	0.212907
Plagl1	-0.954201	-0.734402	-0.422389	-1.48903	-0.390074						0.999729	0.304364	0.999862	0.0363259	0.774225
Plaur	-0.196474	-0.74791	0.0949849	-0.418175	0.430497	4.54416	1.0473	6.21342	5.51838	3.96539	0.999729	0.510863	0.999862	0.976615	0.947887	0.999724	0.999977	0.0900768	1.10275e-06	0.00041775
Plcb4	-0.522806	-0.268258	-0.743498	-1.07208	0.245377	-0.0332775	-0.109127	0.164885	0.641439	1.14094	0.999729	0.64922	0.999862	0.165978	0.93765	0.999724	0.999977	0.935392	0.0114793	1.27429e-05
Plcl1	0.227762	-0.467407	-0.836587	-0.609857	-1.45234	0.132494	-0.2466	-0.26196	0.161926	-0.0199475	0.999729	0.4123	0.578458	0.560387	0.00167678	0.999724	0.999977	0.912022	0.831759	0.995711
Plcl2	-0.10632	-0.427681	0.124963	-0.102797	0.0625336	-0.151971	-0.180694	-0.281933	0.305701	0.373667	0.999729	0.0375108	0.999862	0.995751	0.992004	0.999724	0.999977	0.912022	0.361434	0.333527
Pld4						6.54068	4.72231	6.72811	9.7418	5.62742						0.196257	0.370986	0.120665	0.000572218	0.0019229
Plek						1.40556	-0.0027793	0.303216	0.979762	0.407691						0.10533	0.999977	0.933534	0.0223438	0.681845
Plekha2	-0.398276	-0.370002	0.139954	-0.0279969	0.326582	-0.0131434	-0.152959	-0.321539	0.516441	0.224399	0.999729	0.0647752	0.999862	0.998733	0.58089	0.999724	0.999977	0.887185	0.0320058	0.724291
Plekha5	0.0740382	0.323677	0.338155	0.2669	0.404105	0.0715634	-0.0427308	0.0847606	0.0419899	0.60713	0.999729	0.25217	0.999862	0.940315	0.365842	0.999724	0.999977	0.974396	0.952277	0.0179777
Plekha7	-0.834112	-0.925501	0.288984	0.35098	0.437198	0.805348	0.0526509	-0.575868	-0.0369812	0.19802	0.999729	0.026118	0.999862	0.941072	0.775093	0.999724	0.999977	0.836543	0.977204	0.959798
Plekhd1	0.0783635	1.15886	0.163478	0.105142	2.075	-0.0739532	-0.529231	-0.0102353	1.22436	1.59419	0.999729	0.00441387	0.999862	0.998733	0.00242532	0.999724	0.895423	0.997268	5.73348e-05	2.26682e-05
Plekhf1	-0.334467	1.31655	0.342271	0.33341	2.21519	-0.229149	0.551091	0.605559	0.745699	1.12525	0.999729	2.59762e-07	0.999862	0.985745	0.410513	0.999724	0.343664	0.512011	0.000436132	0.0256554
Plekhg2	-0.562001	-0.442264	0.00472974	0.234251	0.50655	-0.175713	-0.178932	-0.512883	-0.0868163	-0.156188	0.999729	0.0330826	0.999862	0.968802	0.213127	0.999724	0.999977	0.757767	0.902552	0.950536
Plekhg3						-1.20594	-0.68106	-2.05179	-1.2967	-2.60867						0.999724	0.999977	0.103347	0.16484	0.00373731
Plekhm1	-0.871239	-0.932269	0.321199	-0.22975	0.238812	-0.229096	-0.221608	-0.398635	0.086574	0.0174006	0.999729	0.000682915	0.999862	0.974125	0.833197	0.999724	0.999977	0.88113	0.903066	0.995711
Plekho1	-0.551451	1.07045	0.560355	0.456315	1.6617	0.0209745	0.680806	0.83349	0.90621	1.0873	0.999729	3.18133e-07	0.776433	0.859585	0.00166071	0.999724	0.127259	0.121506	2.01169e-05	1.34588e-06
Plekho2	-0.640303	-0.652774	-0.661894	-0.728393	-0.120029	-0.062065	-0.390987	-0.862037	-0.36076	-0.0112646	0.999729	0.00227049	0.165053	0.0295286	0.962943	0.999724	0.990746	0.370856	0.191089	0.999204
Plin3	-0.216077	0.114515	0.472023	-0.104553	0.103228	-0.246428	0.446448	0.206109	0.530424	0.724615	0.999729	0.751762	0.640897	0.992036	0.962943	0.999724	0.688983	0.917497	0.0329826	0.0186252
Plk1	-0.515836	-1.63599	-1.63808	-2.02658	-1.89955	0.758084	-1.44073	-0.0705094	1.05323	0.115382	0.999729	7.50549e-11	0.999862	0.000937187	0.000224451	0.999724	0.00208202	0.982639	0.0594835	0.981376
Plk4	0.56686	-0.980029	-0.920272	-0.369274	-0.294921	0.44311	-0.921479	0.0264868	0.403311	0.208147	0.999729	0.000427934	0.0872195	0.846538	0.72538	0.999724	0.0334102	0.994394	0.389061	0.826491
Plod2						0.309353	0.0396523	0.3032	1.28089	1.71418						0.999724	0.999977	0.890817	4.03814e-05	2.34163e-06
Plscr4						-0.609144	0.413441	1.08452	0.600339	2.42052						0.925521	0.999977	0.146748	0.400361	7.34253e-07
Plxdc1	-0.781875	-1.37933	-1.0322	-2.81888	-2.90521	-0.164777	-1.13953	-1.64604	-1.13302	-1.33206	0.999729	0.106283	0.999862	6.36709e-05	2.94902e-10	0.999724	0.013876	0.13484	0.0155681	0.0547902
Plxdc2	0.00337297	0.54475	0.207855	0.20132	0.823608	0.426328	0.404239	0.887778	1.92164	2.13334	0.999729	0.369402	0.999862	0.992036	0.472288	0.999724	0.999977	0.107538	2.25159e-17	0.107398
Plxnc1	0.263142	-0.312027	0.217304	-0.830924	-0.357343	-0.313529	-0.0185739	0.117629	0.351359	-0.336765	0.999729	0.339839	0.999862	0.0255234	0.451617	0.999724	0.999977	0.966442	0.476683	0.443183
Plxnd1	-1.31762	-0.283409	-0.859228	-0.856035	-1.30273	-0.539896	0.308171	-0.379227	-0.462028	-0.875284	0.85805	0.632401	0.316881	0.211943	0.00748392	0.999724	0.999977	0.890781	0.447978	0.0118109
Pmel	0.144758	0.760837	0.551209	0.967044	0.614382	-0.132094	0.0855716	-0.73355	-0.159192	-0.0053454	0.999729	0.0219112	0.975537	0.151263	0.616138	0.999724	0.999977	0.702028	0.890626	0.999834
Pmepa1	-0.0601421	0.515814	0.267144	0.0292299	0.318208	0.29863	0.161037	0.667697	0.0950803	0.0562089	0.999729	0.0366416	0.999862	0.998935	0.614779	0.999724	0.999977	0.509804	0.856028	0.990132
Pml	-0.439972	-0.372564	0.0902089	-0.177783	0.252225	-0.10547	-0.0272344	-0.26117	0.363047	0.529026	0.999729	0.107663	0.999862	0.990096	0.753534	0.999724	0.999977	0.929302	0.449571	0.0319958
Pmm1	-0.341258	-1.19525	-1.16148	-1.08282	-1.0923	0.392465	-0.974156	-0.249885	-0.268561	-0.304815	0.999729	0.000893339	0.0386328	0.111545	0.00829056	0.999724	0.00570794	0.910141	0.476265	0.621245
Pnma8c	0.387722	0.323684	-0.235172	-0.428872	-0.561341	0.579064	-0.695514	-0.600374	-0.841556	-1.08175	0.999729	0.537045	0.999862	0.825519	0.465843	0.999724	0.880678	0.763743	0.121433	0.0183824
Pnpla7	-0.425729	-0.640736	-0.347803	-0.428867	-0.316994	-0.583901	-0.290239	-1.05594	-0.365689	-0.328293	0.999729	0.0169411	0.999862	0.742767	0.732009	0.821057	0.999977	0.171024	0.362924	0.322857
Poc1a	-0.962416	-0.73606	-0.317399	-1.1529	-0.537173	0.719884	-1.02317	0.190907	0.385439	0.518764	0.999729	0.0636571	0.999862	0.132962	0.627622	0.999724	0.0468498	0.937276	0.636778	0.612345
Poglut3	0.990828	0.24268	-0.348719	-1.32333	-0.827814	0.315374	-0.286633	-0.459133	0.981259	0.914896	0.999729	0.796072	0.999862	0.287122	0.469955	0.999724	0.999977	0.896793	0.0277828	0.0597102
Pola1	0.614461	-0.851805	-0.660537	-0.620472	-0.516581	0.160485	-0.409631	0.0327007	0.723136	0.294694	0.999729	0.0204707	0.524759	0.751088	0.646963	0.999724	0.999977	0.99288	0.0845907	0.670848
Pola2	-0.226505	-0.615472	0.0472017	-0.0548559	-0.0539248	0.249195	-0.0550057	0.0727846	0.486452	0.4368	0.999729	0.00399942	0.999862	0.998733	0.993781	0.999724	0.999977	0.982092	0.104318	0.0893585
Pold1	-0.878326	-0.729447	-0.264634	0.00876095	-0.10216	-0.0872219	-0.0995643	-0.251	0.752739	0.526287	0.999729	0.000173342	0.999862	0.999262	0.972034	0.999724	0.999977	0.912942	0.000535734	0.0271916
Pole	0.441439	-0.791368	-1.05901	-0.893769	-0.688598	-0.131706	-0.541761	0.288691	0.864959	0.447727	0.999729	0.06307	0.0547988	0.699526	0.368884	0.999724	0.999977	0.905444	0.0320219	0.72559
Pole2	0.370854	-0.0028677	-0.125358	0.418159	0.484938	0.567137	-0.303318	0.64513	1.5696	1.0773	0.999729	0.996956	0.999862	0.913307	0.68191	0.925529	0.999977	0.568243	3.80871e-07	0.0918722
Polg	-0.560826	-0.576	-0.0976793	0.0319969	0.37494	-0.251822	-0.0763749	-0.709154	0.153249	0.18322	0.999729	0.00223646	0.999862	0.998943	0.506808	0.999724	0.999977	0.650885	0.770288	0.727436
Polr1b	-0.514551	-0.314334	0.0656806	-0.136213	-0.201753	-0.404458	0.412341	-0.327878	0.981182	0.779556	0.999729	0.281731	0.999862	0.994139	0.861978	0.999724	0.999977	0.886702	1.96368e-05	0.00378577
Polr2b	0.0925441	-0.597485	-0.11025	-0.263822	0.265352	0.00180027	-0.168477	-0.315879	0.548854	0.483802	0.999729	0.00303231	0.999862	0.862625	0.770519	0.999724	0.999977	0.892407	0.022534	0.0310975
Polr3b	-0.051423	-0.102632	0.13959	0.212697	0.269899	-0.375429	0.168789	-0.385887	0.673815	0.291765	0.999729	0.775322	0.999862	0.950701	0.735859	0.999724	0.999977	0.890033	0.0132982	0.60782
Polr3e	-0.624753	-0.211171	0.246719	-0.00855466	0.372155	-0.194743	0.0995523	-0.286505	0.407189	0.583853	0.999729	0.477016	0.999862	0.999262	0.518982	0.999724	0.999977	0.912022	0.224736	0.0359806
Polrmt	-0.780796	-0.472317	0.2714	-0.101068	0.069153	-0.308371	-0.0281303	-0.628534	0.440286	0.561322	0.999729	0.0448068	0.999862	0.996544	0.993781	0.999724	0.999977	0.733324	0.142616	0.134786
Pomp	0.185614	0.0873423	-0.189427	-0.273758	-0.650494	0.188668	-0.115448	0.457484	-0.15267	-0.172284	0.999729	0.757029	0.999862	0.874741	0.0361567	0.999724	0.999977	0.806664	0.691214	0.791246
Pop1	-0.42497	-0.917886	-0.496786	-0.239236	-0.361816	-0.0810964	-0.241499	0.787484	0.817888	0.587648	0.999729	0.0134992	0.999862	0.974125	0.73083	0.999724	0.999977	0.591285	0.0517026	0.592833
Por	-0.460978	-0.465672	0.129775	-0.0154418	-0.117943	-0.076098	-0.0106475	-0.461949	0.48822	-0.0400286	0.999729	0.0220252	0.999862	0.998964	0.938015	0.999724	0.999977	0.800457	0.0828954	0.990132
Pou2af1	-0.290577	0.165988	-0.205745	0.445691	1.101	0.101582	0.388978	-0.110631	1.18327	1.00301	0.999729	0.80885	0.999862	0.862113	0.0175964	0.999724	0.999977	0.974146	0.0153505	0.0273833
Ppat	0.440684	-0.424279	-0.00110767	-0.416498	-0.341301	0.196242	-0.125315	0.110082	0.664632	0.0511049	0.999729	0.0507352	0.999862	0.690591	0.377068	0.999724	0.999977	0.965282	0.0124889	0.988798
Ppdpf	0.125897	0.116494	-0.0917002	-0.212008	-0.320079	0.106813	-0.0974577	-0.0425039	-0.529459	-0.284341	0.999729	0.730525	0.999862	0.951066	0.501821	0.999724	0.999977	0.991053	0.0211021	0.53752
Ppfia1	-0.405296	-0.527646	0.090858	-0.0943295	0.253709	-0.0740905	-0.220104	-0.467105	0.257859	0.330226	0.999729	0.00703084	0.999862	0.995751	0.738674	0.999724	0.999977	0.812034	0.522627	0.284162
Ppfibp1	-0.684025	-0.508422	-0.852126	-0.337571	0.295863	0.240646	-0.545764	-0.431185	0.415473	1.02552	0.999729	0.186158	0.25916	0.960949	0.853087	0.999724	0.823723	0.836224	0.201356	1.83836e-07
Pphln1	0.264016	-0.49843	-0.101095	-0.0792431	0.0057647	0.304392	-0.0518326	-0.430289	0.258985	0.322639	0.999729	0.0173739	0.999862	0.997151	0.998956	0.999724	0.999977	0.806544	0.492005	0.446776
Ppic	-0.615345	1.16189	-0.472878	0.263431	0.511336	-0.560047	0.347186	0.108803	0.245277	0.742789	0.999729	0.0074203	0.999862	0.980688	0.653917	0.999724	0.999977	0.978231	0.776197	0.301024
Ppil1	-0.148433	-0.171473	-0.467929	-0.674389	-0.696437	0.104682	-0.287385	-0.0416138	-0.31721	-0.273243	0.999729	0.620544	0.804216	0.082111	0.0450071	0.999724	0.999977	0.989428	0.282389	0.616272
Ppip5k2	0.223226	-0.46955	-0.0197146	-0.184889	0.342574	0.316105	-0.115353	-0.467196	0.667056	0.582697	0.999729	0.0916118	0.999862	0.966302	0.597868	0.999724	0.999977	0.815816	0.016194	0.0229266
Ppm1b	-0.0264184	-0.608669	-0.217931	-0.0541764	0.0082579	0.121138	-0.305072	-0.119118	0.168681	-0.229994	0.999729	0.00452019	0.999862	0.998733	0.998354	0.999724	0.999977	0.955813	0.733394	0.599747
Ppm1f	-0.559102	-0.587987	-0.20159	-0.415599	-0.239817	-0.231848	-0.0859577	-0.415147	0.355063	0.481671	0.999729	0.0387229	0.999862	0.722803	0.794249	0.999724	0.999977	0.816394	0.366048	0.455556
Ppm1j	0.0497786	-0.764461	-0.309809	-0.55939	-1.68724	-0.337091	-0.532655	-1.71199	-1.47845	-2.54738	0.999729	0.0158368	0.999862	0.525206	8.70001e-07	0.999724	0.999977	0.00137614	0.000176473	3.46163e-12
Ppm1l	-0.109996	-0.645491	-0.400441	-0.309613	-1.08351	-0.147113	-0.466318	-0.785765	-0.135015	-1.23749	0.999729	0.00871423	0.999862	0.815483	0.00430303	0.999724	0.999977	0.389093	0.904754	0.00832188
Ppm1m	-0.252033	-0.20473	0.0361861	-0.190014	-0.422363	0.179612	-0.460872	-0.83646	-0.458281	-0.847813	0.999729	0.424368	0.999862	0.948767	0.204656	0.999724	0.889406	0.120665	0.0960677	0.00296974
Ppp1cb	0.699593	-0.495161	-0.398904	-0.0885905	0.0838537	0.430523	-0.430011	-0.0714561	0.0662557	-0.261174	0.999729	0.0219112	0.999862	0.994139	0.973792	0.999724	0.844536	0.978231	0.906136	0.476953
Ppp1r12a	0.405041	0.0763395	-0.20535	0.0339216	-0.211224	0.0800738	-0.204901	-0.205297	-0.51719	-0.471026	0.999729	0.796551	0.999862	0.998733	0.703418	0.999724	0.999977	0.919744	0.0197103	0.0916813
Ppp1r14c						0.735276	0.136105	1.15843	0.893326	1.68244						0.0867797	0.999977	0.0257714	0.00034772	3.88467e-15
Ppp1r3f	-0.785112	-1.71324	-1.16091	-1.66419	-1.6007	-0.137951	-1.11136	-1.71215	-1.41774	-1.34899	0.999729	8.68741e-15	0.00411502	9.78971e-10	9.65034e-08	0.999724	0.00475354	9.96748e-06	1.44566e-07	1.42354e-08
Ppp2r1b	0.0198557	-0.479103	0.0831165	-0.068955	0.131387	0.046779	-0.116851	-0.301528	0.271359	-0.063602	0.999729	0.045533	0.999862	0.997151	0.906007	0.999724	0.999977	0.867385	0.454821	0.983324
Ppp2r5d	-0.474136	-0.434409	0.10844	-0.284934	-0.055532	0.177882	-0.12252	-0.177689	0.510041	0.0979056	0.999729	0.0257087	0.999862	0.857215	0.992004	0.999724	0.999977	0.938799	0.0533116	0.944145
Ppp3cc	0.119427	-0.266472	-0.0455353	-0.0354257	-0.0507825	0.0245711	-0.363034	-0.226622	0.0078898	-0.525738	0.999729	0.234308	0.999862	0.998733	0.991987	0.999724	0.922496	0.905444	0.992534	0.0340249
Ppp6r1	-0.833606	-0.724518	-0.00292279	-0.370292	0.294553	-0.344085	-0.214551	-0.86486	0.449455	0.189006	0.999729	1.74737e-06	0.999862	0.825519	0.779393	0.999724	0.999977	0.58417	0.129354	0.84051
Pprc1	-0.62496	-0.624646	0.039479	0.00121176	0.475103	-0.290925	-0.211145	-0.0812444	0.623814	0.617494	0.999729	0.0199165	0.999862	0.99959	0.436492	0.999724	0.999977	0.983954	0.0351013	0.0314112
Prag1	-0.789145	-0.588908	0.0769651	-0.117692	0.223096	-0.629565	0.134355	-0.903605	-0.254467	-0.376008	0.999729	0.0264796	0.999862	0.998056	0.934863	0.925529	0.999977	0.405065	0.674695	0.649913
Prc1	0.00345469	-1.29791	-1.3342	-1.42022	-1.45581	0.730143	-1.4534	-0.266997	0.563553	0.528494	0.999729	2.70455e-06	0.0135186	0.0391341	0.00196174	0.462691	0.000764285	0.906661	0.0965783	0.646809
Prdm1	-0.338785	-1.02549	-1.26329	-1.57174	-1.06933	0.433756	-0.374643	-0.409091	-0.151462	-0.191637	0.999729	0.00113062	0.0184674	0.000187188	0.0368449	0.85652	0.999977	0.799965	0.759293	0.719905
Prdx6	0.112573	0.415376	0.384822	0.386088	0.447065	0.0577545	0.419377	0.469176	0.324004	0.53869	0.999729	0.0345607	0.917629	0.474338	0.0813284	0.999724	0.707634	0.719344	0.208128	0.0109715
Prelid2	-0.145071	0.794098	0.079851	-0.0601388	0.489071	0.233668	0.555694	0.819126	0.440738	0.781279	0.999729	0.0119624	0.999862	0.998733	0.786765	0.999724	0.587943	0.432842	0.21839	0.112286
Prep	-0.341434	-0.631046	-0.483509	-0.427853	0.000397079	0.0239919	-0.14667	-0.407012	0.481406	0.429796	0.999729	0.00565327	0.639317	0.533512	0.999849	0.999724	0.999977	0.826066	0.108676	0.429155
Prg4	-0.165313	1.35189	0.262403	0.11272	1.18377	0.0295636	-0.237216	-0.26995	-0.214921	0.455134	0.999729	9.32427e-14	0.999862	0.99542	0.000683362	0.999724	0.999977	0.884407	0.475837	0.0397272
Prim2	-0.0196673	-0.517407	-0.477862	-0.212359	-0.696427	-0.185129	-0.450546	0.283214	0.866745	0.191651	0.999729	0.186675	0.99589	0.9793	0.335001	0.999724	0.988853	0.890781	0.00519393	0.93163
Prkaca	-0.557296	-0.462979	-0.324363	-0.153032	0.0952715	-0.244467	-0.121644	-0.119233	0.10408	0.176715	0.999729	0.0396872	0.999862	0.985745	0.964217	0.999724	0.999977	0.964129	0.844047	0.848213
Prkcb	0.0114715	-0.45243	0.0309391	-0.141052	0.0733753	-0.449045	-0.425377	-0.496091	-0.147504	-0.134972	0.999729	0.0275134	0.999862	0.976615	0.973792	0.925632	0.938965	0.778422	0.760098	0.909541
Prkch	-0.244937	-0.36367	-0.0867586	-0.232328	-0.0173241	-0.00095066	-0.0949589	-0.305981	-0.0294731	-0.239244	0.999729	0.0498316	0.999862	0.884289	0.994494	0.999724	0.999977	0.865587	0.960515	0.669018
Prkci	-0.317082	-0.82426	-0.468394	-0.783728	0.198336	0.0731186	-0.376556	-0.109766	0.711391	0.186527	0.999729	0.00558931	0.999862	0.101736	0.890816	0.999724	0.999977	0.973809	0.0239488	0.86149
Prkcz	-0.54046	0.503879	1.08841	0.247363	0.924365	-0.600419	0.145183	-0.398478	-0.181459	0.380641	0.999729	0.136602	0.0613748	0.939898	0.000624471	0.489438	0.999977	0.81626	0.726334	0.68045
Prkd3	-0.148109	-0.814155	-0.198531	-0.188317	-0.0218588	-1.16712	-0.3017	-0.114432	0.290465	-0.284834	0.999729	0.00143759	0.999862	0.953059	0.995576	0.610623	0.999977	0.987592	0.811867	0.922774
Prkra	0.45584	0.0192509	0.19296	0.0641296	0.00755389	-0.0596503	0.443322	0.30787	-0.162335	-0.896607	0.999729	0.980735	0.999862	0.998733	0.999612	0.999724	0.999977	0.910657	0.875971	0.0346872
Prmt5	-0.17146	-0.342923	-0.186857	-0.00018474	-0.0802583	-0.0956075	0.190304	0.0106432	0.628793	0.540007	0.999729	0.114735	0.999862	0.999743	0.982278	0.999724	0.999977	0.995862	0.00782911	0.0877129
Prnp	-0.0542859	0.367474	-0.602767	-0.352321	0.112491	-0.122722	0.567006	0.377252	0.931812	0.844715	0.999729	0.269802	0.878274	0.827892	0.980535	0.999724	0.791626	0.840522	0.0055488	0.0425357
Pros1	-0.00329756	0.752825	-0.000811539	-0.128612	0.790209	0.388473	0.0575137	0.216063	0.964558	1.15337	0.999729	0.0520155	0.999862	0.995851	0.111927	0.999724	0.999977	0.911272	2.39872e-07	1.78551e-07
Prox2	-0.0757449	-1.86622	0.23047	0.525959	0.392926						0.999729	0.00271276	0.999862	0.884289	0.822363
Prpf18	0.305928	-0.662337	-0.113293	-0.268707	0.0158953	0.114248	-0.391381	-0.33872	0.116601	-0.00538756	0.999729	0.000556751	0.999862	0.862625	0.995182	0.999724	0.945333	0.840522	0.810272	0.999834
Prpf31	-0.17829	-0.16672	-0.0943593	-0.151378	0.0856814	0.260052	0.339532	-0.00977501	0.547737	0.369452	0.999729	0.564374	0.999862	0.974125	0.968005	0.999724	0.988559	0.995862	0.027124	0.276569
Prr13	-0.0474818	0.800725	-0.0105559	-0.107486	-0.180617	0.0267618	0.217304	0.575072	0.121953	0.160424	0.999729	7.04056e-07	0.999862	0.991234	0.915091	0.999724	0.999977	0.645536	0.769607	0.897366
Prr14l	0.300786	-0.452116	0.0171321	0.0146382	0.166812	0.161897	-0.291923	-0.395022	0.12968	-0.0106937	0.999729	0.0375339	0.999862	0.998964	0.900315	0.999724	0.999977	0.826656	0.802568	0.995905
Prr5l	-0.525572	1.23994	0.824496	1.54364	2.50801	0.0358387	0.922469	1.31099	1.80626	2.91369	0.999729	2.4996e-05	0.364445	4.09034e-07	2.51267e-25	0.999724	0.0149522	0.000843591	1.71427e-25	1.02669e-37
Prss12	-0.987221	1.4714	1.57356	0.82849	2.96956	-0.977858	1.10835	0.349234	1.03459	2.70521	0.999729	0.327999	0.000552581	0.375387	0.0855844	0.00346193	0.00424825	0.8793	0.0141921	6.95054e-10
Prxl2a	0.114809	0.418032	0.252064	0.481931	0.350082	-1.1151	0.93407	-0.040063	0.22516	0.857131	0.999729	0.344974	0.999862	0.884289	0.689752	0.076915	0.182996	0.992948	0.815528	0.0182725
Psat1	-0.0418193	-0.773293	-0.654545	-0.395997	-0.828862	0.216271	-0.566003	0.308481	0.543193	0.161362	0.999729	0.000520886	0.384904	0.83469	0.0770385	0.999724	0.823615	0.878181	0.154895	0.881797
Psd4	-0.448721	-0.403383	0.0749009	-0.205918	0.184408	-0.102373	-0.17872	-0.584203	0.0624265	0.16458	0.999729	0.0278023	0.999862	0.965932	0.84095	0.999724	0.999977	0.675089	0.922895	0.760389
Psen1	-0.336243	-0.384887	-0.202552	-0.255724	-0.0797414	-0.171052	-0.178355	-0.453771	0.36792	0.240947	0.999729	0.0439693	0.999862	0.927939	0.984839	0.999724	0.999977	0.806664	0.221575	0.759265
Psmd1	0.0458399	-0.491487	-0.341872	-0.291918	-0.0594407	0.135493	-0.202669	-0.201118	0.399546	0.278816	0.999729	0.0220374	0.999862	0.7907	0.988184	0.999724	0.999977	0.924499	0.189951	0.420502
Psmd2	-0.242056	-0.49656	-0.090616	-0.327536	-0.0303733	-0.0164527	-0.140856	-0.232684	0.473957	0.189639	0.999729	0.00339521	0.999862	0.797672	0.994002	0.999724	0.999977	0.918312	0.0401721	0.699175
Psme3	-0.253294	-0.510276	-0.0954916	-0.249985	-0.172829	-0.219308	0.00400089	-0.148502	0.35959	0.0474006	0.999729	0.00500207	0.999862	0.874741	0.804982	0.999724	0.999977	0.947193	0.200473	0.986766
Ptger2	0.064584	0.605276	0.717233	0.554795	0.572142	0.240878	0.138271	0.162583	0.510592	0.277825	0.999729	0.00578525	0.090977	0.230868	0.0448788	0.999724	0.999977	0.940646	0.062098	0.575404
Ptk2b	-0.369791	-0.378705	-0.0990634	-0.0843219	0.148648	-0.187415	-0.188792	-0.382103	0.0121548	-0.266624	0.999729	0.0462187	0.999862	0.995851	0.877819	0.999724	0.999977	0.807889	0.985804	0.590659
Ptms	-0.209264	0.843538	-0.00176673	-0.00243706	0.139228	0.22925	0.37125	0.680691	-0.519845	0.00413596	0.999729	4.77241e-05	0.999862	0.999262	0.972516	0.999724	0.999977	0.620749	0.0495786	0.999834
Ptov1	-0.941297	-0.0906234	0.260831	-0.418738	0.531983	-0.979045	0.227449	-0.222329	0.816663	1.24925	0.999729	0.842764	0.999862	0.89401	0.668657	0.203608	0.999977	0.940646	0.0254003	0.0186252
Ptp4a3	-0.161159	-0.362673	-0.203808	-0.340506	-0.361686	0.155383	-0.159162	-0.564523	-0.500861	-0.793506	0.999729	0.0998579	0.999862	0.716968	0.494972	0.999724	0.999977	0.584441	0.0475714	6.93199e-05
Ptpn18	-0.0441111	0.53937	0.244855	-0.0387886	-0.267998	-0.174496	0.226041	0.344999	-0.675827	-0.344013	0.999729	0.0183229	0.999862	0.998733	0.57956	0.999724	0.999977	0.884531	0.00885137	0.344467
Ptpn22	0.00269404	0.404058	0.606302	0.362563	0.676787	0.102274	0.269517	0.377327	0.887469	0.711542	0.999729	0.091829	0.173421	0.765815	0.000831431	0.999724	0.999977	0.836224	5.50456e-07	0.000343665
Ptpn5						1.04472	-0.959954	-2.11891	-0.892983	-4.1062							0.999977	0.14909		1.65989e-13
Ptpn7	-0.467013	-0.39077	-0.462855	-0.922659	-0.420887	0.087575	-0.271364	-0.55625	-0.049903	-0.0699325	0.999729	0.0282405	0.524759	0.00206885	0.235679	0.999724	0.999977	0.648566	0.927686	0.971993
Ptpra	-0.318416	-0.180937	0.279321	0.0683815	0.36981	-0.216116	0.276757	-0.275813	0.621581	0.649233	0.999729	0.464115	0.999862	0.996544	0.704547	0.999724	0.999977	0.904628	0.00389351	0.00252709
Ptprf	0.373415	-1.10622	-0.820811	-0.179793	-0.164974	0.982458	0.735814	1.82806	1.17483	2.53257	0.999729	0.194485	0.999862	0.997991	0.993781	0.999724	0.999977	0.559496	0.442009	0.00270478
Ptprk						-0.251403	-0.539263	1.09712	1.16913	2.64029						0.999724	0.999977	0.380599	0.214595	0.000643716
Ptprs	-0.917299	-0.507798	-0.362405	-0.0763904	-0.212366	0.120126	-0.0136755	-0.0298427	0.710082	0.402864	0.999729	0.0549529	0.999862	0.998056	0.830158	0.999724	0.999977	0.99395	0.017918	0.679703
Ptprv	-0.463376	-0.175939	-0.618974	-1.21742	-0.388794	-0.295307	-0.475881	-0.817022	-0.477934	-0.056404	0.999729	0.73031	0.999862	0.00987062	0.66009	0.999724	0.999977	0.294363	0.0994956	0.993189
Pttg1	0.291007	0.281939	0.365537	0.0523686	-0.103491	-0.0899988	0.0768034	0.170379	-0.636643	-0.393953	0.999729	0.237937	0.999862	0.998733	0.954541	0.999724	0.999977	0.946909	0.00905059	0.216619
Pum3	-0.186367	-0.130931	0.0952124	0.0882155	0.142936	0.0656673	-0.138497	0.20469	0.576167	0.42615	0.999729	0.652719	0.999862	0.99542	0.910636	0.999724	0.999977	0.924499	0.0270941	0.114183
Pus7	-0.0119742	-0.0752392	0.0485978	-0.160423	-0.176414	-0.0205265	-0.0742791	0.390768	0.881478	0.170152	0.999729	0.876462	0.999862	0.981085	0.944715	0.999724	0.999977	0.832982	0.00144235	0.880758
Pvrig						0.526407	-0.42558	0.116539	-0.774123	-0.858171						0.999724	0.999977	0.964994	0.00510405	0.00398029
Pwp2	-0.722096	-0.620507	0.282942	-0.277237	0.657049	-0.0364555	0.123131	-0.495022	0.935946	0.750995	0.999729	0.00620387	0.999862	0.916839	0.189751	0.999724	0.999977	0.836543	2.623e-05	0.00394688
Pxdc1						-1.3191	1.1077	0.387643	1.20798	2.73645						7.32004e-05	0.0202579	0.842613	0.0183934	5.07824e-12
Pxn	-0.76091	-0.648698	-0.303221	-0.467158	0.00847491	-0.409097	-0.259099	-0.60544	0.18583	-0.189524	0.999729	0.000674552	0.999862	0.686855	0.998354	0.999724	0.999977	0.754208	0.67186	0.761048
Pxylp1	-0.00471966	-0.68226	-0.0669226	0.255281	0.101128	0.545775	-0.595269	0.160586	-1.30353	-1.84554	0.999729	0.206314	0.999862	0.953457	0.981351	0.999724	0.999977	0.983954		0.0428146
Pygb	-0.842	-0.568688	-0.153855	-0.261437	0.010491	-0.17549	-0.313131	-0.419111	0.291722	0.372725	0.999729	0.00249087	0.999862	0.894657	0.998319	0.999724	0.999977	0.840522	0.377708	0.311399
Qrich1	-0.086151	-0.496875	0.0194309	-0.109375	0.0841887	-0.0533066	-0.112556	-0.382015	0.364229	0.232683	0.999729	0.00550493	0.999862	0.994139	0.975444	0.999724	0.999977	0.854316	0.162735	0.585005
Qser1	1.10835	0.282702	0.391463	0.833516	1.21664	-0.312257	1.08405	-0.320135	0.67702	0.186533	0.999729	0.572533	0.999862	0.419275	0.00248653	0.999724	0.463016	0.925476	0.317045	0.971993
Qsox2	-0.477538	-0.411617	0.179538	-0.0229435	0.0815097	-0.330871	0.49835	-0.179457	0.239929	0.647798	0.999729	0.356516	0.999862	0.998964	0.990733	0.999724	0.990169	0.94321	0.691214	0.0473554
Rab11a	0.445756	-0.0553897	-0.251435	-0.117798	-0.263339	0.262361	-0.291823	-0.057189	-0.464811	-0.312281	0.999729	0.866777	0.999862	0.985745	0.683403	0.999724	0.999977	0.986064	0.0483162	0.361182
Rab20	-0.193899	0.131269	0.448507	-0.109184	0.399552	0.305552	0.165766	-0.131004	-0.849418	-0.445439	0.999729	0.841093	0.999862	0.996544	0.688466	0.999724	0.999977	0.964328	0.00367288	0.351839
Rab27a	-0.347372	-0.823287	-0.779744	-0.767667	-0.605783	-0.233958	-0.393612	-0.341727	-0.221974	-0.50325	0.999729	1.08163e-05	0.0434465	0.0678314	0.0219045	0.999724	0.999977	0.839172	0.574883	0.190862
Rab3gap2	-0.221279	-0.787684	-0.0144388	-0.235994	0.149092	-0.291615	-0.203175	-0.267739	-0.0531438	-0.0255159	0.999729	0.00196159	0.999862	0.951066	0.948125	0.999724	0.999977	0.912942	0.951977	0.993981
Rabac1	-0.18561	0.495735	0.37663	0.161647	0.115082	-0.365404	0.556502	0.318147	-0.357489	0.045282	0.999729	0.00483057	0.999862	0.963277	0.916304	0.999724	0.306411	0.886702	0.201402	0.992912
Rabl3	0.545924	-0.612273	-0.336308	-0.185189	-0.0747761	-0.337742	-0.137751	0.168747	0.0288285	0.245003	0.999729	0.0297585	0.999862	0.968802	0.993704	0.999724	0.999977	0.94689	0.977713	0.83514
Racgap1	-0.49973	-0.162712	-0.375163	-0.445512	0.217781	0.0997452	-0.429252	-0.163015	0.695504	0.858354	0.999729	0.611571	0.999862	0.865872	0.903948	0.999724	0.87223	0.946231	0.000974909	0.000389369
Rack1	0.156656	0.492169	-0.00186347	0.252529	-0.183659	-0.0231319	0.22656	0.617416	0.057609	0.214031	0.999729	0.00364278	0.999862	0.939898	0.7803	0.999724	0.999977	0.584441	0.914972	0.554997
Rad18	0.509104	-0.594273	0.173283	-0.438123	0.152821	0.101627	-0.11991	-0.0312568	0.339414	0.238543	0.999729	0.00477702	0.999862	0.601044	0.884352	0.999724	0.999977	0.99288	0.383236	0.701205
Rad23b	-0.157786	-0.327705	-0.376198	-0.396674	-0.545134	-0.191706	-0.242281	-0.195269	-0.451876	-0.726437	0.999729	0.244444	0.999862	0.702707	0.131017	0.999724	0.999977	0.924276	0.18985	0.0131277
Rad51	0.386619	-1.72462	-1.32943	-1.21952	-1.53378	0.988286	-1.48928	-0.0467402	1.35244	0.695357	0.999729	4.36692e-06	0.0278156	0.311698	0.000839566	0.419531	8.40616e-06	0.989334	0.000314376	0.0806463
Rad51ap1	0.779054	-1.61357	-1.12301	-1.11747	-1.57358	0.383262	-1.50485	0.563061	1.01278	0.854903	0.999729	0.000684429	0.18746	0.525206	0.0927913	0.999724	4.45386e-05	0.724113	0.0431141	0.208043
Rad54l	0.0372445	-1.01432	-1.25793	-1.18055	-0.925041	0.552273	-1.24844	0.332206	0.686754	0.992898	0.999729	0.00205115	0.00854934	0.380251	0.136976	0.999724	0.0180847	0.875495	0.253681	0.0804497
Raf1	-0.114271	-0.401205	0.0489056	-0.0668799	0.342467	-0.0646388	-0.0849686	-0.149722	0.59596	0.322025	0.999729	0.0653733	0.999862	0.998056	0.4615	0.999724	0.999977	0.95411	0.0147698	0.291652
Rai1	-0.301403	0.466292	-0.194016	0.558623	0.566948	0.13939	0.208426	0.179366	0.0627885	0.285669	0.999729	0.0708397	0.999862	0.285972	0.0475119	0.999724	0.999977	0.93279	0.928136	0.592833
Ralgds	-0.594848	-0.737079	-0.345497	-0.674876	-0.736973	-0.227233	-0.336679	-0.722095	0.0799778	-0.606091	0.999729	0.00250008	0.999862	0.114034	0.0838967	0.999724	0.999977	0.658869	0.904754	0.0948975
Ramp1	0.232097	-0.112052	0.277146	0.37066	0.253677	0.06066	0.939405	1.29336	0.151623	0.0591378	0.999729	0.814524	0.999862	0.825519	0.71799	0.999724	0.0219932	0.014894	0.871867	0.990711
Ramp3	-0.545804	0.30301	0.424225	0.0452288	0.996546	-1.00563	1.38856	1.20451	0.509274	2.55792	0.999729	0.696844	0.999862	0.998964	0.659075	0.0704661	0.0502311	0.0641857	0.637465	2.63872e-08
Ranbp2	0.731444	-0.349457	-0.0567274	-0.0498881	0.310389	0.362554	-0.27557	0.0212083	0.306472	0.501366	0.999729	0.191446	0.999862	0.998733	0.609577	0.999724	0.999977	0.994771	0.307487	0.0197468
Rap1a	0.546489	-0.468164	-0.490679	-0.15909	-0.336725	0.580727	-0.680085	0.080648	-0.112267	-0.298952	0.999729	0.0116462	0.619198	0.957762	0.510634	0.470612	0.0981311	0.975629	0.819085	0.343364
Rap1b	0.698106	-0.469974	-0.157139	-0.0666381	-0.056137	0.443826	-0.62834	-0.0557364	-0.201126	-0.327649	0.999729	0.00871423	0.999862	0.997151	0.983066	0.999724	0.194915	0.985737	0.614093	0.587513
Rap2a	-0.100236	-0.299108	0.00857046	0.107106	-0.396336	0.0652904	-0.0674315	-0.897324	-1.13297	-1.4574	0.999729	0.600828	0.999862	0.995851	0.684508	0.999724	0.999977	0.217695	1.89534e-05	2.3968e-05
Rapgef5						-0.363737	-0.949467	-3.03062	-1.60775	-1.31402						0.999724	0.871566	1.22559e-08	0.0376102	0.210845
Rapsn						0.0517489	-1.91158	-1.44793	-2.53191	-2.53728						0.999724	3.25007e-09	0.00832022	1.71427e-25	4.53233e-19
Rasa3	-0.483512	-0.322583	0.401599	0.212651	0.771651	-0.386946	0.20086	-0.185567	0.991498	1.43819	0.999729	0.0878666	0.999862	0.950701	0.0202469	0.999724	0.999977	0.952358	5.2924e-08	1.84288e-09
Rasa4	-0.0536592	0.0355761	0.248765	0.193954	0.452447	-0.526581	1.0303	0.452828	1.07505	0.503779	0.999729	0.96918	0.999862	0.991234	0.790249	0.999724	0.412018	0.867385	0.00299878	0.770142
Rasal3	-0.657243	-0.118391	0.47881	0.306126	0.595552	-0.260631	0.163471	-0.259008	0.558591	0.438599	0.999729	0.662945	0.999862	0.918527	0.104201	0.999724	0.999977	0.928099	0.0362191	0.0709778
Rasgrp1	-0.118525	-0.608339	-0.0615297	-0.227889	0.234027	-0.123298	-0.373423	-0.712347	-0.292826	-0.0834399	0.999729	0.000232192	0.999862	0.920951	0.830964	0.999724	0.999977	0.385027	0.291833	0.953343
Rasgrp2	-0.535152	0.526442	0.836745	0.862459	1.03244	-0.569878	0.442966	0.243925	0.478916	0.812326	0.999729	0.00853225	0.0486978	0.0188845	8.84307e-08	0.384756	0.845263	0.903427	0.201402	0.00429616
Rasl11b	-0.222239	-0.218877	0.488415	0.181081	0.548971	0.0173991	0.470585	0.815725	1.468	1.15003	0.999729	0.597549	0.811964	0.990875	0.542735	0.999724	0.999977	0.467744	2.33918e-05	0.0728972
Rassf3	-0.535671	-0.209603	-0.303515	-0.358193	0.217235	-0.614644	0.144803	-0.332961	0.292396	0.688783	0.999729	0.562542	0.999862	0.899424	0.824853	0.570939	0.999977	0.891888	0.556268	0.0255547
Rb1	0.372624	-0.618648	-0.0971093	-0.225986	0.316071	0.19816	-0.421946	-0.362767	0.227819	0.400232	0.999729	0.00620387	0.999862	0.912044	0.57671	0.999724	0.999977	0.845643	0.565466	0.122504
Rbbp5	0.0363769	-0.779931	-0.08162	-0.124526	0.232441	0.108021	-0.30222	-0.347615	0.412115	0.304349	0.999729	2.4996e-05	0.999862	0.985745	0.866445	0.999724	0.999977	0.856773	0.131251	0.493321
Rbbp8	0.501505	-0.737451	-0.54563	-0.423745	-0.810949	0.219655	-0.747081	0.349944	0.45548	0.340256	0.999729	0.0105155	0.989821	0.83761	0.0467958	0.999724	0.152478	0.865587	0.197903	0.493321
Rbl2	-0.0884039	-0.565248	-0.0145933	-0.581176	0.479878	-0.0703793	-0.19314	-0.653995	0.432414	0.550341	0.999729	0.00216286	0.999862	0.304566	0.32055	0.999724	0.999977	0.648566	0.105187	0.0310482
[truncated: 813 more rows]

## Sheet: ActRestThy_bulk
Figure 2a
	lfc_bulk_Thymus.TIR1.Developing_vs_Thymus.WT.Developing	lfc_bulk_SpleenLN.TIR1.Resting_vs_SpleenLN.WT.Resting	lfc_bulk_SpleenLN.TIR1.Activated_vs_SpleenLN.WT.Activated	padj_bulk_Thymus.TIR1.Developing_vs_Thymus.WT.Developing	padj_bulk_SpleenLN.TIR1.Resting_vs_SpleenLN.WT.Resting	padj_bulk_SpleenLN.TIR1.Activated_vs_SpleenLN.WT.Activated
1700019D03Rik		0.875035	1.41988		0.592324	5.50392e-05
A530021J07Rik	0.675281	1.40952		0.0110084	7.40468e-10
A930005H10Rik	-0.406168	0.301869	0.365323	0.0290709	0.586218	0.999655
Aacs	0.178562	-0.666062	-0.322158	0.844436	0.0346328	0.999655
Adap1	-0.219557	-2.09151	-0.898362		0.00232396	0.542238
Ahr	1.15599	0.4715	-0.430349	0.00811996	0.686591	0.970536
Anapc1	0.101791	-0.767316	-0.200638	0.942496	0.00852111	0.999655
Ankrd27	0.280398	-0.736921	-0.0866139	0.563073	0.00888628	0.999655
Arhgap27	0.0987529	-0.698239	-0.471058	0.912587	0.0101109	0.86087
Arl14ep	0.657962	-0.0914222	0.457229	0.049887	0.950779	0.910888
Arl5c	-0.467741	-0.129832	-0.447031	0.00867469	0.79868	0.505001
Atat1	1.14595	-0.474763	0.0826367	0.049887	0.719968	0.999655
Atp13a2	0.113897	-0.948553	-0.3894	0.921574	0.00888628	0.999655
Atp1b3	-0.180956	0.168156	0.188981	0.0353124	0.620107	0.999655
Atp2a3	0.506302	-0.407798	-0.307374	0.00829182	0.392711	0.999655
B4galnt1	0.282726	0.0395649	0.0590323	0.000870973	0.943834	0.999655
Camsap2	-0.115297	-1.63476	-0.424642		0.000222176	0.999655
Cbx7	-0.443207	-0.756078	-0.420402	0.368992	0.000871667	0.910128
Cc2d1a	0.596331	-0.885113	0.0326576	0.263681	0.0222834	0.999655
Cd27	-0.214542	-0.0421138	-0.0885769	0.0190659	0.935517	0.999655
Cd6	0.36044	-0.222515	-0.46162	0.000165381	0.500541	0.711517
Cd7	-1.10915	-0.603371	0.00742658	1.40054e-12	0.135691	0.999655
Cd96	-0.248444	-0.0459147	0.232312	0.046321	0.932923	0.999655
Cdc16	0.473522	-0.00808974	-0.0495116	0.00591417	0.995455	0.999655
Cdca7	1.12592	-0.212967	0.119338	4.92196e-05	0.76278	0.999655
Cdk5rap1	1.16728	1.24266	1.16449	7.17125e-07	0.00705091	0.289511
Ckb	0.0661158	-0.950813	-0.649995	0.944019	0.00623937	0.263031
Coro2a	0.540042	-0.504061	-0.998408	0.168068	0.190583	0.0135807
Cox7a2l	-0.330286	0.147102	0.220512	0.0141696	0.788851	0.999655
Cpsf1	0.875303	-0.000137426	-0.558266	3.73291e-05	0.999738	0.816294
Ctbp1	0.323655	-0.0993578	-0.292863	0.0109445	0.824653	0.999655
Ctdp1	-0.0394663	-0.846657	-0.858468	0.969655	0.0371578	0.753229
Cyfip2	0.445054	-0.11287	-0.1475	0.04219	0.879984	0.999655
Dctn1	0.397545	-0.762574	-0.4885	0.365063	0.0336762	0.999655
Dgka	0.256881	-0.0669865	0.123518	0.00184455	0.898462	0.999655
Dis3	0.266532	-0.981511	0.0705454	0.756532	0.043889	0.999655
Dusp1	0.028001	0.674616	0.419907	0.969537	0.00623937	0.249309
Dusp2	-0.282711	-0.0426971	0.211032	0.00615103	0.947322	0.999655
Dusp5	-0.406646	-0.494212	-0.535535	0.0034171	0.126567	0.301875
Dusp6	0.434577	0.447107	0.41745	0.049887	0.321164	0.711517
Ehd3	0.701356	0.566595	0.305705	0.00112986	0.225596	0.993788
Elmo1	0.447212	-0.275101	-0.258937	0.00867469	0.506723	0.999655
Emsy	0.0401854	-0.730382	-0.0354036	0.969393	0.0336762	0.999655
Eno1	0.259159	0.193393	0.0238815	0.0219708	0.523719	0.999655
Eno3	-0.0228788	-0.805424	0.0944409	0.970428	0.00919302	0.999655
Epb41l2	0.75951	-0.278761	-0.485049	0.000481694	0.657288	0.991993
Ephb6	0.54118	-0.488414	-0.315767	0.00346862	0.225596	0.999655
Eva1b	-0.438105	-0.0128009	-0.0900945	0.0301354	0.993675	0.999655
Evi5l	1.03263	-1.55742	-0.683699		0.0433917	0.999655
Exd2	0.736812	-0.118034	-0.242831	0.0353396	0.892573	0.999655
Faah	0.319822	0.189076	0.00261424	0.0260789	0.71904	0.999655
Fbxo45	0.0328633	-1.23999	0.364191	0.989661	0.0452617	0.999655
Fbxw8	-0.294081	-1.70195	-0.876529		0.0336762	0.444806
Fos	0.428798	0.930565	-0.0440885	0.575763	9.02982e-07	0.999655
Foxj2	0.351486	-0.912433	-0.640865	0.631649	0.0124744	0.716146
Ftsj3	-0.134168	-0.55655	-0.0678218	0.814244	0.0373117	0.999655
Fyn	0.223646	-0.0766734	-0.0198033	0.0271755	0.853563	0.999655
Gadd45g	-0.21803	-0.769783	-0.0540871	0.686586	0.00705091	0.999655
Galnt10	0.472382	-0.571733	-0.0881078	0.00867469	0.0371578	0.999655
Gata3	-0.362464	-0.240587	0.00596794	0.00811996	0.624548	0.999655
Gbp2b		-2.06192	-1.06982		9.02982e-07	0.119206
Gimap3	-0.212603	-0.240368	-0.126066	0.00570612	0.435386	0.999655
Gimap4	-0.327953	-0.0765149	-0.0940488	4.92196e-05	0.841294	0.999655
Gimap5	-0.354757	-0.127553	-0.213049	0.0153576	0.772329	0.999655
Gimap7	-0.58041	-0.244503	-0.267402	1.87682e-07	0.580768	0.999655
Gm10130	-0.0621925	-0.600497	-0.526732	0.961931	0.0484904	0.94478
Gm11346	-0.454421	0.263549	0.42133	0.0241641	0.469457	0.857761
Gm11478	-0.774797	0.549101	0.689401	8.82266e-06	0.73574	0.555899
Gm24265		1.81855	0.750351		0.0336762	0.991993
Gmfg	-0.148608	0.53688	0.143184	0.648435	0.0452922	0.999655
Gpr183	-0.454318	0.156362	0.0892734	0.0339562	0.752375	0.999655
Gpr83	-0.58494	-0.635265	-0.144557	0.0128057	0.0519725	0.999655
Gramd1a	0.348451	0.0011075	-0.244159	0.0346833	0.999264	0.999655
Grk6	0.240385	-0.0907241	-0.319495	0.0353124	0.872561	0.999655
Hdac6	0.336555	-1.13411	-0.631404	0.844271	0.0440636
Hdac7	0.0149223	-0.687495	-0.196783	0.982546	0.0265873	0.999655
Heca	-0.450341	0.115992	0.392856	0.0237282	0.886354	0.973491
Hnrnpll	0.202626	-0.678318	-0.0729017	0.616556	0.00839093	0.999655
Iars	-0.029174	-0.902913	-0.283462	0.975905	0.030408	0.999655
Id2	1.14699	1.34152	0.2147	1.08249e-12	3.10615e-15	0.999655
Id3	-0.246278	-0.0589407	0.122814	0.0286797	0.944395	0.999655
Ifi214	-0.622055	0.0627691	0.230353	0.0031722	0.943273	0.999655
Ifi27l2a	-0.348926	0.0862234	0.0538558	3.12565e-06	0.868401	0.999655
Ifit2	0.947977	-0.17038	0.0409679	0.00118001	0.832454	0.999655
Igfbp4	0.564676	0.212604	0.538842	0.0106175	0.564407	0.970536
Ikbkb	0.546253	-0.377748	-0.332473	0.00797415	0.26362	0.999655
Il12rb1	0.466144	-0.708504	-1.19212		0.458619	0.0401586
Il17a			2.29949			2.43951e-14
Il21		1.95025	1.38968		0.470105	1.6926e-05
Il2ra	-0.258478	-0.658972	-0.66045	0.266329	5.92009e-06	0.0102949
Il2rb	-0.143434	-0.611904	-0.214256	0.522631	0.00153125	0.999655
Il6st	0.419048	-0.259797	-0.0773718	0.00346862	0.677821	0.999655
Il7r	1.00689	0.30094	0.169248	0.0132678	0.469457	0.999655
Ipo13	0.241155	-1.15131	-0.35044	0.847719	0.00150596	0.999655
Irf1	-0.267698	-0.268974	-0.182817	0.0335881	0.470105	0.999655
Itga5	0.49583	-1.95501	-0.54284		0.029544	0.999655
Itgal	0.327137	0.0273868	0.0251877	0.04219	0.98016	0.999655
Itgb7	-0.208464	-0.0704866	-0.315274	0.046321	0.889073	0.999655
Itih5	-0.171766	-0.976743	-0.423273	0.811347	0.000595212
Itpk1	0.804507	-0.214967	-0.242392	0.00485036	0.70407	0.999655
Izumo1r	-0.426165	-0.27662	0.0265384	0.0153083	0.399027	0.999655
Jaml	1.19519	0.66613	0.795696	0.0219708	0.257924	0.171463
Jun	1.12603	0.302584	-0.0609204	0.00137907	0.41699	0.999655
Kif20a	0.942191	-1.86693	-0.908572		0.0254297	0.216966
Kif3c	0.507532	-1.91528	-1.07712		0.0254297
Klhl9	-0.829634	0.366232	-0.0136199	0.0324158	0.566633	0.999655
Lamc1		-4.04669	-0.437711		0.0112622	0.999655
Laptm4b	-0.301899	-0.0978526	-1.23582	0.787936	0.96509	0.0199814
Lcp1	0.381072	-0.0329638	-0.298896	0.000497813	0.955706	0.999655
Lgmn	0.669631	-0.349206	-1.17357		0.682463	0.000343144
Lrpprc	0.38203	-0.726683	-0.174735	0.601088	0.026977	0.999655
Lrrc32	-0.343307	-0.927392	-0.840907	0.19625	4.22313e-05	0.68936
Ly6a	-1.33287	-0.0179892	-0.403821	0.000242129	0.98016	0.753741
Ly6e	-0.256923	0.0184933	-0.282303	0.000427456	0.978861	0.993788
Map3k11	0.303555	-0.886796	-0.811819	0.554349	0.0297165	0.444806
Map4k1	0.313506	-0.0852707	-0.326423	0.0260789	0.902317	0.973491
Mcm3	0.838527	-0.188582	-0.01613	0.000901329	0.778056	0.999655
Mcm7	0.682586	-0.115367	-0.0725285	0.000870973	0.851971	0.999655
Mgst2	-0.510501	-0.0279126	-0.0763763	0.0335881	0.978861	0.999655
Mob1a	0.508435	-0.199669	0.0656233	0.0355431	0.701202	0.999655
Ms4a4b	-0.318892	0.221665	0.475594	0.00018412	0.42888	0.736718
Ms4a6b	-0.274835	0.162571	0.171731	0.00132571	0.613949	0.999655
Msi2	-0.725359	-0.5346	-0.0261858	0.0455076	0.621088	0.999655
Mtmr3	0.248876	-0.811157	-0.832354	0.563073	0.0484904	0.0930974
Mtrex	0.599337	-0.388892	0.122285	0.0121162	0.31037	0.999655
Myo1c	-0.0669061	-1.72251	-0.778587	0.964245	9.22703e-05	0.510253
Myo1e	0.950408	-1.10992	-0.687056	0.0145626	0.0870189	0.736718
Myo6	1.11111	0.970449	1.19302	0.0617563	1.33541e-06	0.0694431
Nabp1	-0.374701	-0.0814689	-0.345456	0.0166537	0.894441	0.967927
Ncoa3	0.0605341	-0.691485	-0.520125	0.926815	0.0355341	0.712054
Ncoa7	0.689782	0.595224	0.935684	2.3156e-11	0.000871667	0.0930974
Neb	-0.14247	0.0917226	-1.30465		0.944575	0.000102718
Nfil3	-1.17873	-1.4597	-0.321464		0.0484904	0.973491
Nmnat3	0.561117	-0.886673	0.43654	0.51131	0.0371578	0.999655
Npc2	-0.367223	0.104934	-0.140099	0.00043467	0.820259	0.999655
Nr4a1	-0.375608	-0.722786	-0.183761	0.00306019	0.00232396	0.999655
Nrp1	-0.15322	-0.756961	0.272436	0.861822	0.0254297	0.999655
Nrp2	1.15253			0.00118001
Nxf1	0.304715	0.0490291	-0.048806	0.0203366	0.940856	0.999655
Oas1b	0.34102	-1.06185	0.326405	0.593711	0.0336762	0.999655
P4ha1	0.00838882	-0.797794	-0.477256	0.994024	0.0030158	0.967927
Pacs1	0.296624	-0.587033	-0.532308	0.460844	0.0471965	0.542238
Pard6g	0.659462	-0.408113	-0.872732	0.145107	0.519762	0.00294359
Parp10	-0.0119694	-0.759939	-0.81357	0.993508	0.0162581	0.560381
Pdcd1	0.477429	-0.037416	-0.00840652	0.0353124	0.974825	0.999655
Pde3b	0.496652	0.495184	0.104341	0.0289081	0.47241	0.999655
Phrf1	0.779091	-0.600273	0.0289559	0.04219	0.111165	0.999655
Pigs	-0.430211	-0.0331344	-0.00294354	0.0384187	0.961075	0.999655
Plcg1	0.470979	-0.388113	-0.239916	0.0109445	0.566633	0.999655
Pnpla6	0.752476	-0.948538	0.110355	0.273288	0.0419772	0.999655
Ppp1r12c	0.349767	-0.68553	-0.309519	0.465989	0.0346328	0.999655
Pros1	0.752822	-1.07036	-0.348471		0.0336762	0.999655
Prpf40b	0.00740895	-1.52585	-0.0439344	0.996188	0.0330746
Prr13	0.511997	0.271778	0.138033	0.0219708	0.458619	0.999655
Prr5l	1.18161	-0.0833757	0.731265	5.41682e-05	0.961461	0.296922
Ptbp1	0.466092	-0.080634	-0.0296937	0.000295084	0.895008	0.999655
R3hcc1l	0.685025	-0.0858354	0.0650527	0.0238452	0.947986	0.999655
Rapsn			-1.65735			0.00231808
Rasal3	0.288852	-0.0664737	-0.300262	0.0106175	0.905492	0.999655
Rasgrp2	0.177457	0.454467	0.36014	0.494741	0.0461787	0.86087
Rgs10	-0.413594	0.124371	0.039982	0.000321265	0.829762	0.999655
Rln3	-0.350268	-0.559374	-0.188736	0.0190659	0.12698	0.999655
Rn18s-rs5	-0.240223	0.321052	0.418376	0.0290008	0.373438	0.73329
Rnf40	-0.231587	-0.730907	-0.356343	0.630713	0.0439966	0.999655
Rorc		-1.53257	-0.241623		0.0492737	0.999655
Rrp12	-0.294422	-1.31198	0.394129		0.0484904	0.999655
Rtn4ip1	-0.195721	-1.45367	0.297609	0.922984	0.00159359	0.999655
Rtp4	-0.289287	0.192568	0.101089	0.0326661	0.746531	0.999655
Samhd1	-0.354951	-0.254216	-0.0508619	0.00197032	0.498744	0.999655
Samsn1	-0.296849	0.101375	0.106868	0.0219708	0.879866	0.999655
Sell	-0.274268	-0.14851	-0.160441	0.00167107	0.67829	0.999655
Sema4a	0.851342	0.163326	0.246379	3.28844e-05	0.738539	0.999655
Sesn1	-0.324497	-0.662287	-0.708483	0.0930637	0.000120639	0.13452
Sesn2	0.0425037	-2.21944	0.144761		0.00827685	0.999655
Setdb1	0.286332	-1.25993	-0.379103	0.705685	0.00122303	0.999655
Sgk1	0.8621	0.765834	0.533601	0.028306	0.00888628	0.967927
Sh2d3c	0.551168	-0.352316	-0.274313	0.00195839	0.456231	0.999655
Shisa5	-0.205927	0.0237647	0.0152318	0.00118001	0.963997	0.999655
Siah1a	-0.489103	0.0515342	-0.0967394	0.0109445	0.951187	0.999655
Slc12a7	0.625736	-0.388062	-0.657476	0.0122101	0.563759	0.826401
Slc16a6	0.627232	0.134259	-0.0635293	0.0289081	0.906175	0.999655
Slc25a35	-1.01179	0.596594	-0.192964	0.0341144	0.569821
Slc28a2b	-1.33813	-0.912944	-0.602784	0.0988078	0.0461712	0.999655
Slc2a3	-0.285043	-0.785413	-1.23124	0.593897	0.0433917	0.00547055
Slc35d1	-0.450729	-1.15118	-0.026464	0.163064	0.000880831	0.999655
Smc6	-0.290759	-0.0344266	0.0720056	0.0190659	0.954583	0.999655
Smurf2	0.623381	0.449171	0.201076	0.0107954	0.456231	0.999655
Snrpb	0.258506	0.172227	-0.038686	0.0311629	0.666521	0.999655
Snx20	-0.462477	-0.57712	-0.599878	0.0110781	0.00712399	0.289511
Snx33	0.220505	-2.6473	-0.16251		0.0030158
Sox4	0.24885	0.826464	0.713641	0.13561	0.000301129
Sppl2b	0.760374	0.00715025	-0.972886	0.049887	0.996484	0.12904
Srebf2	-0.193373	-0.490541	-0.281583	0.647461	0.0336762	0.999655
Srgn	-0.300204	0.101754	-0.0558127	0.0141942	0.78841	0.999655
Srsf2	0.26249	0.182555	0.00653599	0.0353124	0.580361	0.999655
Stt3b	0.565051	-0.166867	-0.223133	0.00254314	0.808362	0.999655
Szt2	-0.425505	-1.34998	0.161163		0.0261525	0.999655
Tagln2	0.637026	0.305946	-0.131776	0.00570612	0.342757	0.999655
Tarbp1	-0.394698	-1.92683	0.611099		0.000880831
Tbc1d23	1.0486	0.0874672	-0.295072	0.0235284	0.950779	0.999655
Tbc1d4	0.435739	-0.207116	0.121326	0.00797415	0.680793	0.999655
Tcf7	0.286296	0.311906	0.312549	0.00256115	0.26362	0.773928
Tdrp	1.07272	0.649773	0.321052	7.2984e-14	0.0371578	0.999655
Tfdp2	-0.640866	-0.44075	-0.129283	0.0497043	0.55962	0.999655
Tgfbr2	0.618241	-0.0831105	0.107892	7.8935e-05	0.918022	0.999655
Tlr8	-0.158475	0.572907	0.114588	0.790371	0.0281616	0.999655
Tmem64	-0.206559	-0.499321	-0.334728	0.327921	0.0371578	0.999655
Tmem9b	0.193514	0.482411	0.230791	0.391393	0.0373117	0.999655
Tmpo	0.406303	-0.0098814	0.0329778	0.00306019	0.992308	0.999655
Tnfrsf18	-0.32112	-0.190853	-0.0459168	0.000981365	0.600195	0.999655
Tnfrsf1b	0.136388	-0.50501	-0.919456	0.597847	0.377595	0.0305353
Tnfrsf4	-0.376396	-0.228162	-0.177429	1.16009e-05	0.464953	0.999655
Tnfsf8	0.569229	0.57341	0.68031	0.00118029	0.0195969	0.391421
Traf1	-0.182932	-0.456803	-0.206007	0.601737	0.0316126	0.999655
Trgc1	0.397844	0.398865	2.76576		0.607082	1.46115e-18
Trim34b	-1.17272	-2.67206			0.00232396
Trpm4	-0.880471	-1.94153	-0.539051		0.0375942	0.999655
Tsc2	-0.926735	-1.17815	-0.514888	0.167403	0.000880831	0.999655
Tspan13	0.544764	0.391461	0.336284	5.16646e-20	0.0371578	0.973491
Tspan32	-0.210385	0.055688	-0.0165967	0.0216267	0.922357	0.999655
Tspo	0.0391592	0.5019	0.000873328	0.932154	0.0369067	0.999655
Ttc27	1.04317	0.0145824	-0.171412	0.000110008	0.992693	0.999655
Tubb2a	-0.666269	-0.707361	-0.585333	0.0260789	0.0870189	0.948422
Txk	-0.401695	-0.10082	-0.16225	0.001342	0.845092	0.999655
Tysnd1	0.667514	-0.0331887	-0.337642	0.0110084	0.973181	0.993788
Ube3b	0.597152	-0.0121154	-0.422416	0.00867469	0.995401	0.967927
Ulk3	-0.2273	-0.686353	-0.0672226	0.763593	0.0222834	0.999655
Usp11	0.619246	-1.52391	-0.110718	0.636854	0.0254297	0.999655
Wwp2	0.523606	-0.515252	-0.770293	0.129426	0.0484904	0.167964
Xxylt1	-0.273379	-0.671419	-0.3679	0.907604	0.0371578	0.986207
Zc3h12d	-0.0261917	-0.849511	-0.323236	0.989661	0.0254297	0.901358
Zfp512	0.557885	-0.312578	0.066725	0.0353124	0.637116	0.999655
Zfp692	0.520518	-0.714434	-0.147909	0.259489	0.0452922	0.999655
Zfp775	0.194768	-1.20303	0.0832075		0.0336762	0.999655
Zfp874a	-1.04841	-0.13363	0.0764813	0.00797415	0.931122	0.999655
Znrf1	0.346305	0.205516	0.142153	3.12565e-06	0.542196	0.999655
Zpr1	0.480292	-0.129236	-0.317219	0.0219708	0.793977	0.999655

## Sheet: D0D3D7_sc_SLO_TIR1_vs_WT
Figure 2a
	lfc_sc_rest_D0_tir1_vs_D0_wt	lfc_sc_active_D0_tir1_vs_D0_wt	lfc_sc_rest_D3_tir1_vs_D3_wt	lfc_sc_active_D3_tir1_vs_D3_wt	lfc_sc_rest_D7_tir1_vs_D7_wt	lfc_sc_active_D7_tir1_vs_D7_wt	padj_sc_rest_D0_tir1_vs_D0_wt	padj_sc_active_D0_tir1_vs_D0_wt	padj_sc_rest_D3_tir1_vs_D3_wt	padj_sc_active_D3_tir1_vs_D3_wt	padj_sc_rest_D7_tir1_vs_D7_wt	padj_sc_active_D7_tir1_vs_D7_wt
Aldoa	0.015698	0.107144	0.157704	0.0142917	0.230957	0.123689	0.999745	0.999439	0.999913	0.999914	0.0218661	0.999926
Anxa2	0.1379	-0.216644	0.0729849	0.513404	0.282681	0.855442	0.999745	0.999439	0.999913	0.999914	0.999414	0.0407655
Aqp3	-0.0936275	-0.213358	0.0634285	0.429021	-0.164033	0.714512	0.999745	0.999439	0.999913	0.999914		0.00135828
Bik		-0.296297		0.635204		1.34501		0.999439		0.999914		0.016523
Ccr2		-0.0344006		-0.586589		-0.63363		0.999439		0.137872		0.0315868
Cct6a	-0.220725	0.160762	0.385709	0.370803	0.249003	0.324947	0.999745	0.999439	0.00745803	0.999914	0.0427419	0.875945
Cd28	-0.0769793	-0.0746624	0.178017	0.0676121	0.227654	0.0120409	0.999745	0.999439	0.999913	0.999914	0.0462552	0.999926
Cd7	-0.0360832		-0.238076		-0.718647		0.999745		0.999913		0.000577997
Cd96	0.0357089	0.0698056	-0.131292	0.277921	-0.339575	-0.0481376	0.999745	0.999439	0.999913	0.999914	0.0300209	0.999926
Cish	-0.0203948	0.212852	-0.393703	-0.2736	-0.471118	-0.31639	0.999745	0.999439	0.763619	0.999914	0.00578228	0.999926
Coro2a	0.00647781	-0.245349	-0.30329	-0.511416	-0.406244	-0.751868	0.999745	0.999439		0.999914	0.00106794	0.10064
Ctsw	-0.0360842	-0.37743	-0.319447	-0.0524039	-0.400146	0.0704185	0.999745	0.999439	0.999913	0.999914	0.0358788	0.999926
Cxcl10		0.10625		0.36235		-1.11982		0.999439		0.999914		0.0051049
Dbp	0.0241182	-0.271861	-0.0258699	-0.390723	0.00252135	-0.834252	0.999745	0.999439	0.999913	0.999914	0.999414	0.0269353
Ehd3	0.0801917	-0.181068	0.669353	0.235773	0.503136	0.577339	0.999745	0.999439	0.00771875	0.999914	0.00566457	0.214556
Emb	0.129182	-0.0415923	0.399061	0.10824	0.338581	0.184156	0.999745	0.999439	0.00548689	0.999914	0.00136385	0.999926
Fam129a	0.199975	-0.0789222	-0.472876	-0.170937	0.107944	-0.510859	0.999745	0.999439	0.999913	0.999914	0.999414	0.0400422
Fam78a	0.121779	-0.0381381	0.243529	-0.0206113	0.328036	0.0453774	0.999745	0.999439	0.999913	0.999914	0.0244844	0.999926
Foxp3	0.0083842	-0.0361399	-0.309828	-0.228201	-0.270174	-0.227446	0.999745	0.999439	0.20214	0.999914	0.0466658	0.999926
Gpr83	0.206255	0.165592	-0.494964	-0.142379	-0.774661	-0.418737	0.999745	0.999439	0.191968	0.999914	2.22836e-09	0.999926
H2afz	0.0826337	-0.17454	-0.248774	0.208812	-0.311095	-0.17768	0.999745	0.999439	0.00098334	0.999914	0.000796659	0.999926
Hopx	-0.0787711	-0.0295412	-0.253682	-0.164032	-0.352533	-0.236999	0.999745	0.999439	0.516178	0.999914	0.000500209	0.999926
Id2	0.278641	0.152438	0.684522	-0.0573557	0.949723	-0.185016	0.999745	0.999439	0.00303106	0.999914	6.83153e-11	0.999926
Id3	-0.0540268	0.247466	-0.383842	0.22383	-0.227188	-0.279319	0.999745	0.999439	0.027161	0.999914	0.350514	0.999926
Ifit1	-0.171277	0.0651926	0.103506	-0.407137	-0.502737	-1.59758	0.999745	0.999439	0.999913	0.999914	0.999414	0.00135828
Igfbp7		0.240254		-0.122507		1.1371		0.999439		0.999914		0.000137035
Ikzf2	0.116093	0.242411	-0.320264	0.260054	-0.10772	-0.655914	0.999745	0.999439	0.0495718	0.999914	0.999414	0.213654
Il17a		-0.353722		2.09556		2.42337		0.999439		0.674661		0.0269353
Il2ra	0.0814716	0.00121849	-0.580268	-0.597911	-0.614857	-0.684609	0.999745	0.999439	5.82326e-08	0.124876	6.99773e-10	0.049585
Il2rb	0.138422	0.107896	-0.40916	-0.216012	-0.503613	-0.282273	0.999745	0.999439	0.0138423	0.999914	2.16969e-06	0.999926
Il7r	0.174077	0.0950328	0.632105	0.112959	0.329918	0.757336	0.999745	0.999439	0.0430094	0.999914	0.999414	0.999926
Itga4	0.125223	-0.124447	0.262446	-0.0434616	0.276689	0.271544	0.999745	0.999439	0.486801	0.999914	0.00615633	0.999926
Itih5	0.216844		-0.530088		-0.881744		0.999745		0.999913		2.10791e-06
Izumo1r	0.0828525	-0.00859681	-0.117572	-0.0518974	-0.314698	-0.445518	0.999745	0.999439	0.999913	0.999914	0.00104591	0.593672
Klf6	0.263164	0.331864	0.440545	0.343991	0.370683	0.542671	0.999745	0.999439	0.999913	0.999914	0.00496391	0.225713
Klhl24	0.211621	0.0734824	0.28653	0.3179	0.339316	-0.0261217	0.999745	0.999439	0.999913	0.999914	0.0251719	0.999926
Lmo4	0.119053	-0.0366504	0.0777909	0.487562	0.367096	1.19373	0.999745	0.999439	0.999913	0.999914	0.0128397	0.165622
Lrrc32	-0.021519		-0.790988		-1.01534		0.999745		0.00548689		6.99773e-10
Ly6a	-0.0578422	-0.0303078	-0.0543674	-0.733029	-0.485009	-1.13069	0.999745	0.999439	0.999913	0.999914	0.311346	2.51096e-05
Ly6e	-0.00607849	-0.134975	-0.19133	-0.361481	-0.242077	-0.619681	0.999745	0.999439	0.22372	0.279204	0.0138529	0.000131324
Map3k8	-0.278494		-0.345234		-0.604997		0.999745		0.999913		0.0291797
Marcks		-0.0318527		-1.0198		-1.60699		0.999439		0.124876		2.22754e-09
Mettl9	-0.0724417	-0.169025	0.586025	-0.0452241	0.497823	0.322763	0.999745	0.999439	0.20214	0.999914	0.0251719	0.999926
Myb	0.356963	-0.20059	0.481747	0.859626	0.665706	0.202489	0.999745	0.999439	0.999913	0.999914	0.0367525	0.999926
Ncoa7	0.135316	-0.0556638	0.310581	0.371076	0.340056	0.211047	0.999745	0.999439	0.649267	0.999914	0.00566457	0.999926
Pim1	0.0428904	-0.103873	-0.349249	-0.322844	-0.770401	-0.433414	0.999745	0.999439	0.0201496	0.999914	6.60559e-21	0.10064
Rasgrp2	-0.0618777	-0.253837	0.360236	0.624318	0.208871	0.641627	0.999745	0.999439	0.00098334	0.423944	0.0653984	0.275721
Rcn1	0.0343407		-0.452413		-0.545492		0.999745		0.638231		0.000650568
Resf1	0.0044232	-0.105873	-0.242502	-0.275741	-0.355356	-0.165441	0.999745	0.999439	0.0328602	0.999914	4.55505e-06	0.999926
S100a11	0.104317	0.0166288	0.323589	0.0570845	0.331705	0.214438	0.999745	0.999439	0.999913	0.999914	0.0326754	0.999926
Samhd1	-0.034253	-0.138055	-0.0897093	-0.0508634	-0.278265	-0.0639183	0.999745	0.999439	0.999913	0.999914	0.00317862	0.999926
Sell	-0.00435497	-0.261335	-0.103692	0.0218704	-0.188983	-0.446852	0.999745	0.999439	0.999913	0.999914	0.0454749	0.455989
Serinc3	0.172851	0.197044	-0.247031	-0.30283	-0.380929	-0.0938329	0.999745	0.999439	0.999913	0.999914	0.000927029	0.999926
Shld1	-0.105456	-0.0161939	0.151968	0.334766	0.241875	0.818955	0.999745	0.999439	0.999913	0.999914	0.999414	0.000823981
Slc14a1	-0.507686		-0.233014		-0.634218		0.977742		0.999913		0.0454749
Slc2a3	0.0336829		-0.554067		-0.572568		0.999745		0.902594		0.0251719
Socs1	-0.0772054	-0.0265583	-0.284556	0.173476	-0.420591	-0.192524	0.999745	0.999439	0.763619	0.999914	0.00317862	0.999926
Sox4	0.413938		0.143942		0.655054		0.999745		0.999913		0.000796659
[truncated: 12 more rows]

## Sheet: invitroProlif_bulk_TIR1_vs_WT
Figure 6g-h
ensembl_ID	baseMean	log2FoldChange	lfcSE	pvalue	padj	gene
[truncated: 2,457 more rows]

## Sheet: multiorgan_sc_TIR1_vs_WT
Extended Data Figure 8:
[truncated: 351 more rows]

## Sheet: LILP_subclusters_sc_TIR1_vs_WT
Extended Data Figure 8:
[truncated: 196 more rows]

[truncated: 3 more sheets: TCRbd_DTR_transfer_TIR1_vs_WT, 14d_male_bulk_TIR1_vs_WT, 14d_neonate_bulk_TIR1_vs_WT]
