# Supplementary material for: Temporal and context-dependent requirements for the transcription factor Foxp3 expression in regulatory T cells
Source: Nat Immunol. 2025 Oct 8;26(11):2059–73. doi: 10.1038/s41590-025-02295-4 (PMC12571910; doi:10.1038/s41590-025-02295-4)
Supplement: Supplementary file 4 — Statistical source data. [file 41590_2025_2295_MOESM4_ESM.xlsx]

## Sheet: Figure 1f
CD62LloCD44hi (%ZsG- CD4 T cell)
Foxp3AID/yR26wt day 14	Foxp3AID/yR26F74G day 14	Foxp3AID/yR26wt Day 28	Foxp3AID/yR26F74G Day 28	Foxp3DTR/y PBS	Foxp3DTR/y DT
17.7	24.5	12.7	29.3	12.2	74.4
15.1	26.3	9.9	31.6	10.5	58.7
11.2	30.9	10.8	29.2	10.2	74.7
11.7	24.7	12.9	23.2	15.7	76.3
12.7	23	13.4	27.2	10.5	84.5
11.2	22	12.3	17.7	10.2	84.5
13.3	23.9	9.22	18.3		82.6
11.5	22.1	8.2	23.1		79.8
16.9		9.93	24.2		85.6
12.8		11.2	18.6		71.8
13.2		13.2	27.3
11.4		11	22.7
14		15.6	28.3
12.7		17.4	32.5
		13.7	27.2
			21.1
			33.2
			41
Ki67+ (%ZsG- CD4 T cell)
Foxp3AID/yR26wt day 14	Foxp3AID/yR26F74G day 14	Foxp3AID/yR26wt Day 28	Foxp3AID/yR26F74G Day 28	Foxp3DTR/y PBS	Foxp3DTR/y DT
8.41	12.4	9.72	15.4	4.63	47.5
7.84	10.5	8.55	14.4	4.46	35.4
4.76	12.4	7.27	10.8	4.64	47.9
4.65	14.4	9.11	12.3	8.49	52.2
4.6	13.9	8.73	15.8	7.96	51.7
5.63	13	8.97	9.22	5.4	52.5
8.03	15	7.09	9.72		45.7
7.12	13.9	7.64	9.88		49.5
8.16		7.31	12.9		41.6
8.24		7.58	10.5		54.2
8.94		6.32	15.4
7.01		5.65	15
8.21		7.73	14.3
6.95		7.4	11.9
		7.12	14.5
			10.2
			13.9
			18.8
IFNγ+ (%ZsG- CD4 T cell)
Foxp3AID/yR26wt day 14	Foxp3AID/yR26F74G day 14	Foxp3AID/yR26wt Day 28	Foxp3AID/yR26F74G Day 28	Foxp3DTR/y PBS	Foxp3DTR/y DT
6.42	7.21	4.31	7.94	2.82	9.33
5.42	8.37	4.63	9.86	3.4	10.3
4.37	7.13	5.21	6.5	5.22	8.36
3.87	5.19	5.72	8.02	6.46	7.39
6.26	4.85	4.15	7.05	4.7	11.4
3.33	4.94	2.96	8.95	3.48	11.1
3.41	4.28	3.24	6.57		5.85
3.02	4.01	3.31	5.52		10
2.74		2.34	6.23		6.53
3.03		3.45	6.41		15.9
3.27			6.92
2.67			4.88
2.55			5.48
3.32
IL-4+ (%ZsG- CD4 T cell)
Foxp3AID/yR26wt day 14	Foxp3AID/yR26F74G day 14	Foxp3AID/yR26wt Day 28	Foxp3AID/yR26F74G Day 28	Foxp3DTR/y PBS	Foxp3DTR/y DT
0.6	0.79	0.86	5.11	0.32	17.6
0.14	0.85	0.76	4.86	0.14	7.64
0.28	1.36	1.16	5.22	0.39	13.7
0.49	2.84	1.19	2.81	0.33	6.42
0.72	1.96	1.18	4.88	0.43	28.9
0.5	1.55	0.59	12.2	0.17	32.3
1.3	3.47	0.48	3.01		34.7
0.57	2.44	0.37	1.58		16.3
0.42		0.44	2.35		29.8
0.57		0.33	2.14		11.9
0.37			1.94
0.68			0.75
0.47			1.5
0.35
CD62LloCD44hi (%CD8 T cell)
Foxp3AID/yR26wt day 14	Foxp3AID/yR26F74G day 14	Foxp3AID/yR26wt Day 28	Foxp3AID/yR26F74G Day 28	Foxp3DTR/y PBS	Foxp3DTR/y DT
8.41	12.4	9.72	15.4	4.63	47.5
7.84	10.5	8.55	14.4	4.46	35.4
4.76	12.4	7.27	10.8	4.64	47.9
4.65	13.1	9.11	12.3	6.4	52.2
4.6	9.16	8.73	15.8	5.6	41.1
5.1	11.3	7.45	12	3.92	46.3
6.58	7.61	5	12.3		36.2
4.08	7.41	4.08	11.9		47.7
3.89		4.41	7.7		42
6.16		6.62	13.5		29.9
5.36		4.76	19.9
5.09		4.26	15.5
5.92		4.99	8.89
5.97		5.76	6.11
		7.07	5.62
			9.93
			14.1
			7.49
Ki67+ (%CD8 T cell)
10	19.4	9.44	14.9	8.89	43.3
9.02	18	9.38	12.9	9	35
7.18	22.8	8.1	12.2	9.05	47.6
8.43	19.1	9.64	18.4	10.7	42.3
6.28	13.3	10.1	16.8	15.2	48.5
8.48	17.2	10.3	13.7	13.1	44.7
9.25	16	7.87	13.1		38.5
6.93	12.8	8.17	12.2		48.6
6.22		7.73	12.6		39.4
8.48		9.02	16.1		41.3
8.65		7.34	22.9
7.88		9.7	21.1
9.89		9	15.2
7.97		7.85	17.7
		11.4	13.9
			16.7
			24.2
			12.7

## Sheet: Figure 1g
Eosinophil Number
Foxp3AID/yR26wt day 14	Foxp3AID/yR26F74G day 14	Foxp3AID/yR26wt Day 28	Foxp3AID/yR26F74G Day 28	Foxp3DTR/y PBS	Foxp3DTR/y DT
908781	737357	537929	241371	268520	13181673
593916	476047	232080	2.18778e+06	707494	1.19708e+07
805271	857276	409226	3.43163e+06	584233	1.35422e+07
721111	132595	287915	1.17483e+06	116299	8.74491e+06
622574	135039	237528	4.5547e+06	39674.7	2.3808e+06
117482	259344	450000	830000	97437.3	1.6612e+06
153477	145947	442000	60400*	102960	5.07125e+06
164889	281697	392000	256000		685792
198247	254046	161200	276000		1.58411e+06
220639	295234	504000	332000		397888
128847	400720		438000
275914	433116		652000
142826	248521
170160	245743
248107
273069
288767
241232
Neutrophil Number
Foxp3AID/yR26wt day 14	Foxp3AID/yR26F74G day 14	Foxp3AID/yR26wt Day 28	Foxp3AID/yR26F74G Day 28	Foxp3DTR/y PBS	Foxp3DTR/y DT
2.80896e+06	2.68609e+06	1.56271e+06	1.73896e+06	909680	1.10383e+07
1.38256e+06	3.43151e+06	889040	1.02898e+07	1.29707e+06	2.05133e+07
1.44949e+06	2.80777e+06	3.25975e+06	1.57874e+07	1.47449e+06	1.42341e+07
1.45886e+06	655710	1.35783e+06	5.81499e+06	184065	1.62132e+07
959100	1.06622e+06	946503	1.03494e+07	149635	1.77417e+06
366857	2.01815e+06	1.58409e+06	3.38721e+06	142585	165960
566607	1.00129e+06	1.31331e+06	2.51932e+06	311929	797894
393012	788622	1.55326e+06	3.53473e+06		3.97149e+06
298942	1.16333e+06	1.08905e+06	4.77579e+06		563434
394684	1.32846e+06	1.51435e+06	3.60999e+06		2435273
318485	1.68819e+06		2.31551e+06
637947	1.87684e+06		2.99285e+06
924201	1.4078e+06
604352	1.05219e+06
769684
835787
612015
828258
Monocyte Number
Foxp3AID/yR26wt day 14	Foxp3AID/yR26F74G day 14	Foxp3AID/yR26wt Day 28	Foxp3AID/yR26F74G Day 28	Foxp3DTR/y PBS	Foxp3DTR/y DT
2.78142e+06	1.84339e+06	1.33124e+06	1.90011e+06	1.10696e+06	4.56536e+06
1.10994e+06	2.529e+06	580561	7.11863e+06	980562	6.94081e+06
1.2777e+06	2.44599e+06	1.81898e+06	1.0673e+07	1.8918e+06	4.88309e+06
1.33683e+06	314838	792489	2.8389e+06	218853	5.7193e+06
802055	289823	368566	5.53551e+06	139213	1.22149e+06
203448	882234	1.26497e+06	1.43686e+06	148512	861798
377026	466934	1.05042e+06	1.20613e+06	213784	1.27481e+06
247487	365127	755111	2.8331e+06		1.69219e+06
237968	618000	905378	3.70143e+06		800493
335632	631884	1.06374e+06	2.13992e+06		1.49276e+06
282831	903138		1.54726e+06
305968	871388		1.66197e+06
250882	927768
257963	712681
424465
646582
496887
515058
CD86 MFI
Foxp3AID/yR26wt day 14	Foxp3AID/yR26F74G day 14	Foxp3AID/yR26wt Day 28	Foxp3AID/yR26F74G Day 28	Foxp3DTR/y PBS	Foxp3DTR/y DT
17090	28702	8511	10800	10636	33917
14796	17390	8711	15732	10904	40854
12421	17094	11058	18850	12330	26988
13948	21550	7693	18078	12076	44534
9082	17180	7334	12723	17886	35906
12347	21803	9317	20689	13431	36737
15360	18642	10742	17444	12115	39267
12998	16024	9126	15826		32191
13951		11819	19794		43484
14495		11634	16774		30520
12421		12111	19422
12863		12594	19732
12591		10430	17071
15455		10716	18351
		9105	16680
			22895
			13959
			12213

## Sheet: Figure 1h
IgM (mg/mL)
Foxp3AID/yR26wt day 14	Foxp3AID/yR26F74G day 14	Foxp3AID/yR26wt Day 28	Foxp3AID/yR26F74G Day 28	Foxp3DTR/y PBS	Foxp3DTR/y DT
1.04058	1.69922	0.227099	2.8328	0.71	1.79
0.84355	0.691825	0.321743	1.9519	1.88	1.79
1.16463	1.19562	0.190891	2.01855	1.06	1.71
0.588325	1.36138	0.624776	1.7397	1.06	8.3
0.8215	1.09157	1.3101	3.81046	0.94	1.58
0.838031	0.958198	1.48704	3.60527	1.31	1.6
1.06263	1.14025	1.784	9.25576	1.02	2.02
0.828928	1.28976		1.29991	1.01	1.07
0.633452			2.49876	1.21	2
0.911573			1.09157	1.99	1.42
					1.48
					1.86
IgE (μg/mL)
Foxp3AID/yR26wt day 14	Foxp3AID/yR26F74G day 14	Foxp3AID/yR26wt Day 28	Foxp3AID/yR26F74G Day 28	Foxp3DTR/y PBS	Foxp3DTR/y DT
17.2	116.754	0.170488	949.395	12.3	351.6
20.365	50.934	0.291008	1455.72	33.4	841.1
21.042	74.966	0.108008	1349.61	73.1	120.8
20.998	117.227	2.91794	1667.65	51	553.6
27.449	86.227	0.151356	1895.66	48.3	480.1
19.3108	210.924	0.0827566	750.092	58.1	300.23
3.03607	137.939	0.566058	1516.72	86.49	250.57
5.87544	132.736		589.46	79.4	155.4
10.1226			1217.28	66.39	53.28
5.93261			258.614	80.58	109.62
					384.52
					217.09
IgG1 (mg/mL)
Foxp3AID/yR26wt day 14	Foxp3AID/yR26F74G day 14	Foxp3AID/yR26wt Day 28	Foxp3AID/yR26F74G Day 28	Foxp3DTR/y PBS	Foxp3DTR/y DT
0.672915	1.828	0.236566	2.24812	1.01211	1.6069
0.602155	0.026785	0.488164	1.98957	1.85474	1.17144
1.69175	1.8821	0.38763	2.14571	0.612597	0.423835
0.531925	1.45947	0.950695	8.21443	0.27144	5.95482
0.911865	1.38809	0.287744	6.1748	1.75049	0.294049
2.77107	1.95301	0.462155	4.41977	1.41	0.5
0.681478	0.572623	0.644667	12.1228	1.97	2.26
1.12632	1.31926		3.39574	1.77	0.38
1.24464			5.85195	1.45	0.52
1.34478			1.02927	2.03	0.29
					0.57
					0.63
IgG2c (mg/mL)
Foxp3AID/yR26wt day 14	Foxp3AID/yR26F74G day 14	Foxp3AID/yR26wt Day 28	Foxp3AID/yR26F74G Day 28	Foxp3DTR/y PBS	Foxp3DTR/y DT
1.31475	1.1845	0.16133	3.38325	1.16963	0.483324
1.20125	2.13225	0.1727	2.08675	1.34743	0.696
1.58775	3.29125	0.174135	3.42112	1.65325	0.790673
0.759375	1.27189	0.609089	2.60688	0.860443	3.32933
1.68	1.58424	3.09922	5.57807	1.11864	0.957684
1.3302	1.19965	1.66114	3.64208	1.84	1.23
1.50838	1.35955	0.762876	9.14085	1.3	1.14
1.46335	1.38903		3.14192	1.58	1.6
1.49333			3.91578	0.91	0.8
1.80246			2.89184	4.76	0.79
					1.6
					2.17

## Sheet: Figure 1j
Histology Score
Foxp3AID/yR26wt day 14	Foxp3AID/yR26F74G day 14	Foxp3AID/yR26wt Day 28	Foxp3AID/yR26F74G Day 28	Foxp3DTR/y PBS	Foxp3DTR/y DT
0	0	0	0	0	2
0	0	0	0	0	2
0	0	0	0	0	1
0	0	0	1	0	2
0	0	0	0	0	2
1	1	0	0	0	1
0	1	0	1	0	3
0	0	0	0		1
0		0	1		2
0		1	0
			0
			0

## Sheet: Figure 1k
ALT (U/L)
Foxp3AID/yR26wt day 14	Foxp3AID/yR26F74G day 14	Foxp3AID/yR26wt Day 28	Foxp3AID/yR26F74G Day 28	Foxp3DTR/y PBS	Foxp3DTR/y DT
28.1	25.9	22.2	207.8	44.3	48.1
28.1	28.9	456*	212.7	53.6	59.8
31.6	29.3	361.8*	98.9	56.6	52.6
22.5	48.9	31.2	105.9	57.1	43.1
51.4	42.1	33.5	158	25.8	42
38.3	47.5	32.1	75	34.1	42.3
38.3	34.6		106.9	30.6	44.6
42	37		77.7	28.8	145
43.3			93.2	28.1	35.7
			67.6		54.7
Albumin (g/dL)
Foxp3AID/yR26wt day 14	Foxp3AID/yR26F74G day 14	Foxp3AID/yR26wt Day 28	Foxp3AID/yR26F74G Day 28	Foxp3DTR/y PBS	Foxp3DTR/y DT
2.82	2.75	2.85	2.46	2.93	2.87
2.94	2.89	2.99	2.54	2.91	2.86
3.01	2.65	2.78	2.35	2.88	2.88
2.69	2.86	3.3	2.46	3.03	2.76
3.07	2.99	3.13	2.58	2.94	2.98
2.88	2.59	2.86	2.57	2.98	2.55
3.23	2.96		2.49	3.24	2.78
2.98	2.8		2.61	3.18	3.02
3.05			2.51	3.24	2.84
			2.52	2.88	3
					3.15
					2.99
					2.85
Albumin/Globulin ratio
Foxp3AID/yR26wt day 14	Foxp3AID/yR26F74G day 14	Foxp3AID/yR26wt Day 28	Foxp3AID/yR26F74G Day 28	Foxp3DTR/y PBS	Foxp3DTR/y DT
1.175	1.196	1.5	0.984	1.172	1.104
1.225	1.204	1.424	0.941	0.97	1.243
1.158	1.104	1.39	0.87	1.152	1.108
1.281	1.144	1.32	0.984	1.262	1.022
1.181	1.15	1.304	0.89	1.131	1.146
1.108	1.036	1.243	0.918	1.296	0.981
1.346	1.287		0.755	1.35	1.324
1.296	1.273		1.087	1.325	1.313
1.271			0.93	1.409	1.352
			1.05	1.252	1.2
					1.212
					1.196
					1.096
