# Supplementary material for: Temporal and context-dependent requirements for the transcription factor Foxp3 expression in regulatory T cells
Source: Nat Immunol. 2025 Oct 8;26(11):2059–73. doi: 10.1038/s41590-025-02295-4 (PMC12571910; doi:10.1038/s41590-025-02295-4)
Supplement: Supplementary file 5 — Statistical source data. [file 41590_2025_2295_MOESM5_ESM.xlsx]

## Sheet: Figure 2e
	R26wt								R26F74G
no Treg	0	0	0	0	0	0	0	0	0	0	0	0	0	0	0	0
1:16	18.07	21.03	20.5	17.82	11.2595	16.7939	15.0763	20.4198	21.49	8.61	12.78	14.21	15.458	18.3206	23.0916	14.6947
1:8	35.28	24.27	31.14	19.38	29.1985	15.458	27.0992	24.6183	27.89	19.48	21.43	19.6	21.5649	26.145	20.229	16.0305
1:4	37.87	31.28	36.75	35.29	42.9389	14.313	32.6336	32.6336	44.23	26.03	30.64	32.73	36.2595	39.6947	46.374	22.9008
1:2	45.96	45.47	60.74	41.35	66.6031	34.542	52.0992	51.3359	51.87	36.7	45.68	40.83	54.1985	65.458	62.4046	44.2748
1:1	61.79	55.38	80.08	59.69	78.8168	63.1679	69.2748	69.8473	62.52	50.56	57.14	51.62	70.9924	76.5267	75.7634	64.8855
