# Supplementary material for: Temporal and context-dependent requirements for the transcription factor Foxp3 expression in regulatory T cells
Source: Nat Immunol. 2025 Oct 8;26(11):2059–73. doi: 10.1038/s41590-025-02295-4 (PMC12571910; doi:10.1038/s41590-025-02295-4)
Supplement: Supplementary file 6 — Statistical source data. [file 41590_2025_2295_MOESM6_ESM.xlsx]

## Sheet: Figure 3e
Foxp3 protein Resting
	Foxp3AID Treg RosaWT										Foxp3AID Treg RosaTIR1										Tconv RosaWT										Tconv RosaTIR1
Spleen	10709	10260	10736	9976	9697	11349	10795	11452	13037	12746	2146	1916	2297	2078		2541	2428	2767	2530	1798	1249	1210	1413	1373	1349	1433	1407	1338	1425	1296	1292	1165	1190	1232	1262	1213	1194	1224	1213
pLN	13002	12829	12893	11360	12179	12848	7752	11784	15286	14337	2393	2071	3082	2486		2136	1308	2784	2710	2069	1346	1252	1341	1391	1484	1291	1050	1514	1251	1321	1301	1115	1190	1344	907	790	880	1199	1118
Foxp3 protein Resting
	Foxp3AID Treg RosaWT										Foxp3AID Treg RosaTIR1										Tconv RosaWT										Tconv RosaTIR1
Spleen	9378	10392	9008	8220	8813	9680	10242	8682	9527	9735	2350	1902	2120	1825		1877	1374	3895*	2365	1068	1355	1325	1536	1467	1438	1613	1705	1404	1488	1457	1398	1266	1306	1358		1454	1190	1246	1043	1552
pLN	12910	13239	13001	11975	13052	13859	9077	10847	14504	13332	2301	2316	3162	3287		1967	1802	2427	3579	1695	1591	1482	1625	1669	1753	1644	1487	1871	1634	1523	1542	1324	1381	1553		1027	1158	1153	1196	1337
Foxp3 mRNA Resting
	Foxp3AID Treg RosaWT										Foxp3AID Treg RosaTIR1										Tconv RosaWT										Tconv RosaTIR1
Spleen	52981	49867	56225	58025	51936	52687	57004	57151	53939	53988	48592	55310	50671	47157		52277	49776	53420	51122	49153	1787	1760	2177	2139	1981	1618	1687	1534	1674	1593	1926	1698	1783	1723		1647	1402	1343	1328	1578
pLN	56456	56122	57077	55821	52936	53213	38813	54147	55608	57836	53034	56423	54628	53723		40389	37671	44242	53598	54923	1870	1664	1863	2044	2084	1482	1336	1685	1458	1507	1846	1555	1720	1731		1102	988	1081	1314	1303
Foxp3 mRNA Activated
	Foxp3AID Treg RosaWT										Foxp3AID Treg RosaTIR1										Tconv RosaWT										Tconv RosaTIR1
Spleen	44548	48954	43910	45989	42827	47165	45994	45919	40198	39978	40610	42538	40506	45472		42882	41030	45229	46309	38515	1788	1697	2180	2056	1983	1613	1705	1404	1488	1457	1864	1666	1779	1801		1454	1190	1246	1043	1552
pLN	55456	53823	69488	57593	55497	51128	42999	44662	47074	48611	57512	53350	55185	54141		45448	48011	45119	51117	48101	1983	1799	1904	2102	2202	1644	1487	1871	1634	1523	1914	1651	1808	1877		1027	1158	1153	1196	1337

## Sheet: Figure 3f
Foxp3-AID CD25 Resting
	Foxp3AID/+RosaWT										Foxp3AID/+ RosaTIR1
Spleen	4170	4013	3903	4150	3409	3415	3660	3797	3733	4278	2343	2363	2524	2388		2089	2028	2227	2222	2391
pLN	4509	4297	4967	4852	4456	4550	5026	4803	4858	5836	2551	2397	2916	2651		3087	3100	2961	2752	2535
Lung	1488	1637	1293	1384	1333	1423	1788	1426	1346	1381	1183	955	932	1026		812	848	1218	772	1078
Foxp3-AID CD122 Resting
	Foxp3AID/+RosaWT										Foxp3AID/+ RosaTIR1
Spleen	2708	2701	2714	2846	2731	2168	2200	2267	2521	2272	2402	2426	2447	2456		1827	1708	1787	1847	1723
pLN	2615	2567	2681	2727	2748	1866	1893	1931	2032	2054	2244	2267	2252	2363		1679	1330	1578	1686	1668
Lung	2700	2580	2503	3147	3152	2127	2432	2264	2512	2101	2540	2348	2430	2745		1549	1563	2038	1549	1671
Foxp3-AID OX40 Resting
	Foxp3AID/+RosaWT											Foxp3AID/+ RosaTIR1
Spleen	1190	1241	1305	1488	1260	1328	1219	1308	1433	1693		1048	987	1043	1078	833	1097	924	1001	1192	1086	1186
pLN	1460	1375	1505	1627	1693	1648	1464	1477*	1692	1866		1114	966	1124	1217	992	1278	1203	1176	1311	1148	1173
Lung	864	1015	843	1232	995	1088	846	1040	1125	1168		996	753	861	1203	871	1023	816	1081	1105	888	943
Foxp3-AID GITR Resting
	Foxp3AID/+RosaWT										Foxp3AID/+ RosaTIR1
Spleen	16471	17279	17136	17878	14578	17754	18271	21502	22038	21299	13702	14195	13554	12903		14588	14628	15594	14081	16475
pLN	18021	19268	20349	19375	18284	21181	22653	24044	24783	25004	14991	15331	14872	14909		18691	18120	19259	17464	18599
Lung	15148	15659	15675	15702	16404	20223	20083	20916	21846	22912	12771	13362	12875	13598		17066	15965	17649	15949	18716
Foxp3-AID FR4 Resting
	Foxp3AID/+RosaWT										Foxp3AID/+ RosaTIR1
Spleen	26420	25903	25271	27238	22121	24319	25603	26665	28727	29887	23562	25422	22681	23449		21216	21359	20823	20347	23201
pLN	25823	24803	26548	25293	23811	26214	26372	27083	27537	31590	21463	22837	21052	22390		23477	22630	23536	22857	23630
Lung	25377	23258	21849	26885	25891	23652	26823	25683	24689	29163	21097	24188	19725	20903		25812	23123	27759	22451	31865
Foxp3-AID CD25 Activated
	Foxp3AID/+RosaWT										Foxp3AID/+ RosaTIR1
Spleen	2945	2581	2192	2354	2409	2420	2866	2742	2008	2790	1650	1766	1590	1955		1954	1795	2106	2386	2490
pLN	4467	4168	4421	6423	7195	6406	6504	5580	5049	6167	3669	2974	4297	4000		5004	6017	5142	3885	3696
Lung	1127	1100	1190	1142	1033	1444	1353	1168	1128	1194	1021	848	879	1033		760	756	711	798	1036
Foxp3-AID CD122 Activated
	Foxp3AID/+RosaWT										Foxp3AID/+ RosaTIR1
Spleen	4223	4021	4303	4308	3931	2575	2544	2775	2782	2858	4240	4294	4667	3800		2759	2592	2547	2703	2506
pLN	4111	3816	4052	4310	4052	2724	2413	2526	2390	2582	3957	3613	3891	3820		2672	2373	2360	2374	2333
Lung	3547	3327	3438	4081	3722	2006	2061	1832	2007	1807	3525	3375	4030	3813		1777	1682	1635	2032	1760
Foxp3-AID OX40 Activated
	Foxp3AID/+RosaWT											Foxp3AID/+ RosaTIR1
Spleen	1838	1880	1971	1893	1640	1492	1548	1881	1493	1813		1765	1742	1930	1523	1292	1487	1539	1550	1624	1792	1794
pLN	2394	2119	2408	2741	2787	2602	2252		2457	2830		2030	1795	2139	2354	1875	2220	1987	2129	2161	2005	2232
Lung	2358	2161	1792	2383	2308	963	929	916	970	955		2731	2143	2788	3034	1150	1196	1506	1506	1557	1127	1384
Foxp3-AID GITR Activated
	Foxp3AID/+RosaWT										Foxp3AID/+ RosaTIR1
Spleen	19728	17416	17223	19163	13389	16231	17985	23971	19514	28446	16589	20965	19675	12510		20061	15517	18713	18588	18180
pLN	22970	23168	25463	24307	22622	29202	25744	25861	27169	34214	20869	21409	21099	20123		27759	28559	26733	22144	23673
Lung	16726	15477	14448	21774	19639	32039	27157	27468	25755	31429	13553	15994	17616	14747		29197	21126	17326	22370	20561
Foxp3-AID FR4 Activated
	Foxp3AID/+RosaWT										Foxp3AID/+ RosaTIR1
Spleen	65068	45681	55691	70570	39987	38028	45346	63357	40600	65952	66521	70971	78691	40660		60168	42116	49422	56755	45681
pLN	64098	46216	48355	51128	45578	46452	47407	48046	40916	64305	61398	54447	58240	52207		56719	48699	54269	44917	50247
Lung	11297	8692	13293	13369	16136	12966	15248	13708	12168	12061	9182	12735	15937	10088		14397	13681	12397	13873	17068

## Sheet: Figure 3g
Foxp3-AID CD127 Resting
	Foxp3AID/+RosaWT													Foxp3AID/+ RosaTIR1
Spleen	4319	4524	4093	4085	3920	3801	4741	4696	4000	3552	4329	4052		4879	4583	4796	5151	4376	4374	5523	4046	4238	5388	4740	4683
pLN	3345	3761	3719	3513	3373	3253	4026	4112	3501	2966	3480	3537		4661	4030	4281	4393	4180	4252	4810	4029	3477	4547	4361	3662
Lung	4989	4392	4530	4836	4370	4567	6065	5382	4742	4907	4786	5438		6040	4955	1800*	5313	5098	5430	6910	5909	5464	6367	6449	6107
Foxp3-AID Tcf1 Resting
	Foxp3AID/+RosaWT																	Foxp3AID/+ RosaTIR1
Spleen	18200	20054	22151	20197	19692	18853	22682	22985	22535	23070	25652	26291						20311	23111	20875	20401	22295	20969	29375	26414	26532	27201	26823	29128
pLN	29251	31243	31593	28429	28972	28179	31059	33948	32956									34879	34531	36482	33538	34201	31049	36796	36666	37846
Lung	5448	4520	4643	5660	6487	4576	6109	8928	7118	9398	10686	9375						7126	6447	1331*	4522	5451	4983	8876	6331	9346	7035	7464	9612
Foxp3-AID CD127 Activated
	Foxp3AID/+RosaWT													Foxp3AID/+ RosaTIR1
Spleen	8066	6890	6995	5368	7827	5644		10626	12804	10741	11739	10139	10886	9461	9560	8550	8729	8937	10641		13262	9212	12537	14379	12845	11433
pLN	3023	3648	3564	3407	3101	3097		5876	5535	6606	6980	5776	8406	4347	4557	3752	3794	4165	3758		8652	7250	5852	7182	7979	6981
Lung	14256	11592	12380	11975	13753	12641		19392	18529	18174	20206	18496	18407	10703	13808	9233*	14835	12925	17467		21434	20520	20292	19245	20394	21532
Foxp3-AID Tcf1 Activated
	Foxp3AID/+RosaWT													Foxp3AID/+ RosaTIR1
Spleen	16698	19332	22574	20303	20750	20407	23214	24519	23567	25326	25666	26296		21334	22914	22594	19242	22723	22211	28421	26087	26116	26832	26765	30198
pLN	17027	24930	22765	17407	13115	16198	27732	21550	22671	16331	29224	25317		21880	21556	23084	20775	24036	19439	27800	26178	32752	33483	33055	24645
Lung	4317	3856	3215	4010	4763	3323	4855	7191	6009	6666	7632	6809		6052	5037	7703*	4124	3873	5129	6724	5583	8230	5669	6672	8222
