# Supplementary material for: Temporal and context-dependent requirements for the transcription factor Foxp3 expression in regulatory T cells
Source: Nat Immunol. 2025 Oct 8;26(11):2059–73. doi: 10.1038/s41590-025-02295-4 (PMC12571910; doi:10.1038/s41590-025-02295-4)
Supplement: Supplementary file 7 — Statistical source data. [file 41590_2025_2295_MOESM7_ESM.xlsx]

## Sheet: Figure 5h
CD44hi (%CD4 T cell)
Foxp3AID/yR26WT	Foxp3AID/yR26TIR1	Foxp3AID/yR26WT	Foxp3AID/yR26TIR1	Foxp3WT	Foxp3GFPKO
16.6	31.2	15	33.5	10.6	40.9
14	27	10.4	40.7	8.91	44.7
16.9	29.1	10.8	45	10.1	44.3
19.8	28.7	13.1	39.2		44.6
18.8			37.5		62.9
CD44hi (%CD8 T cell)
Foxp3AID/yR26WT	Foxp3AID/yR26TIR1	Foxp3AID/yR26WT	Foxp3AID/yR26TIR1	Foxp3WT	Foxp3GFPKO
3.03	9.73	4.65	48.1	5.02	19.7
4.14	7.68	3.7	29.5	4.21	25.4
4.87	6.5	3.82	28	4.03	33.6
4.96	8.82	4.19	30.1		29.3
4.37			18.9		57.5

## Sheet: Figure 5i
Eosinophil number
Foxp3AID/yR26WT	Foxp3AID/yR26TIR1	Foxp3AID/yR26WT	Foxp3AID/yR26TIR1	Foxp3WT	Foxp3GFPKO
228797	573806	272850	701177	165636	860592
337409	394569	228917	1.37052e+06	107952	808356
273059	932126	298059	999782	99288	976404
343649	510351		835781
323167
Monocyte Number
Foxp3AID/yR26WT	Foxp3AID/yR26TIR1	Foxp3AID/yR26WT	Foxp3AID/yR26TIR1	Foxp3WT	Foxp3GFPKO
1.00185e+06	1.92769e+06	304579	436341	275964	567432
971574	1.57827e+06	191541	733344	285108	384168
916366	1.30498e+06	317111	793232	298320	434928
1.00201e+06	1.34349e+06		650651
1.11089e+06

## Sheet: Figure 5k
Histology score
Foxp3AID/yR26WT	Foxp3AID/yR26TIR1	Foxp3WT	Foxp3GFPKO
0	2	0	2
1	2	0	2
0	1	0	3
0	2		2
0	2		3
0	2
0	3
	2
	3
	2

## Sheet: Figure 5l
Number of highly divided cells
No Treg	WT	TIR1
13406.8	7374.38	26599.1
33037.8	6009.34	27289.5
26795.5	4060.09	20141.1
30029.8	14892.7	22192.1
27907.4	14978.6	25060
19606.8	23678.5	40573.7
17010.2		37655.2
91264.4		35906.8
74519		37639.5
69024.9
52148.4
60717.2
56607.3
57800.6
58113.6
