# Supplementary material for: Temporal and context-dependent requirements for the transcription factor Foxp3 expression in regulatory T cells
Source: Nat Immunol. 2025 Oct 8;26(11):2059–73. doi: 10.1038/s41590-025-02295-4 (PMC12571910; doi:10.1038/s41590-025-02295-4)
Supplement: Supplementary file 8 — Statistical source data. [file 41590_2025_2295_MOESM8_ESM.xlsx]

## Sheet: Figure 6b
CD25 MFI
Foxp3AID/AIDR26wt Ki67+	Foxp3AID/AIDR26F74G Ki67+	Foxp3AID/AIDR26WT Ki67-	Foxp3AID/AIDR26F74G Ki67-	Foxp3LSL/+ (Wannabe)
2464	2485	2922	2801	1126
2599	1843	3013	2647	1188
2951	2024	2914	2982	826
2468	2211	3187	2233	832
GITR MFI
Foxp3AID/AIDR26wt Ki67+	Foxp3AID/AIDR26F74G Ki67+	Foxp3AID/AIDR26WT Ki67-	Foxp3AID/AIDR26F74G Ki67-	Foxp3LSL/+ (Wannabe)
52367	42940	44439	36979	16263
53463	41227	40797	40228	16384
46572	38081	38700	36829	11763
55734	45389	43244	40026	13942
CTLA4 MFI
Foxp3AID/AIDR26wt Ki67+	Foxp3AID/AIDR26F74G Ki67+	Foxp3AID/AIDR26WT Ki67-	Foxp3AID/AIDR26F74G Ki67-	Foxp3LSL/+ (Wannabe)
11387	7290	5882	5288	9882
11521	9113	5970	6587	9148
11179	8480	6380	5769	9813
8678	8773	5792	5756	6594

## Sheet: Figure 6d
CD153 MFI
Cell type	CTV	R26WT					R26TIR1
Treg	hi		18586	17558	18410	16114	34808	33473	26267	38683	39529
Treg	lo		4547	6219	6519	4816	6616	17112	25463	19225	22067
Tnaive	hi		17886	12182	10638	19648	14865	20597	20364	17932	18967
Tnaive	lo		24128	48144	42519	29151	39039	35781	35875	39428	35079
GARP MFI
Cell type	CTV	R26WT					R26TIR1
Treg	hi		15531	13919	11591	12587	14228	13044	7680	11030	8489
Treg	lo		39001	39255	39233	36483	27426	26288	28686	29374	27286
Tnaive	hi		1445	953	673	1971	1252	2099	1441	1137	1150
Tnaive	lo		13313	6669	6971	16543	6976	11121	13390	8446	9122
CD4 MFI
Cell type	CTV	R26WT					R26TIR1
Treg	hi		109845	104024	111505	102829	126065	126307	105435	117102	106761
Treg	lo		186999	182957	191573	174375	169462	178858	198281	167531	177507
Tnaive	hi		127758	89152	80883	138500	104840	128139	125881	112849	112980
Tnaive	lo		223763	224683	224966	221060	223573	229333	228732	233020	240229
Foxp3 MFI
Cell type	CTV	R26WT					R26TIR1
Treg	hi	32685	23417	25780	24873		1674	1570	989	1477	1279
Treg	lo	41510	41538	40807	44265		4856	4162	2977	4708	4425
Tnaive	hi	236	183	219	244		217	216	197	290	240
Tnaive	lo	-139	131	51.4	-166		-25.5	-86.6	-138	-64.9	-251

## Sheet: Figue 6f
IL-2 concentration
Foxp3AID Rosawt	Foxp3AID RosaTIR1
713.401	1410.32
328.894	752.983
299.208	1155.87
217.218	1319.58
241.695	1500.26
98.3925	1070.36
85.9315	958.206
216.773
IL-4 concentration
Foxp3AID Rosawt	Foxp3AID RosaTIR1
82.0177	4406.12
44.6066	4399.89
63.3121	4162.95
32.1362	2338.33
0	3755.94
0	4376.14
0	1585.23
0
IL-13 concentration
Foxp3AID Rosawt	Foxp3AID RosaTIR1
85.2996	1965.15
13.8932	1893.74
38.7302	1420.29
0	608.515
0	925.234
0	603.323
0	387.851

## Sheet: Figure 6k
	WT percent	TIR1 percent
DTR mouse1	95.9341	4.06593
DTR mouse2	90.3394	9.66057
DTR mouse3	89.4543	10.5457
DTR mouse4	95.0927	4.90731
TCRbd dKO_mouse1	60.2722	39.7278
TCRbd dKO_mouse2	52.2777	47.7223
TCRbd dKO_mouse3	54.5631	45.4369
TCRbd dKO_mouse4	54.902	45.098
