# Supplementary material for: Temporal and context-dependent requirements for the transcription factor Foxp3 expression in regulatory T cells
Source: Nat Immunol. 2025 Oct 8;26(11):2059–73. doi: 10.1038/s41590-025-02295-4 (PMC12571910; doi:10.1038/s41590-025-02295-4)
Supplement: Supplementary file 9 — Statistical source data. [file 41590_2025_2295_MOESM9_ESM.xlsx]

## Sheet: Figure 7b
days	TIR1																		WT
0	0	0	0	0	0	0	0	0	0	0	0	0	0	0	0	0			0	0	0	0	0	0	0	0	0	0	0	0	0	0	0	0	0	0
6	12.32	15	49.38	20.85	45.2008	67.5004	13.2335	7.6426	32.4615	0	9.60892	9.24686	10.4544	4.27691	45.8598	35.4179			34.84	24.28	14.08	17.54	10.7	22.7	23.33	1.78306	20.9861	87.3925	11.5547	3.0703	20.3481	4.00803	27.8235	8.17216	19.7812	9.75744
8	65.64	52.93	93.82	101.57	95.6897	205.253	35.8549	30.7028	118.404	0	39.8397	50.1896	62.0339	13.8433	95.3249	135.337			87.49	111.43	9.58	78.95	24.39	42.44	91.89	20.5228	144.383	227.486	31.4988	48.0795	92.7689	16.3082	122.53	37.7027	61.0466	36.0807
10	191.45	98.18	106.68	205.9	217.611	238.988	70.4975	168.178	259.885	10.3054	62.1367	140.414	133.751	21.8112	191.788	262.425			113.49	133.65	37.24	162.21	84.12	134.31	298.44	53.0237	369.586	470.855	179.621	67.4355	178.902	38.5869	164.35	69.8625	133.044	98.1556
12	204.48	118.38	163.08	188.26	125.235	185.668	56.007	159.773	247.089	36.4219	102.599	212.735	220.683	17.5326	190.885	414.035			150.23	156.6	43.02	251.62	116.85	149.72	425.98	65.7088	416.533	460.474	227.732	118.599	280.22	94.3684	246.402	81.0768	154.843	351.128
14	249.23	79.34	71.69	204.57	189.113	128.566	79.6954	166.833	171.366	13.6808	39.8354	146.448	166.719	24.8832	95.0267	251.798			167.86	138.82	58.59	218.12	201.33	203.08	545.64	111.289	454.94	474.444	417.011	155.524	339.973	70.4761	376.934	104.381	197.822	397.349
16	131.6	63.58	61.88	182.46	124.112	77.102	84.6185	113.968	111.62	8.70973	78.299	99.7477	152.239	15.1863	83.8742	309.805			310.11	175.48	57.89	290.78	249.38	264.49	526.72	153.162	493.301	504.878	972.888	219.244		85.8094	360.992	126.189	303.8	755.957
18	137.19	51.49	47.44	152.46	108.218	78.4254	130.925	170.626	108.877	14.791	42.2239	85.5108	139.646	28.2926	40.1696	258.979			330.98	249.41	75.54	353.92	281.79	306.5	637.15	242.855	752.717	849.034	1276.51	365.9		78.6752	472.062	207.965	373.097	1515.89
20	109.93	48.72	21.65	116.53	109.2	57.3903	145.041	184.405	114.094	6.76602	37.2254	61.0622	195.306	21.5787	71.0458	401.332			381.59	305.4	107.91	408.85	345.05	352.08	905.56	480.895	840.015		1291.07	420.291		135.978	547.196	274.765	555.27	1328.13

## Sheet: Figure 7d
IFNγ+ (%CD8 T cell)
WT	TIR1
75.5	82.6
56.2	68
67.1	49.6
54.6	60.8
41.8	73.8
55.4	70.2
54.1	71.3
41.3	73.3
70.9	80
47	72.8
60.5	78.4
65.9	74
79.7	69.3
71.5	73.3
57.5	76.4
65.5	76.9

## Sheet: Figure 7e
IL-4+ (%ZsG- CD4 T cell)
WT	TIR1
2.85	10.2
1.65	11.5
2.29	7.12
2.22	13
0.72	23.4
1.12	6.51
1.9	3.59
2.28	4.32
1.95	8.93
1.21	17.8
0.8	5.8
1.82	11.3
4.87	13.7
3.49	7.91
3.05	15.1
2.53	13.5

## Sheet: Figure 7f
Body weight
days	TIR1Male														WT Male														TIR1 Female														WT Female
0	26.9	28.6	29.6												31	26.4	26.3												22.5														22.5	21.9	21.7	22.9
6	25.9	28	29.3												30.9	25.8	26												22														22	21.5	21	22.7
8	26.7	28.4	29.4												30.8	26.2	26.1												22.3														22.3	21.5	21.7	22.7
10	27.4	28.3	29.4												31.3	27.1	25.1												21.7														22.2	21.6	21.6	22.7
12	27.2	28.5	29.6												31.4	26.8	25.7												22.1														22.4	21.5	22	23
14	26.2	28.9	29.2												31.4	27.4	26.4												22.1														22.3	22.4	22.1	23
16	26.1	28.2	29.5	22.8	25.2	27.2	30								31.1	26	26.2	25.3	26.8	27.7	25.5	31.6							22.2	20.6	20	19.7	20.6	22.1	22.6	21.8	20.8						22.2	21.2	21.7	22.9	17.6	22.1	21.4
18	26.1	28.2	29.5	22.9	25.1	28.2	30								31.1	26	26.2	25.4	26.8	27.6	26.5	31.9							22.2	20.7	20.1	19.8	21.4	21.7	23.1	21.5	20.6						22.2	21.2	21.7	22.9	17.7	22.8	21.7
20	25.9	28.6	29.7	22.5	25	27.8	30.1								30.7	27.1	26.8	25.7	26.9	27.7	26.1	31.9							22.2	21.5	20.3	20	21.5	22	23.4	21.6	20.4						20.8	21.5	20.6	22.1	17.9	23.1
[truncated: 2 more columns]

## Sheet: Figure h
Normalized Foxp3 MFI_x0003_(ZsG+ CD4 T cell)
	WT																F74G
dLN	1	1.0085	0.966751	1.12954	1.20557	1.12226	1.0085	1	0.845785	1.00214	1.09979	1.02833	1.0261	1.01515			0.296442	0.36733	0.248996	0.245727	0.132734	0.140608	0.137783	0.192212	0.143517	0.218314	0.220625	0.25751	0.173898	0.162944	0.138468
ndLN	0.896423	0.983189	0.865135	1.06136	1.14925	1.03895	0.888951	0.96012	0.949936	0.769961	0.96012	0.945914	0.840479	0.958066	0.843988	0.838768	0.298216	0.334361	0.198562	0.208182	0.117159	0.140608	0.115704	0.117843	0.105862	0.172443	0.182627	0.163714	0.178263	0.119298	0.108686	0.107916
Tumor	1.33716	1.42692	1.33716	1.43009	1.29336	1.33716	1.16429	1.45528	0.976722	1.18776	0.897133	1.20633	1.19829	1.40924	1.30449	1.06453	0.386196	0.437284	0.328944	0.330812	0.233547	0.399743	0.295764	0.30475	0.253573	0.315447	0.314677	0.41472	0.407189	0.318785	0.352075	0.35122
Normalized GITR MFI_x0003_(ZsG+ CD4 T cell)
	WT																F74G
dLN	1	1.11224	1.1563	1.37628	1.42875	1.27437	1.47515	1	1.50487	0.953698	1.26848	1.19425	0.998498	1.04693			1.06503	0.901853	1.05314	1.15106	0.948866	0.837369	1.15654	1.09337	1.44293	0.672336	1.1504	1.28578	1.19719	1.10391	1.03904
ndLN	0.959604	1.02955	1.00047	1.10523	1.44293	1.18689	1.41304	1.04718	1.69565	0.854842	1.14914	1.3551	0.821972	1.16951	1.1285	1.11521	1.23744	1.04526	1.05249	1.10463	1.07289	0.95681	1.19201	1.26315	1.53234	1.29856	1.10478	1.14216	1.28087	1.16787	1.0973	1.04071
Tumor	4.3706	4.28564	4.87816	4.94332	5.10256	4.38875	4.04885	3.94488	3.42728	3.08856	2.82923	3.54864	2.94682	3.8081	3.82533	3.5835	3.33369	3.24597	4.65155	2.78032	2.97393	3.26441	3.43504	2.90019	3.32092	2.88678	3.47517	2.91419	3.30236	4.02725	3.43919	3.91056
Normalized CD39 MFI_x0003_(ZsG+ CD4 T cell)
	WT																F74G
dLN	1	1.08145	1.13273	1.1189	1.09402	1.0905	1.24434	1	1.67334	1.07308	1.22364	1.25886	0.877174	0.879595			1.05103	1.1267	1.12418	1.27376	1.11248	1.05547	1.46401	0.957517	1.09487	0.751266	0.942549	1.18248	1.08144	0.903808	1.04028
ndLN	1.29462	1.29135	1.21719	1.13776	1.34641	1.16013	1.50427	1.16025	1.29276	1.41162	1.24939	1.62954	1.23597	1.26656	1.20405	1.32093	1.2275	1.10382	1.18627	1.33786	1.01453	1.02245	1.12855	1.50187	1.39621	1.30002	1.18556	1.27999	1.21021	1.34228	1.17742	1.13801
Tumor	4.70563	4.57667	5.18426	4.5548	4.64454	4.22499	4.07868	2.15827	2.43473	2.24323	1.96192	2.36848	2.30046	2.00924	1.91305	2.22694	3.47059	3.78959	4.02187	3.72901	1.94497	1.97204	2.05415	2.90931	2.16443	1.49813	1.62228	1.93947	1.87849	1.78847	1.81664	2.27581
ZsGreen+_x0003_(%CD4 T cell)
	WT																F74G
dLN	20.9	22.4	19.9	20.1	27	20.7	27.5	23	36.6	26.8	28.4	28.5	20.3	20.8			26	23.7	22.5	28.2	24.3	25.3	30.3	28.2	33.3	21	25.1	28.6	23.3	28.9	28.8
ndLN	21.6	24.6	19.2	21.8	37.8	24.2	29.7	20.7	26.6	28.1	26.7	33.2	25.8	25.2	25.7	25.9	27.2	26.1	23.8	29.8	28.4	27	28.9	31.9	35.3	33	27.2	27.3	27.7	29.9	32.3	26.1
Tumor	46.2	46.6	52.3	39.7	46.4	45.4	43.2	44.2	51.3	46.3	24.8	56.6	43.7	55	52	52.7	53.2	38.4	39.2	48.6	51.6	58.7	36.3	31.8	51.5	39.1	44.2	32.6	50	47.3	47.3	42.4
Normalized CTLA4 MFI_x0003_(ZsG+ CD4 T cell)
	WT																F74G
dLN	1	1.00867	1.15565	1.19237	1.70471	1.14596	1.22379	1	0.999515	1.05382	1.3488	1.30047	0.999515	1.0493			1.08752	1.01295	1.04284	1.09047	0.964926	0.812187	1.08954	0.925812	1.03313	0.762728	1.15161	1.14013	1.15242	1.09229	0.988686
ndLN	1.14841	1.0869	1.06844	1.12383	2.05284	1.25898	1.31528	1.171	0.99208	1.07322	1.18005	1.16987	1.01083	1.19299	1.02004	1.14627	1.12189	1.06263	1.10016	1.04947	0.948764	0.843705	0.993373	0.866333	0.963472	1.05932	1.05722	1.1807	1.04057	1.18393	1.06659	0.929045
Tumor	3.68074	3.02234	3.38423	3.48317	3.93115	2.78958	2.70114	3.96961	2.99176	3.58655	3.25101	3.73056	3.33603	4.13334	3.58009	3.62243	2.20328	2.09027	2.2297	2.74235	2.11055	2.53047	2.47309	2.57217	1.79392	2.00905	2.17553	2.35575	2.18975	2.25053	2.58203	2.17149
Normalized Tcf1 MFI_x0003_(ZsG+ CD4 T cell)
	WT																F74G
dLN	1	0.975701	0.854206	0.943244	0.850697	0.944852	0.933097	1	0.815084	0.885088	0.950129	0.977987	0.881215	0.789462			1.21834	1.22305	1.30045	1.22869	1.30182	1.21744	1.17285	0.880125	0.89569	0.666071	0.844202	0.98077	1.04991	0.852059	1.04669
ndLN	0.876341	0.872862	0.892395	0.865084	0.830726	0.791544	0.787304	0.907495	0.758501	0.897757	0.837547	0.801643	0.872869	0.938869	0.870312	0.830235	1.2808	1.27799	1.29121	1.07448	1.19836	1.03124	1.07888	1.16473	1.0578	1.06286	1.10846	1.08237	1.03478	1.10318	1.1286	1.1048
Tumor	0.358285	0.300067	0.216468	0.289511	0.237405	0.29574	0.237054	0.321541	0.49984	0.341749	0.576781	0.360283	0.600053	0.39694	0.261688	0.353554	0.390742	0.41241	0.348519	0.277464	0.634472	0.612365	0.561103	0.585428	0.616971	0.56757	0.667143	0.597252	0.698216	0.513939	0.786323	0.722202

## Sheet: Figure 7l
Fraction of Samples
	R26WT			R26TIR1
CXCR3+	0.801161	0.560857	0.576433	0.305188	0.398624	0.373665
Proliferating	0.0449927	0.0983447	0.044586	0.140177	0.126761	0.127224
Th2-like	0.0362845	0.0730282	0.0435244	0.360927	0.30036	0.282918
Th1-like	0.117562	0.26777	0.335456	0.193709	0.174255	0.216192
