# Supplementary material for: Temporal and context-dependent requirements for the transcription factor Foxp3 expression in regulatory T cells
Source: Nat Immunol. 2025 Oct 8;26(11):2059–73. doi: 10.1038/s41590-025-02295-4 (PMC12571910; doi:10.1038/s41590-025-02295-4)
Supplement: Supplementary file 10 — Statistical source data. [file 41590_2025_2295_MOESM10_ESM.xlsx]

## Sheet: Extended Data Figure 1d
%Suppression
	Foxp3IRES-GFP		Foxp3AID
no T	0	0	0	0
1:16	-0.352412	5.83699	8.51	-1.95829
1:8	2.97728	7.52165	10.34	0.178026
1:4	9.46652	11.8163	12.42	8.63428
1:2	27.0871	20.8922	26.38	15.7426
1:1	41.5603	47.0518	42.44	25.8647

## Sheet: Extended Data Figure 1e
Foxp3 MFI
iTreg EV -IAA	iTreg EV +IAA	iTreg TIR1 -IAA	iTreg TIR1 +IAA	Th0 -IAA
2548.52	2279.32	2410.56	647.16	336.93
2794.18	2535.05	3194.49	837.88	309.03
				286.92
