# Supplementary material for: Temporal and context-dependent requirements for the transcription factor Foxp3 expression in regulatory T cells
Source: Nat Immunol. 2025 Oct 8;26(11):2059–73. doi: 10.1038/s41590-025-02295-4 (PMC12571910; doi:10.1038/s41590-025-02295-4)
Supplement: Supplementary file 13 — Statistical source data. [file 41590_2025_2295_MOESM13_ESM.xlsx]

## Sheet: Extended Data Figure 3b
IgG2a
Foxp3AID/yR26wt	Foxp3AID/yR26F74G	Foxp3DTR/y PBS	Foxp3DTR/y DT	Foxp3AID/yR26wt	Foxp3AID/yR26F74G
0.52493	0.606485	0.18413	0.690935	0.983446	0.422214
0.49237	0.432865	0.29415	0.702955	1.37764	0.536056
0.505435	0.510125	0.24811	0.857605	0.468234	0.461749
0.4474	0.877813	0.313659	0.741165	0.402637	0.506045
0.56939	0.940699	0.512528	0.781096	0.612821	0.369055
0.861591	0.940699	0.558533	0.785848	1.12311	0.584126
0.883306	0.767046	0.574852	0.872364	1.00187	0.845568
0.905715	0.861591		0.840541	0.834213	0.65036
0.850985			0.856268	0.741285	0.612394
0.767046			0.810148	0.718102	0.627213
					0.817596
					1.0093
IgG2b
Foxp3AID/yR26wt	Foxp3AID/yR26F74G	Foxp3DTR/y PBS	Foxp3DTR/y DT	Foxp3AID/yR26wt	Foxp3AID/yR26F74G
1.0454	1.52178	0.3247	2.0142	0.994888	0.893829
1.30658	1.04812	0.7167	1.36088	1.63216	0.907535
1.6942	1.47205	0.551525	1.80995	1.39393	1.09221
0.9694	1.02836	0.257017	1.94083	1.63216	4.20598
1.6771	1.11081	0.801239	1.73549	1.67759	1.39393
0.912488	0.847016	0.721501	1.37797	1.92841	0.922464
1.04824	0.85756	0.453991	2.85335	3.07358	1.57492
0.953298	0.748712		1.17052	0.482831	1.46619
0.941427			1.3035	1.3872	0.663046
1.21001			1.03494	3.49129	1.29384
					0.41975
					2.13513
IgG3
Foxp3AID/yR26wt	Foxp3AID/yR26F74G	Foxp3DTR/y PBS	Foxp3DTR/y DT	Foxp3AID/yR26wt	Foxp3AID/yR26F74G
17.55	17.55	57.237	374.958	32.6074	35.6535
44.1	14.654	136.601	51.595	192.859	46.5165
160.926	19.052	48.07	284.888	33.9	34.7723
127.979	92.0561	182.896	163.653	34.3351	50.932
161.921	171.454	765.741	164.351	35.2118	31.968
246.517	69.4936	668.946	325.338	32.9272	20.4509
213.799	72.9595	311.067	3009.07	265.834	58.2391
104.36	85.9606		361.257	450.244	19.2778
71.227			275.804	34.9407	17.9225
259.505			471.148	239.511	18.3083
					43.9574
					50.9519
IgA
Foxp3AID/yR26wt	Foxp3AID/yR26F74G	Foxp3DTR/y PBS	Foxp3DTR/y DT	Foxp3AID/yR26wt	Foxp3AID/yR26F74G
0.964765	1.80828	0.07305	0.225705	2.73332	4.96061
1.04789	1.29591	0.02444	0.176225	5.78368	2.88384
2.18661	1.46486	0.02823	0.207675	2.58416	4.8287
1.8162	2.31032	0.0570176	0.424325	3.46206	15.1413
2.30702	2.08353	0.0522532	0.207293	2.65857	5.36512
0.878655	0.788325	0.0713195	0.182568	1.46	5.58
1.2469	1.20152	0.104818	0.775695	0.78	3.02
0.502394	1.75047		0.114436	2.09	2.8
0.750634			0.222239	0.75	4.69
1.38004			0.0952226	1.63	2.91
					1.46
					3.73

## Sheet: Extended Data Figure 3d
Histology score
Foxp3AID/yR26wt	Foxp3AID/yR26F74G	Foxp3AID/yR26wt	Foxp3AID/yR26F74G	Foxp3DTR/y PBS	Foxp3DTR/y DT
0	1	0	3	0	3
0	1	0	3	0	2
0	2	0	2	0	3
0		0	0		1
0		0	0
