# Supplementary material for: Temporal and context-dependent requirements for the transcription factor Foxp3 expression in regulatory T cells
Source: Nat Immunol. 2025 Oct 8;26(11):2059–73. doi: 10.1038/s41590-025-02295-4 (PMC12571910; doi:10.1038/s41590-025-02295-4)
Supplement: Supplementary file 14 — Statistical source data. [file 41590_2025_2295_MOESM14_ESM.xlsx]

## Sheet: Extended Data Figure 4c
Foxp3+ (%CD4 T cell)
Foxp3fl/+Cd4creERT2	Foxp3flflCd4creERT2	Foxp3DTR/DTR PBS	Foxp3DTR/DTR DT
12.4	5.16	12.6	1.1
15.2	5.73	11.1	0.86
10.7	4.63	13.3	2.2
16	4.14	11.9	1.4
18.8	3.57	11.3	0.48
16.5	8.2	14.8	1.44
11.7	9.79	14.2	0.48
10.3	9.7	13	0.72
	7.86	14.1	0.81
		12.3	0.54
Treg cell number
Foxp3fl/+Cd4creERT2	Foxp3flflCd4creERT2	Foxp3DTR/DTR PBS	Foxp3DTR/DTR DT
1.44268e+06	233396	974295	246005
1.29714e+06	478364	1.01933e+06	264704
900785	467184	933600	1.0078e+06
941232	266666	869452	517481
1.07814e+06	172928	995050	101953
1.44545e+06	500951	2.19259e+06	448997
746383	843142	2.21873e+06	121767
876963	594821	1.06186e+06	145958
	435982	1.29161e+06	209276
		795778	78746.9
Ki67+ (%Treg)
Foxp3fl/+Cd4creERT2	Foxp3flflCd4creERT2	Foxp3DTR/DTR PBS	Foxp3DTR/DTR DT
27.6	41	17.5	67.4
21.6	46.3	21.8	65.4
23.8	45.3	19.1	67
25.2	41	21.7	66.3
21.8	51	19.5	55.3
21	44.7	18.8	72.5
22.9	39.3	19.3	69
30.8	41	23.4	70
	40.2	22.5	72.8
		20.7	73.8

## Sheet: Extended Data Figure 4e
CD44hi (%Foxp3- CD4 T cell)
Foxp3fl/+Cd4creERT2	Foxp3flflCd4creERT2	Foxp3DTR/DTR PBS	Foxp3DTR/DTR DT
8.27	8.46	5.92	63.7
6.54	8.69	3.66	65
9.03	11.7	5.23	64.1
12	8.69	5.34	67.7
12.5	8.24	4.23	74
10	14.9	8.51	73.8
14.1	17.1	5.38	54.5
13.1	11.8	6.86	52
	11.8	4.22	82.2
		4.6	68
Ki67+_x0003_(%Foxp3- CD4 T cell)
Foxp3fl/+Cd4creERT2	Foxp3flflCd4creERT2	Foxp3DTR/DTR PBS	Foxp3DTR/DTR DT
11.5	14.1	9.86	55.8
12.1	15.2	8.54	48.5
11.3	12.6	7.7	51.4
13.8	11.5	6.53	48.4
11.8	8.93	7	60.9
9.2	10.7	6.44	36.8
6.92	12.6	6.05	40.1
8.62	9.97	6.11	40.4
	10.1	6	38
		5.75	38.2
IFN-g+ (% CD4 T cell)
Foxp3fl/+Cd4creERT2	Foxp3flflCd4creERT2	Foxp3DTR/DTR PBS	Foxp3DTR/DTR DT
2.61	2.23	1.84	16.4
1.8	2.67	1.14	16.8
1.8	2.28	1.84	10.9
2.16	2.1	1.97	13.9
2.65	1.55	1.6	4.32
2.11	2.58	2.54	9.97
2.53	2.26	2.17	18.2
1.42	2.49	3.34	10.2
	3.53	1.58	7.34
		1.99	6.14
IL-4+ (%CD4 T cell)
Foxp3fl/+Cd4creERT2	Foxp3flflCd4creERT2	Foxp3DTR/DTR PBS	Foxp3DTR/DTR DT
2.91	2.26	1.58	30.9
1.7	1.71	0.55	25.1
2.5	1.34	1.27	30.2
2.23	1.79	1.38	34.8
2.89	0.7	1.46	15.5
2.33	4.48	1.71	23
2.6	3.54	1.62	9.23
2.89	2.65	2.58	13.9
	3.28	0.66	17.3
		0.95	15.3
CD44hi (%CD8 T cell)
Foxp3fl/+Cd4creERT2	Foxp3flflCd4creERT2	Foxp3DTR/DTR PBS	Foxp3DTR/DTR DT
2.74	3.13	2.83	37.4
3.85	2.88	1.42	52.3
2.95	2.92	2.76	37.1
5.63	4.04	3.22	46.6
5.22	1.59	2.61	34.3
4.59	7.53	6.35	47.8
7.86	6.82	3.63	54.5
6.82	5.2	5.86	49
	6.78	3.14	51.7
		3.66	44.5
Ki67+ (%CD8 T cell)
Foxp3fl/+Cd4creERT2	Foxp3flflCd4creERT2	Foxp3DTR/DTR PBS	Foxp3DTR/DTR DT
10.7	10.8	9.75	45.9
11.2	11.6	11.2	51.5
10.3	11.9	9.35	39.1
10.8	12.5	10.6	45.1
10.7	10.7	10.3	33.7
10.7	13.5	11.4	48.3
12.1	12.2	9.87	63
9.75	12.7	11.2	58.4
	12	8.94	50.6
		9.26	39.7

## Sheet: Extendedd Data Figure 4f
IgM
Foxp3fl/+Cd4creERT2	Foxp3flflCd4creERT2	Foxp3DTR/DTR PBS	Foxp3DTR/DTR DT
0.094625	0.121245	0.41522	2.6494
0.17053	0.267965	0.33802	1.7546
0.1155	0.17827	0.227785	4.58988
	0.110745	0.493035	2.488
	0.121245	0.35403
0.108561	0.144709	0.401488	1.21719
0.12575	0.131685	0.189809	1.08167
0.226282	0.190344	0.162416	1.33943
0.130172	0.10052	0.203432	0.944715
0.117526		0.285144	0.379355
			0.93478
IgG1
Foxp3fl/+Cd4creERT2	Foxp3flflCd4creERT2	Foxp3DTR/DTR PBS	Foxp3DTR/DTR DT
0.592245	1.21741	1.07126	6.62713
0.483855	1.11116	1.35051	24.9231
1.11498	0.909035	1.18673	20.9632
	0.859435	0.911975	7.6145
	1.78255	1.12556
0.558265	0.220845	0.22727	7.25885
0.348555	0.391755	0.561085	1.14805
0.522015	0.354075	0.301955	3.93425
0.55786	0.56352	0.14319	3.1402
0.760705		0.31885	5.4415
			8.63325
IgE
Foxp3fl/+Cd4creERT2	Foxp3flflCd4creERT2	Foxp3DTR/DTR PBS	Foxp3DTR/DTR DT
0.669	2.807	2.965	165.266
2.148	1.237	5.068	143.091
2.518	4.244	1.518	166.354
	0.705	2.191	161.37
	6.215	1.061
0.497	0.79552	0.240112	103.442
0.366744	0.651824	0.216616	93.618
0.2936	0.581664	0.074632	36.928
1.02725	0.53632	0.077208	30.9152
0.577792		0.030792	87.8754
			99.5124
IgG2c
Foxp3fl/+Cd4creERT2	Foxp3flflCd4creERT2	Foxp3DTR/DTR PBS	Foxp3DTR/DTR DT
0.61765	0.521475	0.3982	2.94835
1.05527	0.69425	0.409975	4.11062
0.616875	0.73045	0.3726	4.32562
	0.481125	0.400325	3.22938
	0.45385	0.301275
0.800425	0.647475	1.76845	5.965
0.7462	0.587725	0.754625	3.8585
1.10985	1.1764	0.2718	8.36475
1.11763	0.84325	0.357625	2.12185
0.862675		0.29515	1.193
			4.2363

## Sheet: Extendedd Data Figure 4g
Eosinophil Number
Foxp3fl/+Cd4creERT2	Foxp3flflCd4creERT2	Foxp3DTR/DTR PBS	Foxp3DTR/DTR DT
394243	389456	463726	7.31303e+06
674025	375899	504508	1.24269e+07
267652	662536	521475	1.332e+07
358693	286260	706137	1.22777e+07
236536	201246	660674	4.88631e+06
233491	633598	410341	4.27623e+06
342892	311343	395914	2.16291e+06
586172	266812	299546	2.60069e+06
	196736	505877	2.68013e+06
		378373	1.24442e+06
Neutrophil Number
Foxp3fl/+Cd4creERT2	Foxp3flflCd4creERT2	Foxp3DTR/DTR PBS	Foxp3DTR/DTR DT
1.32609e+06	786449	876733	23416120
1.58688e+06	1.30404e+06	1.39821e+06	1.78153e+07
971998	2.87619e+06	1.08535e+06	3.27781e+07
1.30864e+06	1.19847e+06	864343	4.0863e+07
696092	878679	755735	3.66473e+06
1.30159e+06	1.33056e+06	1.43619e+06	5.10084e+06
1.45268e+06	1.57856e+06	854341	8.0375e+06
1.74921e+06	1.27769e+06	1.40412e+06	6.72036e+06
	853634	1.20848e+06	4.39989e+06
		917470	2.87678e+06
Monocyte Number
Foxp3fl/+Cd4creERT2	Foxp3flflCd4creERT2	Foxp3DTR/DTR PBS	Foxp3DTR/DTR DT
1.10388e+06	580415	909339	6.42442e+06
1.34274e+06	1.0256e+06	1.23965e+06	7.06771e+06
821737	1.81613e+06	1.8188e+06	1.17542e+07
1.13915e+06	980917	922223	1.31063e+07
672438	799314	1.41641e+06	2.69962e+06
904156	916605	677063	4.00528e+06
914378	1.19075e+06	625127	5.28712e+06
1.07e+06	860562	1.33392e+06	7.12312e+06
	626888	866549	4.00531e+06
		572582	1.69282e+06
CD86 MFI
Foxp3fl/+Cd4creERT2	Foxp3flflCd4creERT2	Foxp3DTR/DTR PBS	Foxp3DTR/DTR DT
11556	10885	10189	22027
16485	12984	10617	25816
13735	16732	12594	27126
8565	13138	11132	25304
8903	14012	11482	37927
8729	9411	13902	30517
10955	9134	9789	38517
9083	7306	6916	45214
	9158	8704	38748
		9172	35109

## Sheet: Extended Data Figure 4h
Skin Histology Score
Foxp3fl/+Cd4creERT2	Foxp3flflCd4creERT2	Foxp3DTR/DTR PBS	Foxp3DTR/DTR DT
0	0	0	1
0	0	0	3
0	0	0	3
	0	0	2
	0	0
Lung Histology Score
Foxp3fl/+Cd4creERT2	Foxp3flflCd4creERT2	Foxp3DTR/DTR PBS	Foxp3DTR/DTR DT
0	0	0	3
0	0	0	2
0	0	0	2
	0	0	1
	0	0
Liver Histology Score
Foxp3fl/+Cd4creERT2	Foxp3flflCd4creERT2	Foxp3DTR/DTR PBS	Foxp3DTR/DTR DT
0	0	0	1
0	0	0	1
0	0	0	1
	0	0	0.5
	0	0
