# Supplementary material for: Temporal and context-dependent requirements for the transcription factor Foxp3 expression in regulatory T cells
Source: Nat Immunol. 2025 Oct 8;26(11):2059–73. doi: 10.1038/s41590-025-02295-4 (PMC12571910; doi:10.1038/s41590-025-02295-4)
Supplement: Supplementary file 15 — Statistical source data. [file 41590_2025_2295_MOESM15_ESM.xlsx]

## Sheet: Extended Data Figure 6c
Foxp3-WT Resting
	Foxp3AID Treg RosaWT										Foxp3AID Treg RosaTIR1
Spleen	37027	33660	37511	36660	36631	42366	40729	41308	46706	48378	35771	36844	40232	36901		43700	45695	46536	43071	44320
pLN	47146	47802	47947	43964	46164	50122	33255	46614	53860	53973	48050	47218	49133	49696		35188	33806	45004	52228	52561
Foxp3-WT Activated
	Foxp3AID Treg RosaWT										Foxp3AID Treg RosaTIR1										Tconv RosaWT										Tconv RosaTIR1
Spleen	34063	32659	34001	32237	35189	43040	41325	38191	43434	44568	33567	34143	35852	35594		41246	43973	45620	40281	42773
pLN	44673	46400	46175	42618	43956	51164	36390	45823	53718	50466	47141	46232	47502	46955		35582	38793	45988	51616	51257

## Sheet: Extended Data Figure 6d
Il2ra
	R26WT			R26TIR1
Resting	20729.5	19088.9	19824.7	11995.3	12055.4
Activated	17360.7	13190.1	15954.4	9740.46	10163.1	8914.21
Il2rb
	R26WT			R26TIR1
Resting	43144	34398.9	34865.6	24981	21835.9
Activated	43175.7	29843	36204.5	30007.5	32977	29142.4
Tnfrsf4
	R26WT			R26TIR1
resting	18088.8	19062.3	16881.5	14723.1	15173.5
activated	24083.8	30753	24219.3	25943.3	21375.5	21459.7
Tnfrsf18
	R26WT			R26TIR1
Resting	18107	21201.4	17895.7	15988.1	16492.2
Activated	12882.6	15513.6	15898.7	14526.3	13754.8	13899.8
Izumo1r
	R26WT			R26TIR1
Resting	22216	27433.6	22399.4	19752.9	18800.4
Activated	21348.9	46438	27293.1	35121.4	27283.7	33418.2
Lrrc32
	R26WT			R26TIR1
Resting	9333.69	6679.88	8725.87	4505.06	3782.43
Activated	2148.54	1635.74	3498.27	812.489	903.107	2258.1
Pim1
	R26WT			R26TIR1
Resting	3472.62	3453.14	2644.08	2255.36	2330.69
Activated	4133.18	5136.96	4417.23	3901.84	3903.02	3090.44
Ctla4
	R26WT			R26TIR1
Resting	8816.31	8984.07	6978.88	7173.68	6796.5
Activated	39306.4	31208.4	38482.9	31776.4	31199.2	24957.5
Id2
	R26WT			R26TIR1
Resting	2984.61	3543.05	2805.01	7381.93	7662.4
Activated	33144.9	36316.9	36722.6	45911.2	38634	36585.2
Tcf7
	R26WT			R26TIR1
Resting	53396.8	45965.3	53521.1	66328.4	56775.4
Activated	34612.7	35951.1	30586.4	38864.5	40595.8	43973.1
Il7r
	R26WT			R26TIR1
Resting	3567.31	3310.9	3711.86	3972.89	4486.12
Activated	9470.65	8547.04	9867.7	8920.28	10107	11724.6
Tnfsf8
	R26WT			R26TIR1
resting	3471.16	3114.7	3161.19	4574.48	4659.14
activated	5481.64	7089.28	3584.62	8147.46	7422.41	10031
Il2
	R26WT			R26TIR1
Resting	122.917	128.016	107.978	166.786	156.02
Activated	234.194	418.341	249.054	362.582	357.282	428.886
Il4
	R26WT			R26TIR1
Resting	1.82099	19.6947	17.5349	51.5351	34.1962
Activated	185.199	476.231	124.064	878.082	526.028	715.152
Ifng
	R26WT			R26TIR1
Resting	13.6574	0	31.3782	80.5821	0
Activated	107.788	341.882	192.577	712.66	267.701	515.074
Sox4
	R26WT			R26TIR1
Resting	1912.95	2018.71	1855.01	3374.14	3277.5
Activated	102.889	339.697	144.433	87.5197	309.367	563.298

## Sheet: Extended Data Figuer 6e
Foxp3-WT Resting CD25
	Foxp3AID/+RosaWT										Foxp3AID/+ RosaTIR1
Spleen	8142	8098	7621	8154	6664	6545	6583	6996	7200	7662	7870	8445	8261	8766		7516	7071	8462	7744	9004
pLN	9873	10028	10935	11360	10307	10458	11371	10906	10571	12000	10047	10328	11241	11209		12611	12634	11974	11131	10595
Lung	2669	3461	1946	2567	3807	2472	3174	3088	2255	2087	2880	3893	2292	3066		2401	2610	3123	2199	2779
Foxp3-WT Resting CD122
	Foxp3AID/+RosaWT										Foxp3AID/+ RosaTIR1
Spleen	5260	5261	5095	5421	4890	3374	3393	3283	3735	3659	5290	5507	5647	5452		3708	3551	3593	3473	3572
pLN	4915	4883	4938	5143	4898	3128	3090	3036	3086	3265	4988	5148	4982	5121		3578	3135	3264	3273	3224
Lung	5232	5082	5343	6421	4830	3300	3596	3379	3675	3433	5323	5142	6303	5569		2996	3263	3390	3338	3626
Foxp3-WT Resting GITR
	Foxp3AID/+RosaWT										Foxp3AID/+ RosaTIR1
Spleen	29255	31204	26900	32244	25921	29147	33394	33841	33360	37759	30776	33716	32568	29299		35546	32947	34125	32954	37938
pLN	29697	32638	32602	32726	29797	35106	36677	36804	37572	43217	32223	35352	31647	31266		45037	38574	40644	38884	40417
Lung	24225	28621	24932	29639	21309	29024	30277	32669	30807	38027	24006	26386	29865	24602		35155	30653	30260	33726	39815
Foxp3-WT Resting OX40
	Foxp3AID/+RosaWT											Foxp3AID/+ RosaTIR1
Spleen	2346	2390	2194	2804	2485	2474	2424	2376	2557	2930		2434	2484	2740	2566	2251	2787	2218	2661	2932	2788	3247
pLN	2881	2776	2838	3240	3263	3271	3139	3836	3373	3847		2767	2704	2943	3013	3187	3729	3045	3532	3564	3393	3721
Lung	2226	1941	2061	3044	2186	3229	4025	3106	3316	3491		2350	2034	2983	2231	3308	2858	2413	2730	3191	3146	3715
Foxp3-WT Resting FR4
	Foxp3AID/+RosaWT										Foxp3AID/+ RosaTIR1
Spleen	48363	47178	46535	52797	39653	39733	42052	45038	40662	45377	48458	51956	50084	46355		43154	41117	41350	44816	44583
pLN	49019	43937	46046	45992	43353	42348	41314	43461	42292	46875	46497	47343	44036	47754		47975	44123	43686	45411	46765
Lung	39428	49128	30464	38221	63668	30439	42482	44913	30236	33404	41412	61660	34037	44853		56997	37065	41819	37212	60657
Foxp3-WT Activated CD25
	Foxp3AID/+RosaWT										Foxp3AID/+ RosaTIR1
Spleen	4041	4061	3474	4204	4199	3593	3938	3432	3675	4045	4006	3816	3794	5091		3924	3703	4069	4193	5442
pLN	6297	6894	7071	8253	7838	8782	9835	9543	8530	8719	7393	6844	8152	7742		9604	10834	9175	8658	7214
Lung	1714	2000	1910	1827	1285	1662	2197	1829	1528	1619	1747	1440	1729	1962		1665	1710	1650	1875	2080
Foxp3-WT Activated CD122
	Foxp3AID/+RosaWT										Foxp3AID/+ RosaTIR1
Spleen	6056	5956	6141	5957	5554	3779	3628	3674	4069	3720	6033	6145	6316	5830		3772	3765	3811	3613	3491
pLN	5593	5681	5957	6126	5858	3783	3781	3707	3493	3507	5807	5736	5619	5960		3933	4047	3651	3474	3188
Lung	5182	5112	5122	6036	5276	2670	2436	2544	2894	2667	5319	5468	5489	5594		2438	2534	2082	2477	2643
Foxp3-WT Activated GITR
	Foxp3AID/+RosaWT										Foxp3AID/+ RosaTIR1
Spleen	43964	47929	43455	45200	41121	51488	52455	51548	52039	56992	49108	53189	49882	39697		52903	54441	52380	52477	56326
pLN	46495	53670	54872	53165	49655	64636	69095	64941	63377	64168	53440	57837	53052	47939		70862	83617	71526	61046	58379
Lung	50477	71777	54206	56404	47311	72458	68178	63501	52153	89123	49886	48654	70743	67866		91031	63418	58398	92524	91245
Foxp3-WT Activated OX40
	Foxp3AID/+RosaWT										Foxp3AID/+ RosaTIR1
Spleen	3356	3439	3230	3813	3542	-695*	-612*	-523*	-790*	-590*	3424	3499	3899	3349		-667*	-396*	-433*	-394*	-191*
pLN	4013	4245	4491	5139	5008	-448*	-467*	-407*	-372*	-339*	4278	4188	4804	4627		-353*	-450*	-305*	-207*	-126*
Lung	2477	1993	2385	2652	2588	40.6*	90*	-20.4*	-69.6*	-132*	2430	2216	2583	2508		-358*	-243*	-25.1*	-183*	-145*
Foxp3-WT Activated FR4
	Foxp3AID/+RosaWT										Foxp3AID/+ RosaTIR1
Spleen	98384	90074	102975	98411	77017	63908	60762	79213	70855	69952	95510	95952	101339	85225		64865	65642	59816	69645	67053
pLN	76479	72393	74284	73736	70223	61521	57280	65606	57830	65136	76207	72165	67060	77501		62980	59880	57684	63240	65684
Lung	29081	32694	28495	28039	26703	31311	29391	35372	28041	33530	27768	28910	28137	31668		32715	30100	24580	35426	32790

## Sheet: Extended Data Figuer 6f
Foxp3-WT Resting TCF1
	Foxp3AID/+RosaWT												Foxp3AID/+ RosaTIR1
Spleen	12835	13472	14856	13178	13551	13336	15327	15960	15275	17222	17908	18409	11652	13032	12311	11522	12523	11982	17601	15434	15319	16280	16401	18603
pLN	21089	21464	21790	19879	20448	20078	22521	17456	21079	17585	24263	23750	20859	20350	21028	19540	20181	18918	22893	21722	23208	22559	23576	19128
Lung	3923	3237	3211	3973	4681	3177	4645	6972	4925	6755	7676	6835	4513	3818	7291*	2750	3072	3175	5486	4126	5889	4405	4904	6265
Foxp3-WT Resting CD127
	Foxp3AID/+RosaWT													Foxp3AID/+ RosaTIR1
Spleen	5567	6063	5712	5837	5290	5348	6761	7474	6757	5305	6052	5960		5686	5643	6089	6208	5636	5273	6266	6028	5265	7160	6652	7031
pLN	3794	4659	4567	4492	3969	4170	4877	5530	4950	3817	4429	4443		4186	4410	4663	4685	4596	4199	5337	4990	3925	5323	5206	5370
Lung	6161	6403	7239	7386	5923	6851	7275	6569	6674	5998	6736	5607		5141	6605	4770*	6924	7522	6811	6835	6728	5626	7606	7065	7873
Foxp3-WT Activated TCF1
	Foxp3AID/+RosaWT													Foxp3AID/+ RosaTIR1
Spleen	9820	10745	11277	10340	11338	11992	12170	12487	11522	15406	14583	15708		9097	9892	9678	8947	10486	9515	15323	12004	11502	14258	14215	16538
pLN	17611	18258	18719	17169	17938	16751	21070	13152	17011	12376	19035	19588		17542	16234	18276	15458	16254	16010	21343	15548	20244	20636	20089	15795
Lung	2093	1997	1461	2214	2462	1362	2480	3514	2632	4004	4349	4322		3116	1758	3679*	1346	1185	1814	3016	2205	3914	4790	5527	7527
Foxp3-WT Activated CD127
	Foxp3AID/+RosaWT													Foxp3AID/+ RosaTIR1
Spleen	5853	6277	6250	5963	5274	4898	8009	8787	8484	5431	6935	6145		6717	6059	6681	6421	5275	6096	6201	5923	7446	9855	10046	7658
pLN	3234	4228	4260	4327	3626	3887	6100	7060	6452	5740	6373	6488		3918	4389	4275	4302	4335	3571	7431	6450	5162	7841	7705	8196
Lung	9395	10193	10647	11625	9975	10482	14345	13751	12807	12735	13275	13481		6448	9480	6896*	10693	11005	10996	12233	12503	11396	16727	15683	15680
