# Supplementary material for: Temporal and context-dependent requirements for the transcription factor Foxp3 expression in regulatory T cells
Source: Nat Immunol. 2025 Oct 8;26(11):2059–73. doi: 10.1038/s41590-025-02295-4 (PMC12571910; doi:10.1038/s41590-025-02295-4)
Supplement: Supplementary file 16 — Statistical source data. [file 41590_2025_2295_MOESM16_ESM.xlsx]

## Sheet: Extended Data Figure 9c
IFNγ+ (%CD4 T cell)
Foxp3AID/yR26WT	Foxp3AID/yR26TIR1	Foxp3WT	Foxp3GFPKO
3.25	11.5	1.24	18.7
2.41	19.7	1.14	12.4
2.85	20.1	0.92	38.4
1.05	19.1		15.39
	13.6		16.22
	15.03
IL-4+ (%CD4 T cell)
Foxp3AID/yR26WT	Foxp3AID/yR26TIR1	Foxp3WT	Foxp3GFPKO
2.14	12	1.34	22.8
1.54	11.7	1.63	19.9
1.82	10.7	0.68	19.7
2.79	10.2		14.6
	10.8		14.8
	15.03

## Sheet: Extended Data Figure 9d
Neutrophil Number
Foxp3AID/yR26WT Adult	Foxp3AID/yR26TIR1 Adult	Foxp3AID/yR26WT Neonate	Foxp3AID/yR26TIR1 Neonate	Foxp3WT Neonate	Foxp3GFPKO Neonate
1.14745e+06	3.08655e+06	517832	854323	385668	491748
1.3659e+06	2.99215e+06	230702	605661	323004	620016
1.79571e+06	2.12798e+06	329861	726604	297168	742608
1.21543e+06	1.79277e+06		582311
1.55524e+06

## Sheet: Extended Data Figure 9e
Histology Score-Skin
Foxp3AID/yR26WT	Foxp3AID/yR26TIR1	Foxp3WT	Foxp3GFPKO
0	2	0	3
0	3	0	3
0	3	0	3
0	3		3
0	3		3
0	3
0	3
	3
	3
	3

## Sheet: Extended Data Figure 9f
	tir1.rep1	tir1.rep2	tir1.rep3	tir1.rep4	wt.rep1	wt.rep2	wt.rep3	wt.rep4
Il2ra	21004	23264	22853	16301	28381	30948	32116	17977
Tnfrsf18	12471	10831	11495	11231	15130	15929	15394	9326
Izumo1r	10741	11310	10087	11712	13444	16312	14705	11582
Tcf7	78799	80740	83347	95594	63103	65326	62389	82221

## Sheet: Extended Data Figure 9g
Adult	Neonate
31.3	70.8
23.5	63.8
22.3	58.5
25.7	63.5
27.4	72.5
21.4	73
	57.2
