# Supplementary material for: Temporal and context-dependent requirements for the transcription factor Foxp3 expression in regulatory T cells
Source: Nat Immunol. 2025 Oct 8;26(11):2059–73. doi: 10.1038/s41590-025-02295-4 (PMC12571910; doi:10.1038/s41590-025-02295-4)
Supplement: Supplementary file 17 — Statistical source data. [file 41590_2025_2295_MOESM17_ESM.xlsx]

## Sheet: Extended Data Figure 10b
dLN	Tumor
12.6	49.9
16.4	63.6
23.3	60.9
15.3	40.9
14.8	40.5

## Sheet: Extended Data Figure 10c
Extended Data Figure 10b
IFN-γ+ (%NK cells)
WT	TIR1
66	75.5
45.1	66.4
55.2	55.4
54.1	63.9
32.8	55.5
51.1	55.2
42.6	38.8
28.7	44.7
55.8	61.8
45.9	59.9
55.4	61.5
47.8	64.8
72.7	56.7
61.2	53.5
38.2	56.1
56.6	52.4

## Sheet: Extended Data Figure 10d
IFN-γ+ (%ZsG- CD4 T cell)
WT	TIR1
50.7	44.7
38.8	36.3
41	27.5
41.9	41.1
32.6	37.2
41.8	51
33.1	47.5
24.9	55.7
54.2	30.1
32.1	36.9
12.4	49.8
41.7	45.5
53.9	37.6
46	48.5
32.4	46.5
40.7	45.3
